# Supplementary material for: The synthesis, crystal structure and Hirshfeld analysis of 4-(3,4-di­methyl­anilino)-N-(3,4-di­methyl­phen­yl)quinoline-3-carboxamide
Source: Acta Crystallogr E Crystallogr Commun. 2020 Jan 17;76(Pt 2):201–7. doi: 10.1107/S2056989020000298 (PMC7001829; doi:10.1107/S2056989020000298)
Supplement: Supplementary file 1 [file e-76-00201-sup1.cif]

##############################################################################
#                                                                            #
# This CIF contains the data in a paper accepted for publication in          #
# Acta Crystallographica Section E. It conforms to the requirements of       #
# Notes for Authors for Acta Crystallographica Section E, and has been       #
# peer reviewed under the auspices of the IUCr Commission on Journals.       #
#                                                                            #
# Full details of the Crystallographic Information File format               #
# are given in the paper "The Crystallographic Information File (CIF):       #
# a New Standard Archive File for Crystallography" by S. R. Hall, F. H.      #
# Allen and I. D. Brown [Acta Cryst. (1991), A47, 655-685].                  #
#                                                                            #
# The current version of the core CIF dictionary is obtainable from          #
# ftp://ftp.iucr.org/pub/cif_core.dic.                                       #
#                                                                            #
# Software is freely available for graphical display of the structure(s)     #
# in this CIF. For information consult the CIF software page                 #
# http://www.iucr.org/resources/cif/software.                                #
#                                                                            #
# This file may be used for bona fide research purposes within the           #
# scientific community so long as proper attribution is given to the journal # 
# article from which it was obtained.                                        #
#                                                                            #
##############################################################################
data_I
_audit_creation_method     'SHELXL-2018/1'
_chemical_name_systematic
;
4-(3,4-Dimethylanilino)-<i>N</i>-(3,4-dimethylphenyl)quinoline-3-carboxamide
;
_chemical_name_common     ?
_chemical_formula_moiety     'C26 H25 N3 O'
_chemical_formula_sum     'C26 H25 N3 O'
_chemical_formula_iupac     'C26 H25 N3 O'
_chemical_formula_weight     395.49
_chemical_melting_point     ?
_chemical_absolute_configuration     unk
_space_group_crystal_system     orthorhombic
_space_group_name_H-M_alt     'P 21 21 21'
_space_group_name_Hall     'P 2ac 2ab'
loop_
    _space_group_symop_operation_xyz
    'x, y, z'
    '-x+1/2, -y, z+1/2'
    '-x, y+1/2, -z+1/2'
    'x+1/2, -y+1/2, -z'
_cell_length_a     6.2502(3)
_cell_length_b     15.7915(6)
_cell_length_c     20.7395(9)
_cell_angle_alpha     90
_cell_angle_beta     90
_cell_angle_gamma     90
_cell_volume     2046.99(15)
_cell_formula_units_Z     4
_cell_measurement_reflns_used     5133
_cell_measurement_theta_min     1.6320
_cell_measurement_theta_max     26.9810
_cell_measurement_temperature     100(2)
_exptl_crystal_description     needle
_exptl_crystal_colour     yellow
_exptl_crystal_size_max     0.300
_exptl_crystal_size_mid     0.050
_exptl_crystal_size_min     0.010
_exptl_crystal_density_diffrn     1.283
_exptl_crystal_density_meas     ?
_exptl_crystal_density_method     ?
_exptl_crystal_F_000     840
_exptl_absorpt_coefficient_mu     0.079
_exptl_absorpt_correction_type     multi-scan
_exptl_absorpt_process_details
;
(CrysAlis PRO; Rigaku OD, 2018)
;
_exptl_absorpt_correction_T_min     0.48737
_exptl_absorpt_correction_T_max     1.00000
_diffrn_ambient_temperature     100.0(10)
_diffrn_source     'Rotating Anode'
_diffrn_source_power     2.475
_diffrn_source_voltage     45.0
_diffrn_source_current     55.0
_diffrn_radiation_type     'Mo K\a'
_diffrn_radiation_wavelength     0.71075
_diffrn_radiation_monochromator     'Confocal mirrors, VHF Varimax'
_diffrn_measurement_device_type
;
Rigaku FRE+ equipped with VHF Varimax confocal mirrors and
an AFC12 goniometer and HyPix 6000 detector
;
_diffrn_measurement_device     'four-circle diffractometer'
_diffrn_measurement_method     'profile data from \w-scans'
_diffrn_detector     'hybrid pixel detector'
_diffrn_measurement_specimen_support     'MiTeGen MicroLoop'
_diffrn_detector_area_resol_mean     10
_diffrn_reflns_number     28997
_diffrn_reflns_av_R_equivalents     0.0894
_diffrn_reflns_av_unetI/netI     0.0472
_diffrn_reflns_theta_min     1.621
_diffrn_reflns_theta_max     25.345
_diffrn_reflns_theta_full     25.242
_diffrn_measured_fraction_theta_max     1.000
_diffrn_measured_fraction_theta_full     1.000
_diffrn_reflns_limit_h_min     -7
_diffrn_reflns_limit_h_max     7
_diffrn_reflns_limit_k_min     -19
_diffrn_reflns_limit_k_max     19
_diffrn_reflns_limit_l_min     -24
_diffrn_reflns_limit_l_max     24
_diffrn_radiation_probe     x-ray
_refine_special_details     ?
_reflns_number_total     3754
_reflns_number_gt     3390
_reflns_threshold_expression     'I > 2\s(I)'
_refine_ls_structure_factor_coef     Fsqd
_refine_ls_matrix_type     full
_refine_ls_R_factor_all     0.0513
_refine_ls_R_factor_gt     0.0442
_refine_ls_wR_factor_gt     0.0915
_refine_ls_wR_factor_ref     0.0939
_refine_ls_goodness_of_fit_ref     1.078
_refine_ls_restrained_S_all     1.078
_refine_ls_number_reflns     3754
_refine_ls_number_parameters     287
_refine_ls_number_restraints     0
_refine_ls_hydrogen_treatment     mixed
_refine_ls_weighting_scheme     calc
_refine_ls_weighting_details
              'w=1/[\s^2^(Fo^2^)+(0.0402P)^2^+0.5091P] where P=(Fo^2^+2Fc^2^)/3'
_atom_sites_solution_hydrogens     mixed
_atom_sites_solution_primary     direct
_atom_sites_solution_secondary     direct
_refine_ls_shift/su_max     0.000
_refine_ls_shift/su_mean     0.000
_refine_diff_density_max     0.217
_refine_diff_density_min     -0.204
_refine_ls_extinction_method     none
_refine_ls_extinction_coef     .
_refine_ls_abs_structure_details
;
Flack <i>x</i> determined using 1238 quotients
[(<i>I</i>^+^)-(<i>I</i>^-^)]/[(<i>I</i>^+^)+(<i>I</i>^-^)]
(Parsons <i>et al.</i>,  2013)
;
_refine_ls_abs_structure_Flack     0.2(10)
loop_
    _atom_type_symbol
    _atom_type_description
    _atom_type_scat_dispersion_real
    _atom_type_scat_dispersion_imag
    _atom_type_scat_source
    'C' 'C' 0.0033 0.0016
                         'International Tables Vol C Tables 4.2.6.8 and 6.1.1.4'
    'H' 'H' 0.0000 0.0000
                         'International Tables Vol C Tables 4.2.6.8 and 6.1.1.4'
    'N' 'N' 0.0061 0.0033
                         'International Tables Vol C Tables 4.2.6.8 and 6.1.1.4'
    'O' 'O' 0.0106 0.0060
                         'International Tables Vol C Tables 4.2.6.8 and 6.1.1.4'
_computing_data_collection
;
CrysAlis PRO (Rigaku OD, 2018)
;
_computing_cell_refinement
;
CrysAlis PRO (Rigaku OD, 2018)
;
_computing_data_reduction
;
CrysAlis PRO (Rigaku OD, 2018)
;
_computing_structure_solution
;
OSCAIL (McArdle <i>et al.</i>,  2004) and
SHELXT (Sheldrick, 2015a)
;
_computing_structure_refinement
;
OSCAIL (McArdle <i>et al.</i>,  2004),
<i>ShelXle</i> (H\"ubschle <i>et al.</i>,  2011) and
<i>SHELXL2014/7</i> (Sheldrick, 2015b)
;
_computing_molecular_graphics
;
Mercury (Macrae <i>et al.</i>,  2006)
;
_computing_publication_material
;
OSCAIL (McArdle <i>et al.</i>,  2004),
SHELXL2014 (Sheldrick, 2015b) and
PLATON (Spek, 2020)
;
loop_
    _atom_site_type_symbol
    _atom_site_label
    _atom_site_fract_x
    _atom_site_fract_y
    _atom_site_fract_z
    _atom_site_U_iso_or_equiv
    _atom_site_adp_type
    _atom_site_calc_flag
    _atom_site_occupancy
    _atom_site_disorder_assembly
    _atom_site_disorder_group
    O O31 0.5597(3) 0.49964(12) 0.49759(10) 0.0221(5) Uani d 1 . .
    N N1 -0.0092(4) 0.69133(14) 0.44267(11) 0.0174(5) Uani d 1 . .
    N N32 0.5344(4) 0.62696(15) 0.54659(11) 0.0162(5) Uani d 1 . .
    H H32 0.470(5) 0.678(2) 0.5477(15) 0.028(9) Uiso d 1 . .
    N N41 0.2497(4) 0.44714(15) 0.42129(13) 0.0195(5) Uani d 1 . .
    H H41 0.368(6) 0.441(2) 0.4400(16) 0.026(9) Uiso d 1 . .
    C C2 0.1722(5) 0.66921(17) 0.47005(13) 0.0161(6) Uani d 1 . .
    H H2 0.233(5) 0.7147(17) 0.4948(14) 0.014(7) Uiso d 1 . .
    C C3 0.2727(4) 0.58912(17) 0.46478(13) 0.0154(6) Uani d 1 . .
    C C4 0.1727(5) 0.52774(16) 0.42608(13) 0.0158(6) Uani d 1 . .
    C C5 -0.1008(5) 0.50493(18) 0.33862(13) 0.0196(6) Uani d 1 . .
    H H5 -0.037379 0.452194 0.327658 0.024 Uiso calc 1 . .
    C C4A -0.0119(4) 0.55400(17) 0.38887(13) 0.0161(6) Uani d 1 . .
    C C6 -0.2769(5) 0.53228(19) 0.30555(15) 0.0237(7) Uani d 1 . .
    H H6 -0.332691 0.499128 0.271220 0.028 Uiso calc 1 . .
    C C7 -0.3757(5) 0.60896(19) 0.32201(15) 0.0241(7) Uani d 1 . .
    H H7 -0.504081 0.625506 0.300995 0.029 Uiso calc 1 . .
    C C8 -0.2880(5) 0.65997(19) 0.36813(14) 0.0209(6) Uani d 1 . .
    H H8 -0.352964 0.712802 0.377996 0.025 Uiso calc 1 . .
    C C8A -0.1007(5) 0.63448(17) 0.40134(13) 0.0160(6) Uani d 1 . .
    C C31 0.4680(4) 0.56876(16) 0.50328(13) 0.0158(6) Uani d 1 . .
    C C321 0.7023(4) 0.61744(16) 0.59179(13) 0.0146(6) Uani d 1 . .
    C C322 0.6840(5) 0.66241(17) 0.64919(14) 0.0173(6) Uani d 1 . .
    H H322 0.559581 0.695626 0.656408 0.021 Uiso calc 1 . .
    C C323 0.8416(4) 0.66032(18) 0.69622(14) 0.0184(6) Uani d 1 . .
    C C324 1.0277(5) 0.61192(18) 0.68531(13) 0.0181(6) Uani d 1 . .
    C C325 1.0432(5) 0.56727(18) 0.62795(14) 0.0191(6) Uani d 1 . .
    H H325 1.167921 0.534397 0.620254 0.023 Uiso calc 1 . .
    C C326 0.8845(4) 0.56865(17) 0.58145(14) 0.0168(6) Uani d 1 . .
    H H326 0.899709 0.536669 0.542929 0.020 Uiso calc 1 . .
    C C327 0.8115(5) 0.70814(19) 0.75834(15) 0.0250(7) Uani d 1 . .
    H H32A 0.934273 0.745612 0.765419 0.037 Uiso calc 1 . .
    H H32B 0.800307 0.667948 0.794181 0.037 Uiso calc 1 . .
    H H32C 0.680368 0.741992 0.755852 0.037 Uiso calc 1 . .
    C C328 1.2038(5) 0.6077(2) 0.73465(15) 0.0254(7) Uani d 1 . .
    H H32D 1.253251 0.665128 0.744633 0.038 Uiso calc 1 . .
    H H32E 1.323221 0.574413 0.717458 0.038 Uiso calc 1 . .
    H H32F 1.149786 0.580841 0.774012 0.038 Uiso calc 1 . .
    C C411 0.1222(5) 0.37148(17) 0.41833(14) 0.0194(6) Uani d 1 . .
    C C412 0.2064(5) 0.30036(17) 0.38929(13) 0.0202(7) Uani d 1 . .
    H H412 0.346385 0.302560 0.371508 0.024 Uiso calc 1 . .
    C C413 0.0886(5) 0.22452(18) 0.38552(13) 0.0192(6) Uani d 1 . .
    C C414 -0.1149(5) 0.22182(18) 0.41275(14) 0.0208(7) Uani d 1 . .
    C C415 -0.1955(5) 0.29255(18) 0.44308(14) 0.0228(7) Uani d 1 . .
    H H415 -0.333552 0.290071 0.462158 0.027 Uiso calc 1 . .
    C C416 -0.0793(5) 0.36751(18) 0.44637(14) 0.0200(6) Uani d 1 . .
    H H416 -0.137324 0.415606 0.467629 0.024 Uiso calc 1 . .
    C C417 0.1826(5) 0.14893(18) 0.35187(16) 0.0275(7) Uani d 1 . .
    H H41D 0.090414 0.132683 0.315709 0.041 Uiso calc 1 . .
    H H41E 0.193326 0.101625 0.382290 0.041 Uiso calc 1 . .
    H H41F 0.325447 0.163163 0.335672 0.041 Uiso calc 1 . .
    C C418 -0.2461(5) 0.14148(19) 0.40803(16) 0.0281(7) Uani d 1 . .
    H H41A -0.384750 0.150125 0.429087 0.042 Uiso calc 1 . .
    H H41B -0.169739 0.095098 0.429390 0.042 Uiso calc 1 . .
    H H41C -0.268722 0.127195 0.362554 0.042 Uiso calc 1 . .
loop_
    _atom_site_aniso_label
    _atom_site_aniso_U_11
    _atom_site_aniso_U_22
    _atom_site_aniso_U_33
    _atom_site_aniso_U_12
    _atom_site_aniso_U_13
    _atom_site_aniso_U_23
    O31 0.0180(10) 0.0128(9) 0.0356(12) 0.0031(8) -0.0017(9) -0.0058(9)
    N1 0.0155(12) 0.0137(11) 0.0229(13) -0.0001(10) 0.0022(11) -0.0008(10)
    N32 0.0136(12) 0.0114(11) 0.0236(13) 0.0014(10) -0.0003(10) -0.0012(10)
    N41 0.0152(13) 0.0120(12) 0.0314(14) 0.0002(10) -0.0025(12) -0.0058(10)
    C2 0.0173(14) 0.0107(13) 0.0202(15) -0.0031(12) 0.0028(12) -0.0018(11)
    C3 0.0133(14) 0.0137(13) 0.0194(14) -0.0012(12) 0.0052(12) -0.0011(11)
    C4 0.0152(14) 0.0139(13) 0.0184(15) -0.0010(11) 0.0042(12) -0.0010(11)
    C5 0.0203(15) 0.0159(14) 0.0226(15) -0.0033(13) 0.0013(13) -0.0032(12)
    C4A 0.0146(14) 0.0146(14) 0.0193(14) -0.0032(12) 0.0040(12) 0.0013(11)
    C6 0.0273(17) 0.0212(15) 0.0224(15) -0.0067(14) -0.0068(14) -0.0013(12)
    C7 0.0203(16) 0.0232(16) 0.0287(17) -0.0014(13) -0.0065(13) 0.0028(13)
    C8 0.0195(15) 0.0171(14) 0.0260(16) 0.0008(13) 0.0010(13) 0.0024(12)
    C8A 0.0164(14) 0.0138(13) 0.0179(14) -0.0031(12) 0.0048(12) -0.0003(11)
    C31 0.0145(14) 0.0123(12) 0.0208(15) -0.0020(12) 0.0057(12) 0.0000(12)
    C321 0.0136(14) 0.0103(13) 0.0200(14) -0.0020(11) 0.0009(12) 0.0035(11)
    C322 0.0163(14) 0.0118(13) 0.0238(16) -0.0002(12) 0.0036(12) 0.0004(11)
    C323 0.0171(14) 0.0180(14) 0.0202(15) -0.0030(13) 0.0036(12) 0.0041(11)
    C324 0.0159(15) 0.0152(14) 0.0232(15) -0.0035(12) 0.0031(12) 0.0057(12)
    C325 0.0138(14) 0.0168(14) 0.0267(16) 0.0018(12) 0.0048(12) 0.0032(12)
    C326 0.0151(14) 0.0148(13) 0.0205(15) -0.0018(11) 0.0034(12) -0.0011(12)
    C327 0.0246(16) 0.0234(16) 0.0269(17) 0.0001(14) 0.0022(14) -0.0033(13)
    C328 0.0186(16) 0.0316(17) 0.0261(16) -0.0015(14) 0.0003(13) 0.0025(13)
    C411 0.0241(16) 0.0132(13) 0.0208(15) -0.0013(12) -0.0066(13) -0.0002(12)
    C412 0.0225(16) 0.0174(14) 0.0209(16) 0.0005(13) -0.0013(13) 0.0001(12)
    C413 0.0279(17) 0.0128(14) 0.0171(15) 0.0022(12) -0.0057(13) -0.0007(11)
    C414 0.0223(16) 0.0205(15) 0.0197(16) -0.0021(12) -0.0065(13) 0.0028(12)
    C415 0.0198(15) 0.0252(16) 0.0235(16) -0.0019(13) -0.0022(13) 0.0035(12)
    C416 0.0206(15) 0.0150(14) 0.0245(16) 0.0005(12) -0.0025(13) -0.0018(12)
    C417 0.0307(17) 0.0171(15) 0.0347(18) -0.0001(14) 0.0016(15) -0.0046(13)
    C418 0.0298(18) 0.0213(16) 0.0333(18) -0.0062(14) -0.0042(15) 0.0036(13)
_geom_special_details
;
 All esds (except the esd in the dihedral angle between two l.s. planes)
 are estimated using the full covariance matrix.  The cell esds are taken
 into account individually in the estimation of esds in distances, angles
 and torsion angles; correlations between esds in cell parameters are only
 used when they are defined by crystal symmetry.  An approximate (isotropic)
 treatment of cell esds is used for estimating esds involving l.s. planes.
;
loop_
    _geom_bond_atom_site_label_1
    _geom_bond_atom_site_label_2
    _geom_bond_site_symmetry_2
    _geom_bond_distance
    _geom_bond_publ_flag
    O31 C31 . 1.238(3) ?
    N1 C2 . 1.315(4) ?
    N1 C8A . 1.367(4) ?
    N32 C31 . 1.350(3) ?
    N32 C321 . 1.416(4) ?
    N32 H32 . 0.90(4) ?
    N41 C4 . 1.364(3) ?
    N41 C411 . 1.437(4) ?
    N41 H41 . 0.84(4) ?
    C2 C3 . 1.416(4) ?
    C2 H2 . 0.96(3) ?
    C3 C4 . 1.405(4) ?
    C3 C31 . 1.494(4) ?
    C4 C4A . 1.449(4) ?
    C5 C6 . 1.367(4) ?
    C5 C4A . 1.413(4) ?
    C5 H5 . 0.9500 ?
    C4A C8A . 1.411(4) ?
    C6 C7 . 1.401(4) ?
    C6 H6 . 0.9500 ?
    C7 C8 . 1.365(4) ?
    C7 H7 . 0.9500 ?
    C8 C8A . 1.417(4) ?
    C8 H8 . 0.9500 ?
    C321 C322 . 1.391(4) ?
    C321 C326 . 1.391(4) ?
    C322 C323 . 1.387(4) ?
    C322 H322 . 0.9500 ?
    C323 C324 . 1.410(4) ?
    C323 C327 . 1.505(4) ?
    C324 C325 . 1.386(4) ?
    C324 C328 . 1.505(4) ?
    C325 C326 . 1.384(4) ?
    C325 H325 . 0.9500 ?
    C326 H326 . 0.9500 ?
    C327 H32A . 0.9800 ?
    C327 H32B . 0.9800 ?
    C327 H32C . 0.9800 ?
    C328 H32D . 0.9800 ?
    C328 H32E . 0.9800 ?
    C328 H32F . 0.9800 ?
    C411 C412 . 1.379(4) ?
    C411 C416 . 1.389(4) ?
    C412 C413 . 1.408(4) ?
    C412 H412 . 0.9500 ?
    C413 C414 . 1.392(4) ?
    C413 C417 . 1.503(4) ?
    C414 C415 . 1.377(4) ?
    C414 C418 . 1.514(4) ?
    C415 C416 . 1.390(4) ?
    C415 H415 . 0.9500 ?
    C416 H416 . 0.9500 ?
    C417 H41D . 0.9800 ?
    C417 H41E . 0.9800 ?
    C417 H41F . 0.9800 ?
    C418 H41A . 0.9800 ?
    C418 H41B . 0.9800 ?
    C418 H41C . 0.9800 ?
loop_
    _geom_angle_atom_site_label_1
    _geom_angle_atom_site_label_2
    _geom_angle_atom_site_label_3
    _geom_angle_site_symmetry_1
    _geom_angle_site_symmetry_3
    _geom_angle
    _geom_angle_publ_flag
    C2 N1 C8A . . 117.2(2) ?
    C31 N32 C321 . . 126.6(2) ?
    C31 N32 H32 . . 119(2) ?
    C321 N32 H32 . . 114(2) ?
    C4 N41 C411 . . 125.7(2) ?
    C4 N41 H41 . . 112(2) ?
    C411 N41 H41 . . 115(2) ?
    N1 C2 C3 . . 125.9(3) ?
    N1 C2 H2 . . 111.9(17) ?
    C3 C2 H2 . . 122.2(17) ?
    C4 C3 C2 . . 117.6(3) ?
    C4 C3 C31 . . 121.3(2) ?
    C2 C3 C31 . . 120.9(2) ?
    N41 C4 C3 . . 121.9(3) ?
    N41 C4 C4A . . 120.6(2) ?
    C3 C4 C4A . . 117.4(2) ?
    C6 C5 C4A . . 120.9(3) ?
    C6 C5 H5 . . 119.5 ?
    C4A C5 H5 . . 119.5 ?
    C8A C4A C5 . . 118.3(3) ?
    C8A C4A C4 . . 118.3(2) ?
    C5 C4A C4 . . 123.3(3) ?
    C5 C6 C7 . . 120.4(3) ?
    C5 C6 H6 . . 119.8 ?
    C7 C6 H6 . . 119.8 ?
    C8 C7 C6 . . 120.3(3) ?
    C8 C7 H7 . . 119.9 ?
    C6 C7 H7 . . 119.9 ?
    C7 C8 C8A . . 120.3(3) ?
    C7 C8 H8 . . 119.9 ?
    C8A C8 H8 . . 119.9 ?
    N1 C8A C4A . . 122.8(3) ?
    N1 C8A C8 . . 117.7(3) ?
    C4A C8A C8 . . 119.5(3) ?
    O31 C31 N32 . . 121.4(3) ?
    O31 C31 C3 . . 121.1(2) ?
    N32 C31 C3 . . 117.4(2) ?
    C322 C321 C326 . . 118.8(3) ?
    C322 C321 N32 . . 116.8(2) ?
    C326 C321 N32 . . 124.3(2) ?
    C323 C322 C321 . . 122.1(3) ?
    C323 C322 H322 . . 119.0 ?
    C321 C322 H322 . . 119.0 ?
    C322 C323 C324 . . 119.1(3) ?
    C322 C323 C327 . . 120.1(3) ?
    C324 C323 C327 . . 120.8(3) ?
    C325 C324 C323 . . 118.1(3) ?
    C325 C324 C328 . . 120.7(3) ?
    C323 C324 C328 . . 121.2(3) ?
    C326 C325 C324 . . 122.7(3) ?
    C326 C325 H325 . . 118.7 ?
    C324 C325 H325 . . 118.7 ?
    C325 C326 C321 . . 119.2(3) ?
    C325 C326 H326 . . 120.4 ?
    C321 C326 H326 . . 120.4 ?
    C323 C327 H32A . . 109.5 ?
    C323 C327 H32B . . 109.5 ?
    H32A C327 H32B . . 109.5 ?
    C323 C327 H32C . . 109.5 ?
    H32A C327 H32C . . 109.5 ?
    H32B C327 H32C . . 109.5 ?
    C324 C328 H32D . . 109.5 ?
    C324 C328 H32E . . 109.5 ?
    H32D C328 H32E . . 109.5 ?
    C324 C328 H32F . . 109.5 ?
    H32D C328 H32F . . 109.5 ?
    H32E C328 H32F . . 109.5 ?
    C412 C411 C416 . . 119.5(3) ?
    C412 C411 N41 . . 119.0(3) ?
    C416 C411 N41 . . 121.5(2) ?
    C411 C412 C413 . . 121.2(3) ?
    C411 C412 H412 . . 119.4 ?
    C413 C412 H412 . . 119.4 ?
    C414 C413 C412 . . 118.8(3) ?
    C414 C413 C417 . . 121.4(3) ?
    C412 C413 C417 . . 119.8(3) ?
    C415 C414 C413 . . 119.6(3) ?
    C415 C414 C418 . . 120.7(3) ?
    C413 C414 C418 . . 119.6(3) ?
    C414 C415 C416 . . 121.5(3) ?
    C414 C415 H415 . . 119.3 ?
    C416 C415 H415 . . 119.3 ?
    C411 C416 C415 . . 119.4(3) ?
    C411 C416 H416 . . 120.3 ?
    C415 C416 H416 . . 120.3 ?
    C413 C417 H41D . . 109.5 ?
    C413 C417 H41E . . 109.5 ?
    H41D C417 H41E . . 109.5 ?
    C413 C417 H41F . . 109.5 ?
    H41D C417 H41F . . 109.5 ?
    H41E C417 H41F . . 109.5 ?
    C414 C418 H41A . . 109.5 ?
    C414 C418 H41B . . 109.5 ?
    H41A C418 H41B . . 109.5 ?
    C414 C418 H41C . . 109.5 ?
    H41A C418 H41C . . 109.5 ?
    H41B C418 H41C . . 109.5 ?
loop_
    _geom_torsion_atom_site_label_1
    _geom_torsion_atom_site_label_2
    _geom_torsion_atom_site_label_3
    _geom_torsion_atom_site_label_4
    _geom_torsion_site_symmetry_1
    _geom_torsion_site_symmetry_2
    _geom_torsion_site_symmetry_3
    _geom_torsion_site_symmetry_4
    _geom_torsion
    _geom_torsion_publ_flag
    C8A N1 C2 C3 . . . . -5.5(4) ?
    N1 C2 C3 C4 . . . . 1.1(4) ?
    N1 C2 C3 C31 . . . . -174.0(3) ?
    C411 N41 C4 C3 . . . . 141.0(3) ?
    C411 N41 C4 C4A . . . . -41.6(4) ?
    C2 C3 C4 N41 . . . . -175.7(3) ?
    C31 C3 C4 N41 . . . . -0.6(4) ?
    C2 C3 C4 C4A . . . . 6.8(4) ?
    C31 C3 C4 C4A . . . . -178.1(2) ?
    C6 C5 C4A C8A . . . . -4.1(4) ?
    C6 C5 C4A C4 . . . . 179.2(3) ?
    N41 C4 C4A C8A . . . . 172.4(3) ?
    C3 C4 C4A C8A . . . . -10.1(4) ?
    N41 C4 C4A C5 . . . . -10.8(4) ?
    C3 C4 C4A C5 . . . . 166.7(3) ?
    C4A C5 C6 C7 . . . . -1.5(4) ?
    C5 C6 C7 C8 . . . . 4.7(5) ?
    C6 C7 C8 C8A . . . . -2.2(4) ?
    C2 N1 C8A C4A . . . . 1.7(4) ?
    C2 N1 C8A C8 . . . . -175.7(2) ?
    C5 C4A C8A N1 . . . . -170.9(3) ?
    C4 C4A C8A N1 . . . . 6.0(4) ?
    C5 C4A C8A C8 . . . . 6.4(4) ?
    C4 C4A C8A C8 . . . . -176.7(2) ?
    C7 C8 C8A N1 . . . . 174.1(3) ?
    C7 C8 C8A C4A . . . . -3.4(4) ?
    C321 N32 C31 O31 . . . . -3.1(4) ?
    C321 N32 C31 C3 . . . . 173.8(2) ?
    C4 C3 C31 O31 . . . . 6.9(4) ?
    C2 C3 C31 O31 . . . . -178.1(3) ?
    C4 C3 C31 N32 . . . . -170.0(3) ?
    C2 C3 C31 N32 . . . . 5.0(4) ?
    C31 N32 C321 C322 . . . . -150.3(3) ?
    C31 N32 C321 C326 . . . . 31.7(4) ?
    C326 C321 C322 C323 . . . . 0.2(4) ?
    N32 C321 C322 C323 . . . . -177.9(2) ?
    C321 C322 C323 C324 . . . . 0.8(4) ?
    C321 C322 C323 C327 . . . . -178.3(3) ?
    C322 C323 C324 C325 . . . . -0.9(4) ?
    C327 C323 C324 C325 . . . . 178.1(3) ?
    C322 C323 C324 C328 . . . . 179.8(3) ?
    C327 C323 C324 C328 . . . . -1.2(4) ?
    C323 C324 C325 C326 . . . . 0.1(4) ?
    C328 C324 C325 C326 . . . . 179.4(3) ?
    C324 C325 C326 C321 . . . . 0.8(4) ?
    C322 C321 C326 C325 . . . . -1.0(4) ?
    N32 C321 C326 C325 . . . . 176.9(2) ?
    C4 N41 C411 C412 . . . . 155.0(3) ?
    C4 N41 C411 C416 . . . . -27.8(4) ?
    C416 C411 C412 C413 . . . . 2.3(4) ?
    N41 C411 C412 C413 . . . . 179.6(3) ?
    C411 C412 C413 C414 . . . . -1.1(4) ?
    C411 C412 C413 C417 . . . . 178.3(3) ?
    C412 C413 C414 C415 . . . . -0.5(4) ?
    C417 C413 C414 C415 . . . . -179.9(3) ?
    C412 C413 C414 C418 . . . . 178.7(3) ?
    C417 C413 C414 C418 . . . . -0.6(4) ?
    C413 C414 C415 C416 . . . . 1.0(4) ?
    C418 C414 C415 C416 . . . . -178.3(3) ?
    C412 C411 C416 C415 . . . . -1.8(4) ?
    N41 C411 C416 C415 . . . . -179.1(3) ?
    C414 C415 C416 C411 . . . . 0.2(4) ?
loop_
    _geom_hbond_atom_site_label_D
    _geom_hbond_atom_site_label_H
    _geom_hbond_atom_site_label_A
    _geom_hbond_site_symmetry_A
    _geom_hbond_distance_DH
    _geom_hbond_distance_HA
    _geom_hbond_distance_DA
    _geom_hbond_angle_DHA
    _geom_hbond_publ_flag
    N41 H41 O31 . 0.84(4) 1.93(3) 2.635(3) 142(3) yes
    C326 H326 O31 . 0.95 2.40 2.887(3) 111.8 yes
    N32 H32 N1 4_566 0.90(4) 2.07(4) 2.891(3) 150(3) yes
    C2 H2 N1 4_566 0.96(3) 2.55(3) 3.477(4) 163(2) yes
    C416 H416 O31 1_455 0.95 2.39 3.252(4) 149.9 yes
    C326 H326 Cg 1_655 0.95 2.82 3.398(3) 120 yes
_shelx_space_group_comment
;
The symmetry employed for this shelxl refinement is uniquely defined
by the following loop, which should always be used as a source of
symmetry information in preference to the above space-group names.
They are only intended as comments.
;
_shelx_estimated_absorpt_T_min     0.977
_shelx_estimated_absorpt_T_max     0.999
_shelx_hkl_file
;
   0   0   2 5379.49  370.74
   0   0  -2 5368.49  370.74
   0   0   2 5355.90  370.66
   0   0   3    1.18    3.02
   0   0  -3    0.80    2.86
   0   0  -3    1.96    1.99
   0   0   3    0.40    2.56
   0   0  -3   -0.74    2.66
   0   0   3   -1.71    2.21
   0   0   4 2861.60  193.00
   0   0   4 2965.27  192.83
   0   0  -4 2788.82  192.98
   0   0   4 2673.77  192.93
   0   0  -4 2604.62  192.94
   0   0   5   -0.12    3.61
   0   0   5   -0.45    4.99
   0   0  -5    3.71    4.59
   0   0  -5    0.52    4.33
   0   0   5   -1.73    4.20
   0   0  -6 2108.88  147.27
   0   0  -6 2080.36  147.29
   0   0   6 2190.81  147.04
   0   0   6 2141.07  147.31
   0   0   6 2064.90  147.20
   0   0   7    0.57    5.26
   0   0  -7    1.58    5.16
   0   0   7    0.51    4.26
   0   0  -7   -2.99    5.61
   0   0   7   -0.50    5.65
   0   0   8  234.75   16.91
   0   0   8  217.69   17.55
   0   0  -8  222.88   17.53
   0   0   8  224.55   17.25
   0   0  -8  231.43   17.46
   0   0  -9   -2.78    5.67
   0   0   9   -1.95    6.34
   0   0   9   -0.55    4.79
   0   0   9   -1.46    5.44
   0   0  -9    4.99    6.40
   0   0  10   69.59    8.41
   0   0 -10   63.42    9.26
   0   0  10   65.01    9.03
   0   0  10   86.41    7.79
   0   0 -10   68.91    8.66
   0   0  11   -8.19    7.66
   0   0  11   -0.14    5.82
   0   0  11    1.24    6.69
   0   0 -11    3.25    7.66
   0   0 -11   -3.00    6.37
   0   0 -12  258.22   20.55
   0   0 -12  254.62   21.30
   0   0  12  280.10   21.20
   0   0 -12  289.54   22.05
   0   0  12  282.31   21.79
   0   0  12  284.94   20.87
   0   0  13    1.83    6.62
   0   0 -13   -4.49    8.94
   0   0 -13    3.54    6.87
   0   0 -13   -2.40    6.10
   0   0  13   -4.97    8.57
   0   0  13   -3.11    7.00
   0   0 -14    2.73    6.50
   0   0 -14   11.90    7.51
   0   0  14   15.80    7.60
   0   0 -14    1.16    9.54
   0   0  14   11.55    7.31
   0   0  14    9.97    8.75
   0   0  15   -8.47    8.09
   0   0 -15   -3.08    6.87
   0   0  15   -1.10    9.45
   0   0 -15   -8.57   10.53
   0   0 -15   -1.28    7.70
   0   0  15    7.13    7.33
   0   0 -16  140.83   13.81
   0   0 -16  144.01   16.40
   0   0  16  137.79   15.14
   0   0  16  128.12   13.64
   0   0  16  158.42   14.09
   0   0 -16  139.13   12.88
   0   0  17   10.18    9.09
   0   0 -17   -1.14    7.56
   0   0  17    1.16    9.23
   0   0 -17  -21.91   13.08
   0   0  17   -4.99   10.54
   0   0 -17    4.35    8.23
   0   0  18   15.16   10.03
   0   0 -18   33.54   14.11
   0   0  18    5.62   11.20
   0   0 -18   20.58    8.95
   0   0 -18    9.70    7.98
   0   0  18   19.80    9.80
   0   0  19   -3.82   10.34
   0   0 -19   -2.26    8.15
   0   0  19    3.84   11.18
   0   0 -19  -23.92   15.43
   0   0 -20  115.54   12.25
   0   0  20   84.55   14.22
   0   0  20  118.73   15.12
   0   0 -21    6.30    8.46
   0   0  21   -1.52   11.01
   0   0 -21   35.90   16.83
   0   0  21    7.72   12.52
   0   0 -22  116.26   11.93
   0   0  22   60.41   14.35
   0   0  23    4.07   12.96
   0   0 -23   13.28    8.91
   0   0  24   26.55   14.26
   0   0 -24   29.43    9.42
   0   1  -1  416.28   27.82
   0   1  -1  374.59   27.93
   0   1  -2  775.98   54.19
   0  -1  -2  797.76   54.07
   0  -1   2  732.46   54.04
   0  -1  -2  783.00   53.97
   0   1   2  744.59   53.97
   0  -1   2  794.01   54.16
   0   1  -2  734.66   54.05
   0   1  -2  809.52   53.99
   0  -1   2  832.71   53.99
   0   1  -3    8.26    2.30
   0  -1  -3   15.58    2.66
   0  -1   3   12.71    3.30
   0   1  -3    8.47    3.96
   0   1   3   15.72    3.24
   0   1  -3   11.30    3.35
   0  -1   3    9.23    2.61
   0   1   3   14.82    3.18
   0  -1  -3   10.99    3.17
   0  -1   3    9.32    3.54
   0   1   3   12.71    2.53
   0   1   4  743.12   50.41
   0   1  -4  722.35   50.23
   0  -1   4  718.43   50.49
   0   1  -4  713.22   50.65
   0  -1  -4  709.73   50.50
   0  -1   4  696.11   50.25
   0  -1  -4  761.58   50.49
   0   1   4  704.46   50.52
   0  -1   4  753.89   50.57
   0   1   4  712.13   50.26
   0   1  -4  726.14   50.49
   0  -1   5 2854.65  198.90
   0   1   5 2835.04  198.81
   0  -1   5 2872.78  198.89
   0   1  -5 2838.73  198.99
   0  -1  -5 2907.23  198.91
   0   1   5 2990.18  198.69
   0  -1  -5 2808.29  198.84
   0   1  -5 2988.68  198.91
   0   1   5 2867.20  198.93
   0   1  -5 2626.02  198.62
   0  -1   5 3051.84  198.70
   0  -1   6  600.95   43.70
   0   1  -6  549.10   43.89
   0  -1  -6  577.67   43.70
   0   1  -6  665.39   43.30
   0   1   6  610.96   43.69
   0   1  -6  624.95   43.67
   0   1   6  630.09   43.63
   0   1   6  566.33   43.30
   0  -1   6  677.75   43.39
   0  -1   6  640.39   43.71
   0  -1  -6  624.43   43.71
   0  -1   7  239.54   16.84
   0   1  -7  233.62   16.08
   0  -1  -7  222.04   16.89
   0   1   7  180.87   16.20
   0   1   7  220.40   16.94
   0   1  -7  213.56   16.80
   0   1  -7  210.90   17.22
   0   1   7  213.74   16.72
   0  -1  -7  215.47   16.78
   0  -1   7  239.23   16.24
   0  -1   7  222.25   16.96
   0   1  -8   22.72    6.41
   0  -1  -8   17.21    4.58
   0  -1   8   28.05    6.12
   0  -1  -8   13.34    5.78
   0   1  -8   16.82    4.25
   0   1   8   13.14    5.89
   0  -1   8    6.45    4.69
   0   1   8   17.78    5.70
   0  -1  -8   28.96    6.10
   0   1   8    6.59    4.52
   0  -1   8   12.37    6.02
   0   1  -8   22.54    6.03
   0  -1   9  134.36   11.90
   0   1   9  139.00   12.11
   0  -1   9  138.44   11.23
   0   1   9  135.65   11.93
   0   1   9  119.11   11.20
   0  -1  -9  135.14   11.69
   0  -1  -9  149.83   12.52
   0   1  -9  129.37   12.56
   0   1  -9  142.07   11.81
   0  -1  -9  136.93   11.01
   0  -1   9  143.34   12.01
   0  -1  10  147.87   12.97
   0  -1 -10  159.08   12.21
   0   1  10  162.64   12.85
   0  -1 -10  152.96   13.41
   0  -1  10  142.21   13.16
   0   1  10  124.44   12.32
   0  -1  10  150.64   12.28
   0   1 -10  158.68   14.04
   0   1 -10  151.52   12.88
   0   1  10  156.28   13.10
   0  -1 -10  148.39   12.74
   0  -1  11   24.04    7.00
   0   1  11   15.46    7.32
   0  -1 -11   23.68    5.79
   0  -1  11   17.23    6.22
   0  -1 -11   16.90    6.46
   0   1 -11   27.76    6.70
   0  -1  11   14.31    7.42
   0   1  11   18.98    6.72
   0   1 -11   10.11    8.96
   0   1  11   16.09    6.17
   0  -1 -11   18.16    7.68
   0  -1 -12   43.78    7.47
   0   1 -12   34.39    7.87
   0  -1  12   29.26    6.72
   0  -1  12   45.82    8.24
   0   1  12   40.80    7.51
   0   1  12   32.42    7.26
   0  -1  12   36.88    7.72
   0   1  12   43.56    8.74
   0  -1 -12   40.89    8.95
   0  -1 -12   47.07    6.81
   0   1 -12   25.98    9.72
   0  -1  13  206.01   17.87
   0  -1 -13  235.40   18.51
   0   1 -13  213.15   19.00
   0  -1  13  208.58   17.30
   0  -1 -13  231.14   17.59
   0   1  13  198.82   17.95
   0  -1  13  223.32   17.11
   0  -1 -13  228.99   16.64
   0   1 -13  217.89   17.63
   0   1  13  152.89   17.02
   0   1  13  204.19   17.14
   0  -1  14    2.84    8.79
   0  -1  14   -3.17    7.88
   0  -1  14    0.19    6.69
   0  -1 -14   -1.69    9.95
   0   1  14    2.65    7.65
   0  -1 -14    0.46    6.26
   0   1  14   -2.72    7.18
   0  -1 -14    5.95    7.34
   0   1 -14    0.48    7.24
   0   1 -14   -9.03   10.06
   0   1  14   -4.33    8.20
   0   1 -15   16.04    8.10
   0  -1  15    6.52    8.52
   0   1  15   18.23    8.35
   0   1 -15    1.96   11.48
   0  -1 -15    6.42    6.79
   0   1  15    6.56    9.53
   0  -1  15   15.24    8.92
   0   1  15    3.34    7.17
   0  -1  15   13.93    8.50
   0  -1 -15   -4.58   10.90
   0  -1  16   26.35    9.07
   0   1  16   18.07    9.07
   0   1  16   24.01    9.12
   0   1 -16   28.12    8.41
   0   1  16    6.55    8.34
   0  -1  16   17.75   10.16
   0  -1 -16   19.51    7.19
   0  -1 -16   14.24   11.24
   0   1 -16   21.57   11.94
   0   1 -17   13.38    8.14
   0   1  17   22.88    9.36
   0  -1  17    7.45    9.11
   0  -1 -17   24.79    7.71
   0   1  17   12.73   10.82
   0  -1  17    7.55   10.74
   0  -1 -17   10.43   12.79
   0   1  17   22.06    9.01
   0   1 -17   17.89    9.38
   0   1 -17   17.16   13.25
   0   1 -18   13.04    8.81
   0   1 -18   -0.21    8.55
   0  -1  18    4.10    9.81
   0   1  18   12.51   11.08
   0  -1 -18   -4.65   12.93
   0  -1  18   -6.67   11.17
   0   1  18    9.03    9.09
   0   1  18   28.81   10.52
   0  -1 -18   16.19    7.70
   0   1 -18   30.14   13.31
   0   1 -19   27.98    9.21
   0   1  19   20.17   11.71
   0  -1  19   22.01   10.97
   0   1 -19    6.23    9.83
   0  -1  19   45.83   12.49
   0   1 -19   29.78   14.92
   0  -1 -19   20.35    8.06
   0   1  19   27.60   10.78
   0  -1 -19   18.69   14.92
   0   1  19   39.15   10.80
   0   1  20  103.68   14.66
   0   1  20  116.15   16.04
   0  -1  20  128.75   16.46
   0  -1  20  100.75   14.65
   0   1  20  142.13   14.00
   0  -1 -20  120.60   12.26
   0   1 -20  106.33   12.67
   0   1 -20  128.89   19.28
   0  -1 -20  100.58   18.29
   0   1 -20  122.65   14.18
   0  -1  21   36.93   12.53
   0  -1  21   43.12   14.15
   0   1  21   80.91   12.23
   0   1  21   60.02   12.84
   0  -1 -21   44.94    9.23
   0  -1 -21   41.78   16.76
   0   1 -21   58.41   17.46
   0   1 -21   31.90    9.78
   0   1  21   24.90   11.93
   0   1 -22   28.94    9.48
   0   1  22    7.77   12.29
   0  -1 -22   31.65    9.00
   0  -1  22   18.81   12.59
   0   1  22   40.73   12.09
   0  -1 -23   21.41    8.78
   0  -1  23   21.39   13.19
   0   1  23   -6.80   13.33
   0   1 -23    8.53    9.10
   0   1  24   64.25   14.99
   0  -1 -24   67.14   10.68
   0  -1  24   55.81   15.26
   0   1 -24   67.30   10.93
   0  -2   0   83.09    6.50
   0  -2   0   91.09    6.90
   0   2   0   82.41    6.66
   0   2   0   86.85    6.46
   0  -2   0   83.80    6.48
   0  -2  -1  846.32   58.63
   0  -2   1  867.80   58.54
   0   2  -1  793.44   58.57
   0   2   1  871.49   58.65
   0   2  -1  819.97   58.82
   0  -2   1  834.17   58.60
   0   2  -1  894.23   58.55
   0  -2   1  781.09   58.79
   0  -2   1  862.36   58.65
   0   2  -1  831.02   58.64
   0  -2   2  227.27   17.80
   0   2  -2  280.64   17.74
   0   2  -2  238.18   17.81
   0  -2   2  290.34   17.76
   0   2   2  245.18   17.78
   0  -2  -2  243.66   17.72
   0   2  -2  233.02   17.83
   0   2  -2  246.61   18.37
   0  -2   2  224.80   18.11
   0   2  -3  188.65   13.74
   0   2  -3  192.63   13.93
   0  -2   3  184.38   14.31
   0  -2   3  208.07   13.86
   0   2  -3  191.72   14.68
   0   2   3  181.56   13.82
   0  -2  -3  184.76   13.80
   0  -2   3  186.61   14.06
   0  -2   4  265.28   18.56
   0   2  -4  268.22   19.56
   0   2  -4  266.10   18.91
   0   2  -4  241.67   18.54
   0  -2   4  261.90   18.76
   0  -2   4  266.16   19.25
   0  -2  -4  254.22   18.82
   0   2   4  255.97   18.55
   0  -2   5 1823.88  124.02
   0  -2   5 1893.38  123.80
   0  -2  -5 1858.82  123.97
   0  -2   5 1862.29  124.14
   0   2  -5 1757.47  123.96
   0   2  -5 1706.41  123.70
   0   2  -5 1752.46  124.20
   0   2   5 1648.67  123.73
   0   2   5 1870.03  124.00
   0  -2   6 1124.57   79.11
   0   2  -6 1089.28   79.33
   0   2   6 1187.17   79.02
   0  -2   6 1148.00   79.16
   0   2   6 1033.14   78.73
   0  -2   6 1231.90   78.84
   0  -2  -6 1115.93   79.05
   0   2   6 1135.75   79.02
   0   2  -6 1140.27   79.08
   0  -2   7    8.05    5.78
   0   2  -7    5.54    6.68
   0   2   7    6.14    5.12
   0   2   7    4.73    4.32
   0  -2  -7   -0.75    5.48
   0  -2   7    7.94    4.31
   0  -2   7   -3.41    5.79
   0   2   7    4.30    5.42
   0   2  -7   -0.39    5.39
   0   2   8   33.26    4.87
   0  -2   8   29.79    5.48
   0  -2  -8   23.84    5.01
   0  -2   8   25.77    6.52
   0   2  -8   21.39    6.05
   0  -2   8   27.86    6.45
   0   2   8   37.36    6.33
   0  -2  -8   32.14    6.38
   0   2  -8   11.49    7.61
   0   2   8   30.29    5.96
   0   2   9  140.67   11.30
   0  -2   9  135.39   11.42
   0   2  -9  125.22   11.97
   0   2  -9  150.44   13.35
   0  -2  -9  143.40   12.24
   0  -2   9  142.60   12.35
   0  -2  -9  126.71   11.14
   0   2   9  139.63   11.83
   0   2   9  141.36   12.32
   0  -2   9  147.52   12.46
   0   2  10  760.40   52.47
   0  -2 -10  775.35   52.74
   0  -2  10  759.84   52.69
   0  -2  10  748.16   52.63
   0   2  10  766.81   52.59
   0   2  10  660.33   52.15
   0  -2 -10  760.34   52.03
   0  -2  10  734.56   52.19
   0   2 -10  709.52   52.50
   0   2 -10  743.39   53.11
   0   2  11  402.39   30.06
   0  -2  11  454.33   30.29
   0  -2 -11  392.35   29.90
   0  -2  11  402.84   30.76
   0  -2  11  423.75   30.69
   0   2 -11  433.85   31.54
   0   2 -11  394.24   30.57
   0   2  11  406.73   30.76
   0   2  11  430.66   30.59
   0  -2 -11  426.05   30.79
   0  -2 -12  542.67   39.11
   0  -2  12  489.66   38.34
   0   2  12  526.49   38.56
   0   2  12  559.89   39.04
   0  -2 -12  527.81   38.04
   0   2 -12  534.17   39.57
   0   2  12  546.88   38.28
   0   2 -12  551.29   38.91
   0  -2  12  532.80   39.13
   0  -2 -13   94.53    9.22
   0   2 -13   91.41   12.64
   0  -2  13  104.06   11.14
   0   2  13  100.97   11.24
   0  -2 -13   83.21   11.62
   0  -2  13   82.57    9.89
   0   2  13   95.30   10.42
   0   2  13   65.55    9.71
   0   2 -13   77.17   10.37
   0   2 -14  256.72   21.18
   0   2  14  271.76   19.71
   0  -2  14  238.78   20.06
   0   2  14  189.84   19.08
   0  -2 -14  273.82   20.90
   0  -2 -14  241.11   18.64
   0  -2  14  213.98   19.22
   0   2  14  264.37   20.27
   0   2 -14  253.16   19.75
   0   2  15    3.01    9.32
   0  -2 -15    6.56    9.72
   0   2 -15   18.23   11.48
   0  -2  15    2.81    8.69
   0  -2 -15    8.16    6.92
   0   2  15   -1.38    7.54
   0   2 -15    5.07    7.46
   0   2  15    9.39    8.33
   0  -2  15    1.04    7.41
   0  -2  16    1.51    9.28
   0   2 -16   17.32    8.78
   0  -2  16    8.91    8.95
   0  -2 -16    9.12    6.75
   0  -2 -16   10.32   10.83
   0   2  16   19.58    8.54
   0   2 -16    9.99   12.51
   0   2  16   -6.14   10.11
   0   2  16   16.16    9.05
   0   2  17   33.96   10.09
   0  -2  17   59.55   11.78
   0   2  17   44.81   12.05
   0  -2 -17   57.62   12.78
   0  -2 -17   48.23    8.56
   0   2 -17   57.20   10.45
   0   2  17   59.77   10.48
   0  -2  17   40.27   10.42
   0   2 -17   70.90   14.84
   0   2  18   -1.98   11.39
   0   2  18   -0.73    9.65
   0   2 -18  -14.12   13.45
   0   2  18   22.79    9.61
   0  -2 -18   -3.00   12.42
   0  -2  18   10.80   11.94
   0   2 -18   10.44    9.49
   0  -2  18   -1.02    9.97
   0  -2 -18   -1.32    7.57
   0  -2 -19   19.46    8.11
   0  -2  19    4.25   11.16
   0   2 -19    2.34    8.92
   0  -2  19    1.65   10.53
   0   2  19   -1.52   10.41
   0   2  19    0.26   10.07
   0  -2 -19   -7.67   14.04
   0   2  19   15.98   11.09
   0   2 -19   26.74   15.05
   0  -2  20   56.71   13.64
   0   2 -20   58.32   17.28
   0  -2  20   30.85   12.31
   0   2  20   68.85   11.94
   0   2 -20   50.60   11.43
   0   2 -20   40.41   10.25
   0   2  20   53.41   11.83
   0  -2 -20   55.89    9.55
   0  -2 -20   57.28   15.93
   0   2  20   48.42   13.62
   0   2  21    4.80   11.20
   0   2 -21    8.86   10.49
   0   2 -21   15.58   16.40
   0   2 -21   -2.46    9.46
   0  -2 -21    7.14    8.56
   0  -2 -21  -11.54   15.70
   0  -2  21   18.67   12.49
   0   2  21  -19.27   12.96
   0  -2  21  -15.94   11.67
   0   2 -22    9.65   10.68
   0  -2 -22   13.05    8.69
   0  -2  22   22.04   12.45
   0   2 -22   -8.49    9.79
   0   2  22    5.80   12.50
   0   2 -23    7.28    9.55
   0  -2  23    9.59   13.37
   0   2  23   15.13   12.79
   0  -2 -23   -4.14    8.56
   0   2 -24   79.02   11.83
   0  -2  24   71.61   16.07
   0   2  24   76.24   15.49
   0  -2 -24   84.44   11.03
   0  -3   0    1.04    3.48
   0   3   0   -1.68    3.86
   0  -3   0   -1.78    3.96
   0   3   0    1.24    3.42
   0  -3   0   -2.75    4.78
   0   3  -1 5736.51  413.67
   0  -3   1 5798.99  413.66
   0   3  -1 6338.29  413.76
   0  -3  -1 5778.17  413.70
   0   3   1 6338.08  413.75
   0  -3   1 6469.83  413.63
   0  -3   1 5961.93  413.94
   0   3   1 5632.73  413.64
   0  -3   1 6005.25  413.73
   0   3  -1 5817.67  413.91
   0  -3   2 1052.23   75.07
   0   3  -2 1058.27   75.41
   0   3  -2 1110.21   75.07
   0   3  -2 1021.86   74.96
   0  -3   2 1057.29   74.99
   0  -3   2 1057.14   75.42
   0  -3  -2 1078.29   75.01
   0   3   2 1045.01   75.01
   0  -3   2 1195.02   74.92
   0   3  -3  926.78   68.38
   0  -3   3 1127.79   67.91
   0   3  -3  916.21   67.89
   0   3   3 1003.04   67.87
   0  -3  -3  953.94   67.83
   0  -3   3  920.83   68.27
   0  -3   3  924.60   67.90
   0   3  -3  988.10   67.92
   0  -3   4 2366.92  166.66
   0   3  -4 2248.27  166.97
   0   3   4 2413.14  166.57
   0   3  -4 2317.44  166.64
   0  -3   4 2674.54  166.61
   0  -3   4 2310.69  166.89
   0  -3   5    1.95    6.02
   0  -3   5    3.14    4.52
   0   3  -5    3.33    5.17
   0  -3   5   -0.42    5.43
   0   3  -5   -2.53    6.81
   0   3   5   -0.32    4.42
   0  -3  -5    9.50    5.09
   0  -3  -6   15.66    5.11
   0  -3   6   15.35    6.15
   0  -3   6   12.73    4.78
   0   3   6   15.18    4.74
   0   3  -6   16.09    7.50
   0  -3   6   20.75    5.44
   0   3  -6   10.67    5.63
   0  -3   7   32.15    6.01
   0  -3   7   17.15    5.04
   0  -3   7   27.73    6.71
   0   3  -7   25.71    7.65
   0  -3  -7   30.22    6.10
   0   3   7   26.03    5.01
   0   3   7   21.01    5.32
   0   3  -7   26.23    6.29
   0   3  -8   28.38    7.55
   0  -3  -8   25.12    5.90
   0  -3   8   27.28    6.36
   0   3  -8   21.41    6.41
   0  -3   8   21.45    5.45
   0   3   8   22.06    5.24
   0  -3  -8   16.33    5.32
   0   3  -9  756.82   58.69
   0  -3  -9  849.67   58.36
   0   3   9  798.36   58.36
   0  -3   9  878.95   58.89
   0  -3   9  904.31   58.54
   0   3  -9  803.69   59.31
   0   3   9  797.39   58.36
   0  -3  -9  874.56   58.88
   0  -3  10  595.49   44.62
   0  -3 -10  624.79   44.70
   0   3 -10  601.31   45.43
   0   3 -10  547.28   44.38
   0   3  10  647.52   44.08
   0  -3  10  646.58   44.27
   0  -3 -10  661.83   44.12
   0  -3 -11   63.24    9.40
   0   3  11   65.22    7.28
   0  -3  11   45.57    7.98
   0   3 -11   49.17   10.03
   0   3 -11   52.58    8.62
   0  -3 -11   65.79    7.70
   0  -3  11   66.65    8.83
   0  -3  12   12.41    8.09
   0   3 -12    7.74    9.40
   0  -3  12    4.96    6.70
   0  -3 -12   17.27    8.56
   0  -3 -12    9.34    6.14
   0   3 -12   11.68    7.32
   0   3  12   13.10    6.65
   0  -3  13  252.99   22.62
   0  -3 -13  276.34   22.14
   0   3  13  320.27   22.55
   0  -3 -13  314.64   23.88
   0  -3  13  321.57   23.60
   0   3 -13  290.53   24.73
   0   3 -13  315.27   23.44
   0  -3 -14  269.58   21.79
   0   3 -14  266.41   22.96
   0  -3  14  264.20   21.53
   0  -3 -14  264.27   19.95
   0  -3  14  230.46   20.50
   0   3  14  266.87   20.23
   0  -3  15  105.91   12.56
   0  -3 -15  139.53   11.83
   0   3 -15  150.65   16.28
   0  -3 -15  175.80   14.53
   0   3  15   87.16   12.46
   0  -3  15  124.14   13.67
   0   3  16  112.40   14.10
   0  -3  16  109.19   14.58
   0  -3 -16  178.24   13.66
   0  -3  16  212.20   16.38
   0  -3 -16  162.00   16.69
   0   3 -16  149.60   17.87
   0   3  17   80.21   12.84
   0  -3  17   87.24   13.24
   0  -3  17  141.88   14.70
   0  -3 -17  124.28   11.78
   0   3 -17  145.87   17.52
   0  -3 -17  140.53   14.93
   0   3  18   58.62   11.77
   0   3 -18   99.57   16.39
   0  -3  18  102.22   13.90
   0  -3 -18   94.66   10.42
   0  -3 -18  121.28   15.18
   0  -3  18   48.53   12.60
   0  -3  19   33.78   11.84
   0   3  19   36.79   11.00
   0  -3 -19   37.05    8.72
   0  -3 -19   36.87   14.38
   0   3 -19   49.38   15.49
   0  -3  19   47.34   12.77
   0   3 -20   20.96   15.32
   0   3  20   15.78   10.83
   0  -3 -20   10.44   14.64
   0  -3  20   16.77   11.51
   0  -3  20   37.35   13.12
   0  -3 -20    8.54    8.31
   0  -3 -21   74.10   10.12
   0  -3 -21   91.93   17.25
   0  -3  21   39.08   13.95
   0  -3  21   89.72   15.02
   0   3  21   52.85   12.95
   0   3 -21   77.97   18.64
   0  -3  22   14.60   13.31
   0  -3  22   34.18   11.33
   0   3 -22   18.58   10.47
   0   3  22   37.56   12.84
   0  -3 -22   36.67    9.05
   0  -3  23   -4.82   14.10
   0   3 -23   -1.62   10.16
   0   3  23   -2.72   12.30
   0  -3  23   -6.87   11.57
   0  -3 -23    1.09    8.71
   0  -3  24  103.91   14.78
   0  -3 -24   80.78   11.35
   0  -3  24   63.68   16.48
   0   3 -24   87.04   12.61
   0   3  24   76.90   16.09
   0  -4   0 4037.31  276.05
   0   4   0 4072.72  275.82
   0  -4   0 3895.12  275.80
   0  -4   0 3963.02  275.72
   0  -4   1    1.24    4.80
   0  -4   1   -0.12    6.65
   0   4   1    1.25    4.71
   0   4  -1    6.24    5.13
   0   4  -1    1.29    6.25
   0  -4   1    5.27    4.03
   0  -4  -1   -0.65    4.49
   0  -4   1    1.27    4.34
   0  -4   2   13.82    6.95
   0   4  -2    2.80    6.13
   0  -4   2    6.11    3.94
   0  -4   2    7.73    4.59
   0   4   2   -0.17    4.76
   0   4  -2    2.61    5.06
   0  -4  -2    1.55    4.51
   0  -4   2    6.21    5.03
   0  -4   3 1991.35  123.86
   0   4  -3 1792.06  123.97
   0  -4   3 1721.26  123.92
   0  -4  -3 1724.08  123.88
   0   4  -3 1733.93  124.39
   0  -4   3 1751.84  124.44
   0   4   3 1728.04  123.93
   0  -4   4  428.38   32.08
   0   4   4  434.36   32.01
   0   4  -4  402.65   32.77
   0  -4   4  518.76   32.13
   0   4   5   29.90    5.72
   0   4  -5   34.93    8.94
   0  -4   5   42.66    6.04
   0  -4   5   40.47    5.88
   0   4  -6   73.29    9.90
   0  -4   6   71.14    8.16
   0   4   6   68.27    7.59
   0  -4   6   81.97    7.79
   0  -4   7  214.81   16.20
   0  -4   7  196.88   16.28
   0   4   7  215.78   15.95
   0   4  -7  202.87   17.74
   0  -4  -7  211.11   16.19
   0  -4  -8  809.82   58.31
   0  -4   8  798.83   58.47
   0  -4  -8  802.40   58.05
   0   4   8  799.05   58.14
   0   4  -8  814.30   59.21
   0  -4   8  943.72   58.32
   0   4  -9    8.60    9.00
   0  -4   9   -4.21    6.71
   0  -4  -9    9.22    5.70
   0  -4  -9   12.88    6.64
   0  -4   9   12.04    6.24
   0   4   9   11.57    5.79
   0   4  10  116.15   10.36
   0   4 -10  118.97   12.37
   0  -4  10  121.93   11.07
   0  -4  10   84.78   10.35
   0  -4 -10   92.91   10.82
   0  -4 -10  116.35   10.21
   0   4  11   39.42    7.13
   0  -4 -11   38.66    6.84
   0  -4  11   52.89    8.63
   0  -4  11   43.42    7.67
   0   4 -11   38.49   10.73
   0   4 -11   45.25    6.59
   0  -4 -11   26.37    8.69
   0   4 -12  130.35   15.14
   0  -4  12  158.52   12.95
   0   4 -12  130.72   11.23
   0  -4 -12  134.88   11.54
   0  -4 -12  115.35   12.92
   0  -4  12   96.34   12.15
   0   4 -13   -3.93   11.22
   0  -4  13    7.17    8.63
   0  -4 -13    2.99    6.28
   0   4 -13   -2.10    5.73
   0  -4 -13   -3.84    9.27
   0  -4  13   -0.77    7.46
   0  -4  14  147.35   14.76
   0  -4  14  163.19   15.52
   0   4 -14  167.67   17.81
   0  -4 -14  159.90   13.93
   0  -4 -14  182.31   15.70
   0  -4 -15  337.75   25.52
   0  -4 -15  317.29   24.03
   0  -4  15  306.65   24.95
   0  -4  15  314.13   25.30
   0   4 -15  315.92   27.03
   0  -4  16  145.18   16.74
   0   4 -16  160.69   19.34
   0  -4 -16  203.74   17.97
   0  -4 -16  199.96   15.72
   0  -4  16  203.48   17.68
   0   4 -17   80.74   15.40
   0  -4 -17   65.34    9.49
   0  -4  17   68.86   12.15
   0  -4 -17   66.82   13.42
   0  -4  17   76.15   13.09
   0  -4 -18  235.32   18.57
   0   4 -18  242.90   23.90
   0  -4 -18  241.84   21.35
   0  -4  18  213.05   20.49
   0  -4  18  281.18   21.16
   0   4  19   13.17   10.38
   0  -4  19    0.91   11.53
   0   4 -19    1.94   15.85
   0  -4 -19   13.73   13.55
   0  -4 -19   22.43    8.40
   0  -4  19   16.93   11.98
   0  -4 -20   17.11    8.68
   0  -4  20   19.90   12.40
   0   4 -20   11.32   16.96
   0   4  20    8.37   10.04
   0  -4  20    3.94   10.89
   0  -4  20   49.04   13.28
   0  -4 -20   26.34   14.18
   0  -4  21  269.97   23.66
   0   4  21  174.27   21.97
   0   4 -21  291.96   27.67
   0  -4 -21  269.11   24.43
   0  -4 -21  260.01   20.37
   0  -4  21  269.76   23.59
   0  -4  21  252.11   22.43
   0  -4  22  240.33   25.93
   0   4  22  266.56   25.16
   0  -4 -22  327.95   23.34
   0  -4  22  302.22   25.24
   0   4  23    1.33   12.39
   0  -4  23   20.56   11.65
   0  -4 -23   16.01    8.76
   0  -4  23   -2.31   14.46
   0   4  24   19.79   13.47
   0   4 -24    8.09   11.09
   0  -4 -24   29.21    9.45
   0  -4  24   13.63   11.75
   0  -4  24   28.10   15.36
   0   5   0    4.26    5.31
   0  -5   0    3.27    5.35
   0  -5   0    4.46    5.01
   0  -5   1   -1.77    5.06
   0   5  -1   -1.27    5.46
   0   5  -1    4.47    7.10
   0  -5  -1    3.25    5.24
   0  -5   1    0.22    4.46
   0  -5   1    3.30    5.45
   0   5   1    0.73    5.43
   0   5   2 1395.50   99.45
   0  -5   2 1538.32   99.27
   0  -5  -2 1380.93   99.39
   0  -5   2 1459.25   99.49
   0   5  -2 1362.79   99.85
   0   5  -2 1481.30   99.51
   0  -5   2 1351.43   99.34
   0  -5  -3   25.28    5.38
   0  -5   3   26.07    4.92
   0  -5   3   34.37    5.82
   0   5  -3   19.04    6.13
   0   5  -3   13.10    7.80
   0   5   3   26.84    5.83
   0  -5   3   22.95    5.46
   0   5   4  111.03   10.01
   0  -5   4  100.43   10.09
   0   5  -4  107.22   12.08
   0  -5   4  131.26    9.91
   0   5   5   34.23    6.26
   0  -5   5   44.97    6.74
   0   5  -5   37.85    5.42
   0  -5   5   54.46    6.53
   0   5  -5   33.72    9.41
   0  -5   6  275.30   22.70
   0  -5   6  336.38   22.91
   0   5  -6  285.37   24.23
   0   5  -6  337.16   22.38
   0   5   6  288.57   22.65
   0   5  -7   67.56    7.05
   0   5   7   59.68    7.75
   0  -5   7   73.29    8.27
   0  -5   7   76.58    8.32
   0   5  -7   60.12   11.04
   0   5  -8    8.70    9.13
   0  -5  -8    7.10    6.52
   0   5   8   12.78    6.05
   0  -5  -8    5.60    5.85
   0  -5   8    2.59    6.43
   0  -5   8    5.09    6.73
   0   5  -8   11.11    4.78
   0   5  -9   31.42    5.93
   0  -5   9   44.37    7.74
   0  -5  -9   38.66    7.26
   0   5   9   38.75    6.84
   0  -5  -9   47.20    6.80
   0   5  -9   27.40    9.71
   0  -5   9   24.05    7.56
   0   5  10   17.18    6.53
   0  -5  10   12.63    7.02
   0  -5 -10   21.46    7.55
   0   5 -10    8.95    5.36
   0   5 -10   22.04   10.34
   0  -5  10   12.60    7.91
   0  -5 -10   17.55    6.22
   0  -5  11   43.61    9.24
   0  -5  11   59.24    9.69
   0  -5 -11   89.12    8.64
   0   5 -11   82.44    8.06
   0  -5 -11   67.28    9.74
   0   5 -11   71.32   12.60
   0   5  11   72.56    8.65
   0  -5 -12  173.64   17.08
   0  -5  12  193.01   17.22
   0  -5  12  185.12   16.98
   0   5 -12  179.49   19.10
   0   5 -12  232.84   15.88
   0   5  12  207.88   16.50
   0  -5 -12  202.49   16.08
   0   5 -13   93.37   14.10
   0  -5  13   61.72   10.12
   0   5  13   65.60    9.48
   0  -5 -13   97.89    9.41
   0  -5  13   77.44   11.56
   0   5 -13   91.76    8.83
   0  -5 -13   70.11   11.03
   0  -5  14    3.56    9.49
   0  -5 -14   -2.32    9.14
   0  -5  14   12.94    8.76
   0   5 -14    3.02   12.25
   0  -5 -14    6.43    6.96
   0   5 -14    0.82    6.12
   0   5 -15  116.28   16.14
   0  -5 -15  121.13   10.96
   0  -5 -15  113.22   13.45
   0  -5  15   81.96   12.48
   0  -5  15   78.51   13.06
   0  -5  16   20.23   11.05
   0  -5  16   25.64   10.70
   0   5 -16   17.86   13.65
   0  -5 -16   41.55    8.44
   0  -5 -16   35.17   11.10
   0  -5  17    2.80   11.14
   0  -5 -17   36.88   12.06
   0   5 -17   19.43   15.22
   0  -5  17  -12.22   11.80
   0  -5  17   21.69   10.40
   0  -5 -17    0.20    7.83
   0   5 -18  110.28   18.77
   0  -5 -18  133.11   15.92
   0  -5  18  139.76   14.10
   0  -5  18   88.91   14.49
   0  -5  18   94.65   15.25
   0  -5 -18  105.69   11.93
   0   5  19    7.50   11.81
   0  -5  19    2.55   12.50
   0  -5  19   14.29   10.52
   0  -5 -19    8.70    8.26
   0  -5  19  -20.28   13.72
   0  -5 -19   17.03   12.42
   0   5 -19    9.65   16.69
   0  -5  20    4.26   13.50
   0   5  20   -8.29   12.28
   0   5 -20   -6.44   17.39
   0  -5  20    6.43   12.94
   0  -5 -20   10.67   13.54
   0  -5  20  -11.14   10.48
   0  -5 -20    2.95    8.39
   0   5  21   27.76   13.62
   0  -5  21   16.23   13.99
   0   5 -21   22.65   18.99
   0  -5  21   27.66   14.17
   0  -5  21   18.85   11.79
   0  -5 -21   41.62    9.20
   0  -5 -22   83.83   11.19
   0  -5  22   94.84   13.61
   0  -5  22   73.95   16.38
   0  -5 -23    8.89    8.79
   0  -5  23   11.94   12.25
   0  -5  23    6.42   15.16
   0   5 -24   -3.55   12.31
   0  -5  24   -2.69   12.41
   0  -5 -24    6.74    8.97
   0  -5  24    8.42   15.66
   0   6   0  658.85   48.49
   0  -6   0  659.16   48.46
   0  -6   0  668.43   48.30
   0   6   0  736.76   48.12
   0  -6   1    4.47    5.32
   0   6  -1    5.79    4.53
   0   6  -1    9.78    5.93
   0  -6   1    3.53    5.04
   0   6   1   11.06    5.85
   0   6   1    6.95    4.79
   0  -6  -1    7.19    5.35
   0  -6   1   12.21    5.48
   0  -6  -2    2.45    5.34
   0   6  -2    7.06    5.97
   0   6  -2    0.71    7.52
   0   6   2    7.13    5.73
   0   6  -2    4.15    4.47
   0  -6   2    5.29    5.51
   0  -6   2    5.03    4.87
   0  -6   2    3.15    5.22
   0  -6   3   80.09    8.38
   0   6  -3   74.69   10.41
   0  -6   3   87.86    8.13
   0   6  -3   89.59    7.97
   0  -6   3   78.83    8.42
   0   6   3   75.70    8.63
   0  -6  -3   76.74    8.30
   0   6  -3   86.54    8.91
   0   6  -4   14.58    8.64
   0  -6   4   15.82    6.05
   0   6   4   21.83    6.13
   0  -6   4   17.64    5.33
   0   6  -4   21.82    5.30
   0   6   5  520.49   37.03
   0   6  -5  580.45   36.68
   0  -6   5  483.06   36.99
   0   6  -5  442.41   37.86
   0  -6   5  508.02   36.85
   0  -6   6 1055.63   71.33
   0   6  -6 1024.96   70.99
   0  -6   6  974.75   71.39
   0   6  -6  963.38   72.39
   0   6   6 1033.34   71.39
   0   6  -7  277.14   19.65
   0  -6   7  297.71   20.49
   0   6   7  239.65   20.25
   0  -6   7  255.90   20.49
   0   6  -7  244.67   21.84
   0   6   8    7.00    6.56
   0   6  -8    9.35   10.37
   0  -6   8   13.63    7.46
   0   6  -8   11.05    7.08
   0  -6  -8   10.58    6.24
   0  -6   8    8.08    7.38
   0   6  -8    8.95    5.24
   0  -6   9  286.32   22.88
   0   6  -9  326.73   21.98
   0   6  -9  294.79   24.96
   0  -6   9  336.13   22.93
   0   6   9  268.37   22.39
   0   6  -9  268.42   22.53
   0  -6  -9  291.81   22.29
   0   6 -10  134.29   16.14
   0  -6 -10  158.20   12.91
   0   6  10  137.17   13.07
   0   6 -10  131.37   13.34
   0  -6  10  154.72   13.61
   0  -6 -10  129.85   13.51
   0  -6  10  150.24   13.90
   0   6 -10  177.29   12.57
   0   6  11    0.43    7.27
   0   6  11   13.61    7.31
   0   6 -11    3.76   11.39
   0  -6 -11    9.54    6.57
   0  -6  11    3.88    8.01
   0  -6  11    6.51    7.76
   0   6 -11    9.52    7.51
   0   6 -11   12.10    5.64
   0  -6 -11    8.63    7.56
   0  -6 -12    2.61    8.23
   0   6  12    0.47    8.33
   0   6 -12    1.80   11.77
   0  -6 -12    3.37    6.71
   0   6 -12    4.71    5.96
   0  -6  12    5.08    8.17
   0  -6  12   -0.98    8.82
   0   6  12    6.93    7.27
   0   6 -13   57.03    7.62
   0  -6  13   45.74    9.58
   0  -6 -13   26.33    9.04
   0   6 -13   58.95   14.08
   0  -6  13   52.67   10.54
   0   6  13   44.14    9.98
   0   6  13   49.58    8.87
   0  -6 -13   50.85    8.09
   0  -6  14  126.16   15.00
   0  -6 -14  148.05   13.55
   0  -6 -14  146.83   14.92
   0   6  14  168.13   14.37
   0   6  14  134.62   14.95
   0   6 -14  165.75   13.17
   0  -6  14  157.64   15.40
   0  -6  14  156.32   15.73
   0   6 -14  139.98   18.15
   0  -6  15   35.97   10.65
   0   6  15   56.45   11.04
   0  -6  15   41.05   11.73
   0  -6 -15   33.49    8.24
   0   6 -15   36.99    7.58
   0  -6  15   25.57   10.66
   0  -6 -15   33.97   11.13
   0   6 -15   44.21   14.77
   0  -6 -16   11.09    7.85
   0  -6  16   -4.82   11.87
   0   6  16    6.51   10.70
   0   6 -16    1.62    9.10
   0   6 -16   21.19   14.95
   0  -6 -16   -1.18    9.85
   0  -6  16   15.00   10.21
   0  -6  16    0.84   10.62
   0  -6  17  -14.64   12.51
   0   6 -17   25.18   16.32
   0  -6  17    4.16   11.88
   0  -6 -17   10.01    7.97
   0   6 -17   -9.90   10.01
   0   6  17  -11.52   11.21
   0  -6  17    7.29   10.01
   0  -6 -17   18.23   11.10
   0   6 -18  -11.53   10.70
   0  -6  18   11.07   12.10
   0  -6  18   -1.44   12.73
   0  -6 -18    6.81    8.17
   0  -6 -18   12.45   11.78
   0   6 -18   -5.52   15.80
   0   6  18   -5.56   11.64
   0  -6  18    0.33    9.87
   0   6  19   -1.46   11.56
   0  -6 -19    8.24   11.67
   0  -6 -19    6.77    8.18
   0  -6  19   26.13   10.66
   0  -6  19   -3.03   13.36
   0   6 -19   15.85   11.05
   0  -6  19    1.34   12.28
   0   6 -19    2.65   17.59
   0  -6 -20  181.79   20.35
   0  -6  20  190.33   21.02
   0   6 -20  193.44   19.47
   0   6  20  172.66   20.00
   0  -6  20  179.52   18.26
   0  -6  20  220.45   20.79
   0  -6 -20  204.33   17.03
   0   6 -20  208.38   25.01
   0  -6  21   -2.15   11.14
   0   6 -21    9.79   11.22
   0   6 -21    8.82   18.72
   0  -6  21   -3.01   13.89
   0  -6 -21    9.50    8.68
   0  -6  22   19.43   15.41
   0  -6  22    9.99   12.24
   0   6 -22   30.38   12.50
   0  -6 -22   38.41    9.39
   0   6 -23    9.17   12.42
   0  -6  23    8.74   15.62
   0  -6  23   -7.63   11.74
   0  -6 -23    6.17    8.66
   0  -7   0    2.35    5.91
   0   7   0    5.22    5.70
   0   7   0   -2.20    6.34
   0   7   0   -5.48    5.08
   0  -7   0   -2.14    6.03
   0  -7   1  229.28   18.95
   0   7   1  244.63   18.88
   0   7   1  227.94   19.35
   0  -7   1  252.47   19.20
   0  -7  -1  231.18   18.98
   0   7   1  271.45   18.59
   0   7  -1  257.42   19.26
   0   7  -1  261.34   18.52
   0   7  -1  259.98   18.95
   0  -7   2   -0.64    5.95
   0  -7   2    5.26    5.48
   0   7  -2   11.86    8.45
   0  -7   2   11.11    6.09
   0   7  -2    5.47    4.96
   0   7   2    1.11    5.96
   0   7   2    4.32    6.50
   0   7  -2    9.47    6.76
   0   7  -2   -7.73    5.75
   0  -7  -2    0.85    6.31
   0  -7  -3   -4.30    6.17
   0   7   3   -1.18    5.99
   0   7  -3   -2.23    5.72
   0   7  -3    4.02    5.15
   0   7   3    0.45    6.64
   0  -7   3    6.34    6.61
   0  -7   3    4.59    6.10
   0   7  -3    4.42    6.85
   0  -7   3    0.11    5.64
   0   7  -3    5.58    8.92
   0  -7   4    1.74    5.59
   0   7  -4   -2.66    5.94
   0   7  -4   -3.42    8.58
   0   7   4    5.69    6.59
   0  -7   4    3.95    5.95
   0   7   4   -0.62    6.68
   0   7  -4    4.76    5.29
   0   7  -5   76.60    9.01
   0   7  -5   99.34    8.53
   0  -7   5   77.51    9.47
   0   7  -5   74.39   12.05
   0  -7   5   82.84    8.95
   0   7   5   94.89    9.68
   0   7  -6  375.65   30.17
   0   7  -6  468.71   29.79
   0   7  -6  388.45   31.55
   0  -7   6  419.33   30.07
   0  -7   6  385.92   30.25
   0   7   6  406.81   30.28
   0   7  -7   34.37   10.39
   0   7   7   26.45    7.64
   0  -7   7   29.20    7.56
   0  -7   7   40.35    7.69
   0   7  -7   34.72    7.12
   0   7  -7   24.28    5.65
   0   7   8   58.59    9.51
   0   7  -8   80.92   12.75
   0   7  -8   96.59    8.53
   0   7  -8   83.32   10.04
   0  -7  -8   88.36    9.36
   0   7  -8   74.95    9.66
   0  -7   8   95.60   10.22
   0  -7   8   78.85   10.21
   0  -7   9    5.77    7.57
   0  -7   9   10.85    8.01
   0   7  -9    0.64    7.14
   0   7  -9    0.36    7.45
   0   7  -9    2.95   11.10
   0  -7  -9    0.97    6.38
   0   7   9   -4.19    7.28
   0   7  -9    1.40    5.33
   0   7 -10    3.68    7.24
   0   7 -10   10.49    5.63
   0  -7  10   11.52    8.04
   0  -7 -10    4.36    6.66
   0  -7  10    7.91    9.14
   0  -7  10    3.46    8.25
   0   7 -10   10.41   11.83
   0   7  10    3.02    7.12
   0   7 -10   12.89    7.69
   0   7  11   76.79   10.46
   0   7 -11   89.22    8.46
   0  -7  11   71.06   10.23
   0   7 -11   64.27   10.07
   0  -7  11   69.73   11.18
   0   7 -11   70.79   13.82
   0   7 -11   74.29   10.31
   0   7  11   86.54    9.84
   0  -7  11   84.36   10.86
   0  -7 -11   73.57    9.16
   0   7  12   39.95    8.37
   0  -7  12   31.50    9.43
   0   7 -12   41.96    8.86
   0   7  12   21.08    9.13
   0   7 -12   31.12   14.07
   0   7 -12   29.53    8.54
   0  -7  12   28.49    9.23
   0  -7  12   36.53    9.61
   0  -7 -12   32.02    7.60
   0   7 -12   31.70    6.74
   0   7  13   -1.04    8.86
   0  -7  13    6.51    9.21
   0  -7  13    7.29    9.20
   0   7  13   14.38    7.02
   0   7 -13    1.41    8.73
   0   7  13    5.07    8.58
   0  -7 -13   -0.56    7.18
   0   7 -13    2.06   13.41
   0   7 -13    5.76    6.25
   0   7 -13   -1.42    8.03
   0  -7  13    3.25    9.43
   0   7  14   91.22   11.65
   0   7  14   82.08   10.17
   0  -7 -14   93.13   10.33
   0   7 -14   80.85   11.34
   0   7 -14   97.52    9.73
   0   7 -14   77.68   17.11
   0  -7  14   96.67   12.47
   0   7  14   84.09   12.44
   0  -7  14   81.86   12.35
   0  -7  14   88.80   12.71
   0   7 -14   89.28   11.58
   0   7 -15  291.75   26.12
   0  -7 -15  325.61   25.70
   0   7 -15  347.03   25.42
   0  -7  15  382.37   27.50
   0   7  15  344.68   26.60
   0  -7  15  339.26   27.12
   0   7 -15  352.34   27.16
   0   7  15  347.18   27.21
   0  -7  15  331.76   27.61
   0   7 -15  332.63   30.56
   0   7  15  336.85   25.96
   0  -7  16  148.61   16.06
   0   7 -16  135.09   11.85
   0   7 -16   86.90   13.06
   0  -7  16  133.05   15.25
   0   7 -16  121.20   13.78
   0   7 -16  104.01   18.38
   0   7  16  132.11   15.28
   0  -7  16  104.23   14.21
   0  -7 -16  120.29   12.37
   0   7  16  111.95   13.09
   0   7 -17   21.04    9.72
   0  -7  17   26.52   11.30
   0   7  17   31.19   11.73
   0  -7  17   32.45   12.71
   0   7 -17   25.02   10.09
   0  -7  17    9.07   11.92
   0  -7 -17   31.18    8.72
   0   7 -17    6.99   16.12
   0   7  17   15.70    9.77
   0   7 -18   43.14   18.48
   0   7  18   46.80   11.06
   0  -7 -18   69.51    9.97
   0  -7  18   56.65   11.65
   0  -7  18   45.03   13.53
   0   7 -18   73.36   11.96
   0  -7  18   55.33   14.31
   0   7  18   61.75   13.46
   0   7 -18   63.33   10.86
   0  -7  19    6.65   11.33
   0  -7 -19    9.27    8.58
   0   7  19   20.15   12.95
   0  -7  19   -4.21   13.36
   0   7 -19    7.85    9.72
   0   7 -19   12.00   11.16
   0   7 -19   30.45   18.85
   0   7  19    7.61   10.51
   0  -7  19    4.59   13.56
   0   7 -20    8.77    9.90
   0   7  20   14.97   11.37
   0   7 -20   -4.07   18.96
   0  -7  20   25.83   11.58
   0   7  20   17.94   12.56
   0  -7  20   22.46   14.23
   0  -7 -20   10.57    8.83
   0   7 -20    0.40   11.58
   0  -7  20   22.23   14.36
   0   7 -21   78.17   11.68
   0  -7 -21   48.82   10.13
   0   7  21   40.64   13.01
   0   7 -21   39.05   13.09
   0  -7  21   90.63   13.53
   0  -7  21   59.45   15.91
   0   7 -22  170.63   17.49
   0  -7  22  214.68   19.27
   0  -7  22  161.85   21.23
   0   7 -22  164.68   19.40
   0   7  22  154.32   19.03
   0  -7 -22  201.67   16.64
   0   7  23   56.18   13.76
   0   7 -23   43.73   14.03
   0   7 -23   65.02   11.87
   0  -7  23   30.99   16.88
   0  -7 -23   50.59   10.11
   0  -7  23   41.80   13.11
   0  -8   0   90.64    9.55
   0   8   0   92.36    8.61
   0  -8   0   69.75    9.61
   0   8   0   88.40    9.10
   0   8   0   83.05    9.86
   0  -8   1  324.62   26.50
   0   8   1  360.98   26.23
   0   8  -1  363.34   26.35
   0   8  -1  382.77   25.97
   0   8   1  348.55   26.77
   0  -8   1  356.37   26.45
   0   8  -1  358.84   26.72
   0   8   1  364.69   25.96
   0  -8  -1  341.21   26.62
   0   8  -2   57.18    8.72
   0   8   2   48.38    7.95
   0  -8   2   64.88    7.60
   0   8  -2   64.59    7.04
   0   8   2   57.46    7.40
   0   8  -2   56.71   10.31
   0  -8  -2   61.59    8.12
   0  -8   2   54.56    8.50
   0   8   2   42.57    8.26
   0  -8   2   51.56    8.08
   0   8  -2   46.38    7.67
   0  -8   3   -0.50    6.21
   0  -8   3    1.71    7.02
   0   8   3   -1.48    6.79
   0   8   3    6.05    7.19
   0  -8   3    6.26    6.43
   0   8  -3    1.74    7.28
   0  -8  -3    1.79    6.94
   0   8  -3   11.27    5.78
   0   8  -3    1.19    9.55
   0   8  -3    7.96    6.10
   0   8   4   32.69    7.48
   0  -8   4   18.60    7.43
   0  -8   4   12.39    6.87
   0  -8   4   31.49    7.27
   0   8  -4   23.75    6.67
   0   8  -4   26.55    6.16
   0   8   4   24.90    7.56
   0   8  -4   22.71    9.74
   0   8  -5   21.78    6.01
   0  -8   5   19.49    7.41
   0   8  -5   23.02   10.29
   0   8  -5   14.33    6.85
   0   8   5   19.51    7.44
   0  -8   5   14.20    6.83
   0  -8   6   55.66   11.41
   0   8  -6   68.34   12.66
   0   8  -6   58.26    8.83
   0   8  -6   77.30    7.88
   0  -8   6   71.21    8.94
   0  -8   6   70.71    9.61
   0   8   6   64.48    9.10
   0   8  -7  157.09   16.65
   0  -8   7  138.85   14.03
   0   8  -7  153.85   13.58
   0  -8   7  123.37   15.19
   0  -8   7  158.25   13.78
   0   8  -7  185.11   12.69
   0   8   7  131.87   13.87
   0   8  -8  116.62   11.16
   0   8  -8  100.36   11.68
   0   8  -8  131.91   10.15
   0  -8   8  100.82   13.32
   0  -8  -8  101.51   10.82
   0   8   8   90.94   11.58
   0  -8   8  111.37   11.50
   0   8  -8  128.33   14.74
   0  -8   8   88.97   11.68
   0   8   9   20.90    8.22
   0  -8   9   48.12    8.89
   0  -8   9   26.70   10.25
   0   8  -9   25.17   12.31
   0   8  -9   15.22    8.12
   0  -8  -9   18.90    7.17
   0   8  -9   23.59    7.69
   0   8  -9   30.00    6.08
   0  -8   9   28.31    8.54
   0   8 -10   46.08    6.83
   0   8 -10   49.89   13.30
   0   8  10   33.92    8.74
   0   8 -10   43.47    9.09
   0  -8  10   37.56    9.13
   0  -8  10   39.04   10.91
   0  -8 -10   39.84    7.91
   0  -8  10   58.94    9.71
   0   8 -10   29.15    8.37
   0   8  11   23.30    8.17
   0   8 -11   11.58    8.02
   0   8 -11   24.27    6.40
   0  -8  11   22.74    9.09
   0  -8  11   19.60    8.97
   0   8 -11   18.47    8.63
   0  -8 -11   13.54    7.36
   0   8  11   20.55    8.84
   0  -8  11   13.47   10.49
   0   8 -11   24.30   13.37
   0   8 -12  240.01   22.21
   0  -8  12  344.50   23.45
   0   8 -12  279.15   26.17
   0  -8  12  278.60   23.09
   0   8 -12  261.40   22.67
   0   8  12  272.37   22.59
   0   8 -12  291.79   21.34
   0  -8  12  272.49   23.34
   0  -8 -12  301.62   21.86
   0   8  12  270.30   22.37
   0  -8  13   19.60   10.14
   0   8 -13   12.63   15.08
   0   8 -13    5.65    9.08
   0  -8 -13   16.12    7.86
   0  -8  13   -0.32   10.79
   0   8  13   21.46    9.52
   0   8 -13    5.57    6.58
   0  -8  13   -0.26   10.14
   0   8  13    5.95    9.15
   0   8 -13    6.12    8.92
   0   8  14   51.87   10.95
   0  -8 -14   35.99    8.63
   0   8 -14   11.90   15.66
   0  -8  14   47.36   11.69
   0   8 -14   24.00    9.75
   0   8  14   44.13    8.66
   0  -8  14   44.54   11.60
   0  -8  14   43.40   11.29
   0   8 -14   30.64    7.55
   0   8 -14   23.44   10.12
   0   8  14   31.70   10.30
   0   8 -15   11.70    9.43
   0   8  15   12.58   11.70
   0   8 -15   -0.48   16.44
   0  -8  15   14.64   10.75
   0   8 -15    8.75    7.04
   0  -8  15    6.16   11.34
   0  -8  15   19.73   11.42
   0   8 -15   13.17    9.48
   0   8  15    0.63    8.54
   0   8  15   -5.00   10.08
   0  -8 -15    4.40    8.22
   0  -8  16  101.94   14.40
   0   8 -16   84.60   10.19
   0   8  16  108.67   13.53
   0  -8  16   86.29   14.38
   0   8  16   88.63   11.68
   0  -8 -16   80.78   11.07
   0   8 -16   97.46   12.47
   0   8  16  102.85   13.13
   0   8 -16   83.75   12.83
   0  -8  16   81.58   12.99
   0   8 -16   93.11   18.92
   0  -8  17   53.14   11.69
   0   8  17   51.55   10.44
   0  -8  17   39.10   13.66
   0  -8 -17   42.87    9.43
   0  -8  17   38.73   13.43
   0   8 -17   60.34   19.09
   0   8 -17   48.15   11.78
   0   8 -17   40.79   10.49
   0   8  17   58.92   12.87
   0   8 -18    6.45   10.84
   0   8  18   -3.61   12.28
   0   8 -18   -1.11   18.36
   0  -8  18   -1.79   11.18
   0  -8  18    6.27   13.26
   0  -8 -18    2.69    8.30
   0   8 -18   14.04    9.94
   0  -8  18   12.90   13.27
   0   8  18   -4.43   10.05
   0  -8 -19   -4.80    8.56
   0  -8  19    9.94   14.18
   0  -8  19    8.51   13.31
   0   8 -19  -12.18   20.10
   0   8 -19   10.14    9.91
   0   8  19   10.13   10.71
   0   8  19    8.00   12.61
   0   8 -19    8.30   11.86
   0  -8  19    1.83   10.64
   0  -8  20   40.39   15.80
   0   8 -20   76.41   13.49
   0   8  20   61.72   12.71
   0   8 -20   67.14   20.79
   0  -8  20   78.50   13.51
   0   8  20   45.87   13.70
   0  -8 -20   66.00   10.41
   0   8 -20   45.46   11.34
   0   8 -21   -3.43   11.99
   0  -8  21    8.98   15.35
   0  -8  21    1.15   12.00
   0  -8 -21    7.78    9.08
   0   8  21    7.34   11.30
   0   8 -21   34.53   10.63
   0   8 -22  153.66   18.57
   0  -8 -22  166.48   15.61
   0  -8  22  183.58   21.41
   0  -8  22  177.25   17.98
   0   8  22  154.93   17.64
   0   8 -22  133.08   16.28
   0  -9   0  -10.42    7.20
   0   9   0    1.80    5.94
   0  -9   0   -0.96    7.21
   0   9   0    2.67    8.16
   0   9   0   -1.07    6.47
   0  -9  -1   75.21    9.31
   0   9   1   76.42    9.00
   0   9  -1   79.54    8.22
   0  -9   1   64.14    9.55
   0   9   1   80.69    8.36
   0  -9   1   76.87    9.50
   0   9   1   75.65    9.91
   0   9  -1   78.39   10.17
   0   9  -1   65.85    8.83
   0   9   2   19.92    7.92
   0   9   2   25.92    6.51
   0   9   2   12.89    7.00
   0   9  -2   24.69    6.15
   0   9  -2   12.52    8.27
   0  -9   2   26.15   10.62
   0  -9   2   22.80    7.56
   0  -9   2   22.57    7.82
   0  -9  -2   13.18    7.12
   0   9  -2   10.44    7.01
   0  -9   3  223.13   20.99
   0  -9  -3  219.75   18.87
   0   9  -3  209.66   19.22
   0   9  -3  259.61   20.64
   0   9   3  213.86   19.00
   0  -9   3  222.74   19.08
   0   9  -3  239.87   18.52
   0   9  -3  260.35   18.19
   0   9   3  242.00   18.79
   0  -9   3  226.19   18.66
   0  -9   3  260.15   18.49
   0  -9   4  485.22   36.17
   0   9  -4  475.39   37.27
   0  -9   4  458.35   37.51
   0   9  -4  523.66   35.49
   0   9   4  484.83   36.24
   0  -9   4  550.63   35.83
   0   9  -4  489.57   35.83
   0  -9   4  475.98   35.92
   0   9   4  465.74   35.97
   0   9  -5   13.67   10.85
   0   9  -5   -4.17    6.56
   0  -9   5    3.11    7.43
   0   9   5    3.62    8.21
   0  -9   5    3.58    7.35
   0   9  -5   -5.40    5.89
   0   9   5    0.75    7.88
   0  -9   5    4.06   10.95
   0  -9   6    6.00   10.87
   0   9  -6    6.46   11.19
   0   9   6    2.38    8.36
   0  -9   6   11.92    7.51
   0   9  -6   -8.72    7.52
   0  -9   6    8.04    7.77
   0   9   6    3.07    8.00
   0   9  -6    8.78    5.82
   0  -9   7   34.66   10.98
   0   9  -7   10.40    7.63
   0   9   7   14.45    8.44
   0   9  -7   32.06    5.96
   0  -9  -7   21.26    7.46
   0  -9   7   18.20    8.65
   0  -9   7   21.77    7.90
   0   9  -7   14.05   11.43
   0  -9   8  377.05   26.77
   0   9   8  358.82   27.00
   0   9  -8  380.27   25.80
   0   9  -8  325.00   29.10
   0  -9   8  349.18   28.20
   0  -9  -8  324.59   26.38
   0   9  -8  358.00   26.64
   0  -9   8  355.28   27.05
   0   9  -8  311.14   26.88
   0   9  -9   53.55    8.70
   0  -9   9   47.44   10.07
   0   9   9   40.08    9.34
   0   9  -9   45.74    7.15
   0  -9   9   48.61    9.33
   0   9  -9   60.84   13.98
   0   9  -9   30.64    9.70
   0  -9   9   51.45   10.96
   0  -9  -9   54.16    8.54
   0   9  10   56.07   10.00
   0   9 -10   62.04    9.46
   0   9 -10   54.89   10.48
   0   9 -10   88.58   15.17
   0  -9  10   56.09   10.75
   0  -9  10   61.31   10.39
   0   9 -10   59.91    7.65
   0  -9 -10   60.62    9.11
   0  -9  10   66.64   12.13
   0  -9  11   -2.82    9.53
   0   9 -11   21.53   14.02
   0   9  11   14.11    8.67
   0   9 -11   12.59    8.83
   0  -9  11   20.05    9.20
   0  -9  11    1.33   10.59
   0   9 -11    4.58    6.06
   0  -9 -11    4.48    7.78
   0   9 -11    2.71    8.95
   0   9 -12  125.91   12.00
   0  -9  12  122.61   15.32
   0   9  12  149.40   14.12
   0   9  12  123.83   14.05
   0   9 -12  147.95   18.38
   0   9 -12  108.84   13.89
   0   9 -12  113.65   13.74
   0  -9  12  131.40   14.77
   0  -9  12  164.96   15.00
   0  -9 -12  147.39   13.10
   0   9 -13  131.59   15.31
   0   9  13  180.89   15.42
   0   9 -13  161.83   20.69
   0   9 -13  147.50   13.31
   0  -9 -13  156.74   14.32
   0  -9  13  170.26   16.46
   0   9 -13  124.78   15.16
   0  -9  13  161.44   16.41
   0  -9  13  147.99   16.33
   0   9  13  155.27   15.58
   0  -9  14    1.04   11.41
   0   9 -14    8.17   16.49
   0   9 -14   -5.41    9.73
   0   9  14   22.16   10.10
   0   9  14   11.86    8.40
   0   9 -14   14.39   10.17
   0   9  14   18.01   10.62
   0  -9 -14   21.31    8.58
   0  -9  14   37.05   11.18
   0   9 -14   18.32    7.29
   0  -9  14   36.52   11.89
   0   9 -15    2.35    9.64
   0   9 -15    6.59   10.04
   0   9 -15   14.09   16.90
   0   9  15   15.39   11.15
   0   9  15    0.84   10.33
   0  -9 -15   20.26    8.84
   0   9 -15    2.59    7.22
   0  -9  15   13.44   11.39
   0  -9  15   12.90   11.51
   0  -9  15   11.66   11.84
   0   9  15   14.62    8.53
   0  -9  16   27.16   12.18
   0   9  16   32.01   11.72
   0   9 -16   33.25    7.78
   0  -9  16   25.15   12.13
   0   9 -16   33.67   11.06
   0  -9 -16   28.36    9.21
   0  -9  16   23.88   13.04
   0   9 -16   62.13   18.65
   0   9 -16   25.82   10.46
   0   9  16   31.25    9.50
   0   9  16   16.14   11.10
   0   9 -17   -0.74   10.62
   0  -9  17   16.91   12.09
   0   9  17   -4.90   11.47
   0   9  17   11.98    9.65
   0  -9  17   12.20   13.46
   0   9 -17   41.74   18.86
   0   9 -17   18.70   10.08
   0   9  17    6.39   11.94
   0   9 -17   28.45    7.86
   0  -9 -17   14.80    8.57
   0  -9  17   48.70   13.46
   0  -9  18   -1.48   13.84
   0  -9  18   10.85   12.01
   0   9  18   10.27   10.22
   0   9 -18   19.52   18.98
   0   9  18   -0.74   12.52
   0  -9  18   18.41   12.94
   0   9 -18   14.15   10.24
   0   9 -18    6.59   10.70
   0  -9 -18   13.64    8.89
   0  -9 -19   11.93    9.06
   0  -9  19   31.20   15.13
   0   9  19    1.94   13.15
   0   9  19   13.31   10.67
   0  -9  19   27.09   13.72
   0   9 -19   -4.84   11.18
   0   9 -19    8.38   10.34
   0   9 -19   30.49   19.72
   0  -9  19   29.88   11.88
   0  -9 -20   45.98    9.96
   0  -9  20   53.88   16.38
   0   9 -20   40.70   12.89
   0   9 -20   39.18   11.48
   0   9  20   40.20   12.05
   0  -9  20   52.73   13.69
   0  -9  21   28.22   12.84
   0   9 -21    4.62   10.75
   0  -9  21   18.87   16.60
   0   9  21   28.46   12.43
   0  -9 -21   24.97    9.46
   0   9 -21    0.44   12.55
   0   9 -22   26.71   12.94
   0   9 -22   28.47   11.68
   0   9  22   26.30   12.79
   0  -9  22   49.31   13.40
   0  -9 -22   40.85   10.08
   0  -9  22   52.51   17.99
   0 -10   0    0.72    7.50
   0  10   0    5.09    6.33
   0 -10   0   -1.24   11.36
   0  10   0    4.26    7.32
   0  10   0   10.07    8.29
   0 -10   0   10.16    7.62
   0 -10  -1  159.48   14.97
   0 -10   1  177.27   14.94
   0  10  -1  157.49   15.50
   0  10   1  167.54   15.25
   0 -10   1  137.57   17.21
   0  10  -1  170.85   14.61
   0  10   1  179.81   14.41
   0 -10  -1  165.72   17.15
   0  10  -1  182.52   13.78
   0 -10   1  131.50   14.91
   0  10   1  179.67   14.02
   0 -10   2   -0.18    7.70
   0 -10   2    3.54   10.56
   0  10  -2    2.78    8.28
   0  10   2   -1.73    8.51
   0  10   2   12.51    7.46
   0  10   2    9.25    6.72
   0  10  -2   -0.65    6.23
   0  10  -2   -8.00    7.41
   0 -10   2    2.27    7.67
   0 -10  -2    2.13   11.04
   0 -10  -2   -1.02    7.16
   0 -10   3    2.54    7.44
   0  10   3    8.95    8.69
   0  10  -3   17.12    6.80
   0 -10  -3    6.16   11.50
   0  10   3    0.54    7.69
   0 -10   3    9.52   11.43
   0  10  -3    1.77    6.19
   0 -10   3   -2.98    8.01
   0  10  -3    9.55    8.46
   0  10   3   -4.13    6.77
   0 -10   4  823.62   60.46
   0  10  -4  915.88   59.98
   0  10   4  825.22   60.43
   0  10  -4  815.40   60.27
   0  10   4  844.78   60.75
   0  10  -4  858.63   61.56
   0 -10   4  798.81   61.69
   0 -10   4  787.90   60.54
   0 -10   4  934.51   60.30
   0  10   5  818.66   60.95
   0  10  -5  887.86   60.16
   0 -10   5  833.71   60.70
   0  10   5  856.24   60.78
   0  10  -5  860.58   62.04
   0 -10   5  823.34   62.05
   0 -10   5  928.20   60.54
   0  10  -5  792.51   60.48
   0 -10   6   81.00   10.66
   0  10   6   74.60   11.02
   0 -10   6   77.19   13.12
   0  10  -6   67.66   13.15
   0  10   6   78.11   10.90
   0 -10   6   71.22   10.06
   0  10  -6   93.71    8.79
   0  10  -6   73.35    9.96
   0  10  -7  247.77   21.02
   0 -10   7  268.46   23.23
   0 -10   7  258.86   21.58
   0 -10  -7  251.86   21.12
   0  10  -7  244.75   23.73
   0  10   7  286.87   21.90
   0 -10   7  278.61   21.30
   0  10   7  263.30   21.78
   0  10  -7  286.94   20.21
   0  10  -8   20.42    7.53
   0  10   8    3.33    8.94
   0 -10   8    0.60    8.56
   0  10  -8  -13.25   13.22
   0 -10   8    7.94    9.29
   0  10  -8    0.55    5.66
   0  10  -8    4.21    8.96
   0 -10  -8    4.41    7.75
   0 -10   8    3.47   11.30
   0 -10   9  345.05   26.09
   0  10  -9  397.02   25.07
   0  10   9  291.82   26.16
   0  10  -9  351.83   25.97
   0 -10   9  355.80   26.77
   0 -10   9  343.78   27.68
   0  10  -9  346.51   28.97
   0 -10  -9  298.93   25.67
   0  10  -9  272.84   26.09
   0  10 -10   53.28   10.42
   0 -10  10   47.29   11.90
   0  10 -10   41.78    9.43
   0 -10 -10   36.57    8.87
   0 -10  10   52.88   10.19
   0  10 -10   51.60    7.50
   0  10  10   34.26   10.26
   0 -10  10   57.96   11.21
   0  10 -10   45.40   15.34
   0  10 -11   25.73    7.05
   0  10 -11   25.08    9.38
   0 -10 -11   14.03    8.35
   0 -10  11    8.11   10.63
   0 -10  11   33.38   10.45
   0  10  11   22.10   10.12
   0 -10  11   18.49   11.47
   0  10 -11   27.97   10.37
   0  10 -11    8.28   14.56
   0  10 -12   35.86   10.54
   0  10 -12   39.45   10.23
   0  10 -12   36.20   16.04
   0 -10  12   11.12   11.42
   0 -10  12   43.79   11.16
   0 -10  12   46.01   12.50
   0  10 -12   39.89    7.79
   0  10  12   45.49   10.66
   0 -10 -12   34.16    9.19
   0  10  13   23.43   10.89
   0  10 -13   34.10   16.58
   0 -10  13   26.64   11.63
   0 -10  13   30.83   11.27
   0 -10  13   37.86   11.40
   0  10  13   36.09   10.85
   0  10 -13   26.11    7.60
   0  10 -13   27.57   10.80
   0 -10 -13   34.10    9.09
   0  10 -13   18.02    9.71
   0 -10 -14  106.36   13.18
   0 -10  14  127.79   15.86
   0 -10  14  160.58   15.82
   0  10 -14  142.14   20.64
   0  10 -14   99.37   14.38
   0  10  14  134.90   14.98
   0  10 -14  121.56   14.51
   0 -10  14  115.48   15.59
   0  10 -14  139.15   12.40
   0  10  14  152.44   15.20
   0  10 -15  122.17   15.59
   0  10 -15  157.06   13.63
   0 -10  15  179.09   17.40
   0 -10  15  155.40   17.37
   0  10  15  138.91   14.31
   0  10 -15  141.12   21.95
   0  10  15  152.71   16.29
   0 -10  15  154.90   17.36
   0 -10 -15  150.39   14.66
   0  10 -15  129.37   15.58
   0  10  15  173.07   16.88
   0  10 -16   42.11    8.49
   0  10  16   52.35   12.31
   0 -10  16   43.80   14.00
   0  10  16   43.99   10.43
   0  10 -16   69.33   19.62
   0  10 -16   50.88   11.47
   0  10 -16   58.27   11.64
   0 -10  16   79.82   13.38
   0 -10 -16   38.40    9.86
   0 -10  16   43.00   12.86
   0  10  16   51.94   12.46
   0  10 -17   99.56   21.54
   0  10  17   84.78   12.18
   0 -10 -17   97.91   11.84
   0  10 -17   85.14   10.82
   0  10  17  100.76   14.48
   0 -10  17   96.34   15.99
   0 -10  17   90.28   14.49
   0  10  17   91.05   14.38
   0  10 -17   73.12   13.12
   0  10 -17   85.60   13.43
   0 -10  17  122.98   15.74
   0  10  18  253.77   22.73
   0  10  18  240.78   21.61
   0  10 -18  230.08   21.71
   0 -10  18  226.98   24.03
   0 -10 -18  248.40   20.88
   0 -10  18  243.08   22.91
   0  10 -18  271.97   28.39
   0  10 -18  254.59   22.78
   0 -10  18  295.09   23.74
   0  10  18  263.56   23.35
   0 -10  19   11.69   15.45
   0  10 -19   13.59   12.13
   0  10 -19   16.07   11.20
   0  10  19   18.23   13.15
   0 -10  19   22.01   13.14
   0 -10 -19   27.50    9.69
   0  10  19    5.63   10.85
   0  10 -20   -5.97   12.23
   0 -10  20    3.69   15.63
   0  10 -20   16.31   11.23
   0  10  20   -1.49   11.25
   0 -10  20   20.80   12.71
   0 -10 -20   10.11    9.34
   0  10 -21   17.31   12.54
   0 -10  21   21.05   13.09
   0  10 -21   20.54   11.42
   0 -10  21   19.35   16.69
   0 -10 -21   15.55    9.73
   0  10  21   15.93   12.30
   0  11   0    4.50    9.08
   0  11   0   -1.32    7.57
   0 -11   0   -6.05    8.36
   0  11   0    3.24    6.36
   0 -11   0   -3.10   12.04
   0  11   1   99.62   12.24
   0  11   1  112.34   10.09
   0 -11  -1   77.74   14.37
   0 -11   1   98.77   11.45
   0  11  -1  100.06   10.87
   0 -11   1   89.68   11.22
   0 -11   1   97.88   14.37
   0 -11  -1   89.01   11.40
   0  11  -1   98.61    9.75
   0  11   1   97.98   10.70
   0  11  -1   77.74   12.07
   0  11  -2   46.99    7.51
   0  11  -2   41.44   10.11
   0  11   2   44.26    7.69
   0  11  -2   34.92    8.42
   0  11   2   24.16    9.94
   0 -11   2   31.57    9.34
   0 -11  -2   36.14   12.15
   0 -11  -2   42.26    9.33
   0 -11   2   52.43   12.71
   0  11   2   46.57    8.53
   0 -11   2   49.28    9.31
   0  11   3   19.78    9.71
   0 -11   3   25.73    8.92
   0  11   3   24.99    8.36
   0  11  -3   29.49    9.56
   0 -11   3   19.60    8.64
   0  11  -3   30.88    7.78
   0 -11  -3   16.04   11.81
   0 -11   3   15.96   12.72
   0  11  -3   24.21    7.03
   0  11   3   24.99    7.71
   0 -11  -4   16.99   11.83
   0 -11   4    8.58    8.83
   0  11  -4    2.29   11.20
   0 -11   4    5.62    7.95
   0 -11   4    5.18   12.10
   0  11   4   -0.24    9.65
   0  11   4   14.51    8.27
   0  11  -4   11.94    6.75
   0  11   4    9.33    7.53
   0 -11   4   14.16    8.66
   0  11  -4   16.49    7.39
   0  11  -5   83.60   10.43
   0  11  -5   99.77    9.62
   0 -11   5   97.30   10.95
   0 -11   5   61.21   14.31
   0  11   5   91.90   11.99
   0 -11   5   83.87   11.42
   0  11  -5   98.94   14.20
   0  11   5   76.50   11.36
   0  11   6   -4.41    9.41
   0  11  -6   15.50   12.23
   0 -11   6   17.86    9.27
   0  11   6    1.25    9.41
   0 -11   6    2.11    8.38
   0  11  -6    9.49    6.42
   0 -11   6    5.70   12.44
   0  11  -6   -3.12    8.08
   0 -11   7  341.14   26.69
   0  11   7  293.61   26.61
   0 -11   7  385.56   26.31
   0  11  -7  368.48   25.16
   0  11  -7  335.22   28.86
   0 -11   7  322.09   28.41
   0 -11  -7  309.93   26.20
   0  11   7  367.04   26.87
   0  11  -7  306.79   26.07
   0 -11  -8  324.67   27.63
   0  11  -8  361.00   27.72
   0 -11   8  409.06   28.00
   0  11  -8  396.19   26.70
   0 -11   8  368.53   29.98
   0 -11   8  364.35   28.43
   0  11   8  395.49   28.65
   0  11  -8  300.64   28.29
   0  11  -8  336.82   30.57
   0  11   8  332.12   28.38
   0 -11   9  389.74   31.18
   0  11  -9  435.39   28.00
   0  11  -9  371.85   28.87
   0 -11   9  407.28   29.21
   0 -11  -9  324.72   28.78
   0  11   9  339.27   29.36
   0  11  -9  317.63   29.41
   0  11  -9  380.85   31.92
   0 -11   9  417.79   29.78
   0  11 -10   87.35   13.84
   0  11 -10  104.66   12.65
   0  11 -10  124.55   11.04
   0 -11  10  118.63   14.39
   0  11 -10  111.67   18.35
   0 -11  10  126.64   15.67
   0 -11 -10   95.57   12.45
   0 -11  10  141.96   13.95
   0  11  10  101.02   14.11
   0  11  11   89.19   12.98
   0 -11 -11   77.99   11.35
   0  11 -11   80.63   12.79
   0  11 -11   94.83   11.89
   0 -11  11   89.15   13.80
   0  11 -11   59.54   17.17
   0 -11  11   69.43   12.47
   0  11 -11   78.91    9.53
   0 -11  11   96.06   14.55
   0  11 -12   20.52   16.19
   0  11 -12   19.13   11.02
   0  11 -12   20.98    6.91
   0 -11  12   27.86   12.69
   0  11  12   18.09   10.92
   0 -11  12   16.60   11.36
   0  11 -12   12.81    9.73
   0 -11  12    0.93   12.25
   0 -11 -12   19.26    9.29
   0 -11 -12    4.78    9.07
   0 -11 -13   12.61    9.12
   0  11  13   24.13   11.10
   0 -11  13   23.31   11.49
   0  11 -13   40.49   17.53
   0  11 -13   20.60    7.61
   0 -11  13    3.11   12.42
   0  11 -13   17.30    9.88
   0 -11 -13   26.54    9.99
   0 -11  13   15.74   12.49
   0  11 -13   13.39   11.03
   0  11  13   22.79   10.52
   0 -11  14  -11.38   12.59
   0 -11  14   10.57   11.85
   0 -11 -14    1.34   10.29
   0 -11 -14    5.18    9.25
   0  11  14    6.31   10.86
   0 -11  14   19.46   12.59
   0  11 -14   12.04   18.24
   0  11 -14    5.52   11.12
   0  11 -14   -6.40   10.49
   0  11  14    9.35   11.19
   0  11 -14    6.85    7.33
   0 -11  15   49.59   13.10
   0  11  15   39.31   12.66
   0  11  15   55.10    9.79
   0  11 -15   34.94   18.50
   0 -11 -15   33.04   11.43
   0 -11  15   47.26   13.08
   0 -11  15   54.70   14.10
   0  11 -15   49.51    8.60
   0  11 -15   34.89   11.75
   0 -11 -15   50.66   10.37
   0  11 -15   26.45   11.16
   0  11  15   56.44   12.23
   0  11 -16   39.31    8.31
   0 -11  16   22.94   13.22
   0  11 -16   28.82   11.49
   0  11  16   51.92   12.69
   0 -11 -16   33.42    9.98
   0  11  16   24.52    9.63
   0 -11  16   40.68   13.13
   0  11  16   37.21   12.43
   0  11 -16   34.75   11.76
   0 -11  16   67.82   14.04
   0  11 -16   79.90   20.54
   0 -11 -16   45.93   11.74
   0  11  17   16.22   10.07
   0 -11  17   -2.03   12.80
   0 -11  17    5.27   13.37
   0  11 -17   -2.86   10.95
   0 -11  17   31.78   13.64
   0 -11 -17   -1.02    9.30
   0  11 -17   -6.35    7.89
   0  11 -17   -0.59   19.59
   0  11  17    8.87   12.82
   0  11 -17    4.62   10.53
   0  11  17    7.49   12.60
   0 -11 -18   32.10   10.31
   0  11 -18   24.33   12.07
   0  11  18   36.40   13.80
   0  11  18   15.91   10.84
   0  11  18   37.33   13.49
   0  11 -18   43.36   12.57
   0 -11  18   50.49   15.22
   0 -11  18   71.47   14.62
   0 -11  18   42.07   14.01
   0  11 -18   45.11   21.43
   0  11 -19    5.87   12.24
   0  11  19   16.85   11.05
   0  11 -19    6.44   11.64
   0 -11 -19    1.83    9.86
   0 -11  19   14.59   13.40
   0 -11  19    9.36   15.19
   0  11  19   -5.86   13.74
   0  11 -20    4.16   11.62
   0 -11  20    4.66   12.92
   0 -11  20  -13.52   16.12
   0  11 -20    9.11   12.41
   0  11  20   -8.66   11.58
   0 -11 -20   -0.26    9.66
   0 -12   0  223.97   21.30
   0  12   0  268.09   22.13
   0 -12   0  222.10   23.52
   0  12   0  281.89   21.01
   0  12   0  280.71   20.22
   0  12   1    3.94    7.11
   0  12  -1    2.08   10.15
   0  12  -1   -1.25    8.17
   0 -12   1    5.89    8.73
   0 -12  -1   10.25   13.64
   0 -12  -1   13.61    8.99
   0  12   1    7.36    7.92
   0  12   1   23.51   10.56
   0 -12   1    2.19    8.78
   0  12  -1    9.63    6.76
   0 -12   1   -2.71   13.60
   0 -12   2   12.63    9.18
   0  12   2    7.61   10.19
   0  12  -2    0.26   10.41
   0  12  -2   22.39    8.27
   0 -12   2    8.94    8.93
   0  12  -2    5.48    6.93
   0  12   2    5.52    7.54
   0  12   2   16.35    8.66
   0 -12  -2   10.41    8.78
   0 -12   2   20.45   13.11
   0 -12  -2    4.15   12.81
   0  12  -3   12.79    7.37
   0 -12   3    2.25    9.33
   0  12   3   17.34    7.82
   0  12   3   -0.53   10.16
   0 -12   3    5.58   13.36
   0  12   3   15.84    8.65
   0 -12  -3    8.64   12.42
   0 -12   3    7.38    9.31
   0  12  -3   13.19    8.02
   0  12  -3   -4.42    9.89
   0  12   4  195.13   19.70
   0 -12   4  217.90   21.41
   0  12   4  221.79   18.29
   0 -12   4  233.20   19.28
   0  12  -4  238.28   17.64
   0  12   4  203.34   18.74
   0  12  -4  222.46   18.32
   0 -12  -4  198.89   21.71
   0 -12   5  217.33   22.41
   0  12  -5  201.75   18.68
   0  12   5  211.39   19.96
   0 -12   5  227.14   19.61
   0 -12   5  253.75   19.09
   0  12   5  229.65   19.44
   0  12  -5  247.14   22.03
   0  12  -5  221.17   17.85
   0 -12   6 1714.65  127.06
   0  12  -6 1668.27  125.53
   0 -12   6 1731.80  125.75
   0  12   6 1846.45  125.84
   0  12   6 1714.13  125.92
   0 -12   6 1960.92  125.56
   0  12  -6 1861.75  125.04
   0  12  -6 1758.60  126.82
   0 -12   7  599.74   50.28
   0  12  -7  579.10   50.29
   0 -12   7  698.71   48.92
   0  12  -7  708.96   47.62
   0 -12  -7  616.85   48.47
   0  12  -7  622.65   48.43
   0  12   7  651.11   49.11
   0 -12   7  731.76   48.51
   0  12   7  729.74   49.11
   0  12  -8  372.11   29.81
   0  12  -8  317.13   30.56
   0  12  -8  415.01   28.80
   0  12   8  408.03   30.95
   0 -12   8  423.45   30.89
   0 -12   8  449.51   30.48
   0 -12  -8  386.48   30.09
   0  12   8  377.84   30.89
   0  12  -8  387.69   32.74
   0 -12   8  360.59   31.96
   0  12   9    0.29   11.55
   0  12  -9   27.99    9.25
   0 -12  -9   13.05    9.41
   0  12   9    9.52   11.59
   0 -12   9   25.46   11.39
   0  12  -9   13.09   11.19
   0 -12   9   25.86   10.91
   0  12  -9   21.25    7.07
   0 -12   9   25.34   13.52
   0  12  -9   22.02   15.79
   0  12 -10   30.76   11.87
   0  12 -10   48.25    9.99
   0  12  10   42.77   12.48
   0  12 -10   22.59   16.13
   0 -12  10   42.49   13.73
   0  12  10   28.07   11.64
   0 -12  10   30.67   11.31
   0 -12 -10   22.29    9.77
   0 -12  10   54.01   12.29
   0  12 -10   37.36    7.36
   0  12 -11  140.30   16.88
   0 -12  11  184.61   17.51
   0 -12  11  160.55   18.25
   0 -12 -11  151.60   15.43
   0 -12  11  178.21   16.70
   0  12 -11  160.74   15.89
   0  12 -11  147.38   13.56
   0  12 -11  150.37   21.21
   0  12  11  157.40   16.96
   0  12 -12    8.83   10.19
   0 -12 -12   21.27   10.05
   0 -12 -12    5.93    9.36
   0  12 -12   10.55    6.98
   0 -12  12    7.00   13.03
   0  12  12   -5.49   11.48
   0 -12  12   12.64   11.58
   0 -12  12   26.11   12.65
   0  12 -12   13.31   11.65
   0  12 -12   -1.48   17.07
   0  12  13  165.01   15.26
   0 -12  13  136.87   17.28
   0 -12  13  137.39   15.56
   0  12  13  134.45   15.69
   0 -12 -13  120.55   13.75
   0  12 -13  122.91   15.34
   0 -12 -13  129.09   13.86
   0 -12  13  123.53   16.65
   0  12 -13   88.63   21.31
   0  12 -13  112.06   14.36
   0  12 -13  111.95   11.94
   0  12 -14  131.96   15.88
   0  12  14  164.12   16.71
   0  12  14  151.69   16.99
   0 -12 -14  148.08   15.13
   0 -12  14  148.37   18.15
   0 -12  14  142.60   17.82
   0 -12 -14  135.19   15.51
   0 -12  14  162.61   17.23
   0  12 -14  163.11   23.37
   0  12 -14  157.98   13.71
   0  12 -14  142.30   16.56
   0  12  15   -5.29   12.16
   0  12 -15    3.45    7.47
   0 -12  15   -1.26   12.29
   0  12 -15   -1.79   11.61
   0 -12 -15    5.30    9.50
   0  12 -15   17.43   19.39
   0  12  15    9.90    8.98
   0  12 -15    2.53   10.60
   0 -12  15   10.86   13.16
   0 -12 -15    7.16   10.62
   0  12  15   12.31   11.86
   0 -12  15   -1.09   13.50
   0  12 -16   31.98   12.07
   0  12 -16   29.84   11.69
   0  12  16   28.84   13.26
   0  12 -16   69.59   19.97
   0 -12  16    8.62   14.21
   0  12  16   44.25   12.65
   0  12 -16   29.62    8.19
   0 -12  16   21.45   13.03
   0 -12 -16   32.06   10.44
   0 -12  16    2.11   13.32
   0  12  16   33.53    9.94
   0  12  17  163.30   17.48
   0 -12  17  140.22   17.68
   0  12  17  138.76   17.63
   0  12 -17  135.94   16.74
   0  12 -17  147.14   13.62
   0  12 -17  107.55   16.21
   0 -12  17  153.95   18.23
   0  12 -17  168.80   23.94
   0 -12 -17  132.34   14.69
   0  12  17  147.78   15.03
   0 -12  17  139.79   18.91
   0  12 -18   29.18   12.35
   0  12  18   18.61   10.90
   0  12  18    5.92   13.87
   0 -12  18    5.83   14.18
   0 -12 -18   16.29   10.08
   0 -12  18   35.29   13.59
   0  12 -18   25.32   12.02
   0  12  19   26.32   14.56
   0 -12  19   21.78   13.83
   0 -12 -19   10.66   10.25
   0  12 -19   18.29   12.51
   0  12 -19   34.75   12.63
   0  12  19    8.92   11.51
   0 -12  19   35.26   15.26
   0 -13   0    1.32    9.59
   0  13   0   -1.61    7.65
   0  13   0  -12.83    9.13
   0  13   0   11.63   10.88
   0 -13   0  -11.70   14.03
   0 -13   1  435.11   32.17
   0 -13  -1  385.48   34.37
   0 -13   1  401.60   34.50
   0  13   1  435.65   31.61
   0  13   1  419.15   32.62
   0  13  -1  419.10   30.75
   0 -13  -1  396.71   31.89
   0  13   1  435.57   30.87
   0  13  -1  405.23   31.45
   0  13  -1  414.73   32.58
   0 -13   2  498.06   38.61
   0 -13  -2  443.03   35.92
   0  13   2  493.22   35.73
   0 -13   2  496.00   36.05
   0  13   2  514.81   35.20
   0  13   2  456.46   36.54
   0  13  -2  493.54   35.46
   0  13  -2  438.68   36.45
   0  13  -2  495.20   34.99
   0 -13  -2  491.74   38.12
   0 -13   2  429.99   35.94
   0  13  -3   46.71    9.26
   0  13   3   32.64   12.06
   0 -13   3   42.49   15.55
   0 -13  -3   26.94   14.46
   0  13  -3   32.09   11.65
   0 -13   3   30.26   11.02
   0 -13   3   25.86   10.35
   0  13   3   27.32    9.09
   0  13  -3   46.06    8.54
   0  13   3   37.11    9.78
   0  13   4   48.55   12.44
   0  13  -4   40.28    8.35
   0  13  -4   46.70    9.89
   0  13   4   56.34   10.88
   0 -13   4   56.61   15.76
   0 -13  -4   41.02   14.55
   0 -13   4   49.75   11.33
   0  13   4   44.41    9.63
   0  13  -5    1.70    8.69
   0 -13  -5   29.90   15.09
   0  13   5   -6.38    9.28
   0 -13   5    8.41   14.62
   0  13  -5    2.84    7.26
   0  13   5   17.27   11.46
   0  13   5   -5.07   10.48
   0 -13   5    5.91   10.85
   0 -13   6   23.17   10.89
   0  13  -6   39.57   14.92
   0  13  -6   21.78    7.49
   0  13  -6   10.64    9.31
   0 -13   6   40.68   10.21
   0  13   6   36.29   11.22
   0 -13   6   16.50   14.20
   0  13   6   16.85   11.19
   0 -13   7  202.34   19.04
   0 -13   7  199.33   21.82
   0  13  -7  214.95   22.27
   0  13   7  219.53   19.34
   0  13   7  185.20   19.49
   0 -13  -7  165.93   18.07
   0 -13   7  204.73   18.27
   0  13  -7  179.80   17.74
   0  13  -7  226.47   16.42
   0  13   8  164.11   17.31
   0  13  -8  165.95   13.31
   0 -13   8  177.75   16.87
   0  13  -8  142.47   19.62
   0 -13  -8  154.91   15.60
   0  13  -8  114.41   16.94
   0 -13   8  150.74   16.02
   0 -13   8  121.78   18.46
   0  13  -8  150.40   14.89
   0  13   8  150.62   16.92
   0 -13   9  234.12   20.20
   0  13   9  230.17   20.42
   0  13  -9  218.50   23.26
   0  13  -9  176.42   19.84
   0  13  -9  230.32   17.08
   0 -13   9  178.36   21.30
   0 -13   9  237.87   19.75
   0  13  -9  193.12   18.47
   0 -13  -9  195.64   18.70
   0  13   9  193.64   19.98
   0  13  10   97.77   14.81
   0  13 -10   55.26   14.18
   0  13 -10  103.89   12.61
   0 -13  10   97.22   16.29
   0  13 -10   95.95   10.32
   0  13  10  105.01   15.14
   0 -13  10  114.08   14.26
   0 -13 -10  124.29   13.23
   0 -13  10  118.19   14.89
   0  13 -10   86.99   18.67
   0 -13  11   37.24   13.95
   0 -13  11   21.73   12.82
   0  13  11   10.96   12.85
   0  13 -11   15.60    6.87
   0  13 -11   18.50   10.02
   0 -13 -11    6.83    9.86
   0  13  11    1.59   11.88
   0  13 -11   17.46   12.03
   0 -13  11    4.15   11.64
   0  13 -11    1.98   17.32
   0 -13  12   -5.67   13.65
   0  13 -12    6.04    6.96
   0 -13 -12   -0.55    9.60
   0  13 -12   14.81   12.06
   0  13 -12   14.91   17.96
   0  13 -12    8.80    9.89
   0 -13  12    6.33   12.03
   0 -13 -12   13.99    9.41
   0 -13  12    7.78   12.95
   0  13  12    0.98   12.40
   0 -13  13   21.16   12.25
   0 -13  13   19.74   13.75
   0  13  13   36.35   12.61
   0 -13 -13   19.49   10.17
   0 -13 -13   33.48   10.77
   0  13 -13   19.98    7.67
   0 -13  13   38.89   14.47
   0  13 -13   28.98   12.23
   0  13 -13   21.79   10.81
   0  13 -13   31.61   18.54
   0 -13  14   30.98   12.89
   0 -13  14   36.65   14.32
   0 -13 -14   45.53   11.30
   0  13 -14   34.56   19.37
   0  13  14   42.89   12.92
   0 -13  14   49.76   14.83
   0  13 -14   26.57    7.92
   0  13  14   35.77   11.90
   0 -13 -14   31.97   10.81
   0  13 -14   50.93   13.00
   0  13 -14   35.50   11.33
   0 -13  15  -13.16   13.18
   0  13  15    9.85    9.11
   0 -13  15   18.33   13.30
   0  13 -15   11.84   11.45
   0  13 -15   28.53   12.57
   0  13  15    2.09   12.57
   0 -13 -15   -1.98   10.04
   0  13 -15    2.32    7.52
   0  13  15   15.87   11.83
   0 -13  15   12.08   13.87
   0  13 -15   -0.58   19.85
   0 -13  16   34.74   15.29
   0  13 -16   14.45   21.53
   0 -13 -16   35.52   10.86
   0  13 -16   48.13   12.36
   0 -13  16   60.64   14.36
   0 -13  16   20.36   14.12
   0  13 -16   43.13   13.12
   0  13 -16   50.42    8.91
   0  13  16   49.83   10.68
   0  13  16   61.54   13.51
   0  13  16   54.79   14.41
   0  13 -17   27.59   11.99
   0 -13  17   17.45   14.17
   0 -13  17   49.16   14.67
   0  13 -17   26.40   12.59
   0  13  17   19.56   10.48
   0  13  17   34.20   14.24
   0  13 -17   43.12    8.73
   0 -13 -17   22.59   10.47
   0  13  18   21.17   14.52
   0  13  18   30.23   11.15
   0 -13  18   -4.94   14.03
   0 -13  18   18.92   14.27
   0 -13 -18    3.45   10.50
   0  13 -18   16.56   12.23
   0  14   0  429.62   29.17
   0 -14   0  345.15   30.20
   0  14   0  365.39   30.88
   0  14   0  410.68   30.00
   0 -14   0  357.07   32.96
   0 -14  -1  190.57   21.55
   0  14   1  188.22   15.57
   0  14  -1  149.49   16.54
   0  14   1  184.10   18.34
   0 -14  -1  175.10   17.22
   0  14   1  168.80   16.79
   0 -14   1  200.40   21.75
   0 -14   1  174.69   17.14
   0  14  -1  184.00   15.54
   0  14  -1  182.31   18.41
   0  14  -2  299.33   22.36
   0  14  -2  276.46   24.49
   0 -14   2  235.31   23.76
   0  14   2  284.38   24.67
   0 -14   2  267.41   27.20
   0 -14  -2  264.86   23.43
   0 -14   2  302.25   23.83
   0  14   2  301.81   22.55
   0 -14  -2  253.10   26.72
   0  14   2  293.80   23.37
   0  14  -2  313.39   23.18
   0 -14  -3  611.45   49.54
   0  14  -3  691.63   46.26
   0 -14   3  630.30   49.46
   0  14  -3  628.28   46.66
   0  14   3  603.84   47.73
   0 -14   3  660.76   47.31
   0  14   3  702.32   46.61
   0  14   3  653.13   46.99
   0 -14   3  573.12   47.27
   0  14  -3  598.94   47.73
   0 -14   4   54.31   12.23
   0  14   4   60.66   10.37
   0  14   4   62.85   11.51
   0  14   4   40.70   12.72
   0  14  -4   56.73    8.91
   0 -14   4   21.86   16.12
   0 -14  -4   67.83   15.90
   0  14  -4   43.55   10.29
   0  14   5  184.41   20.69
   0 -14   5  207.75   23.46
   0  14   5  234.36   19.38
   0  14   5  250.95   20.49
   0  14  -5  204.86   19.23
   0 -14   5  218.51   20.23
   0 -14  -5  213.86   23.33
   0  14  -5  241.04   18.15
   0  14   6   13.09   12.23
   0 -14  -6   19.05   10.61
   0  14   6   33.84   11.69
   0  14  -6    2.68    9.44
   0  14  -6   19.61    7.34
   0  14   6    7.85   10.09
   0 -14   6    2.38   15.00
   0 -14   6   15.36   11.34
   0 -14  -6   23.08   16.03
   0 -14  -7    4.85    9.95
   0 -14   7   13.88   11.84
   0  14  -7    3.94   15.19
   0  14  -7   -8.83   10.24
   0  14  -7   -5.35   12.03
   0  14   7  -10.82   10.53
   0  14   7   29.27   12.50
   0  14   7  -12.25   11.93
   0 -14   7   -7.11   15.45
   0  14  -7   -1.70    6.75
   0 -14   7    6.78   10.44
   0 -14   8  345.97   29.30
   0  14   8  298.20   27.43
   0  14   8  367.53   27.53
   0 -14   8  358.71   27.40
   0 -14   8  350.77   26.32
   0  14  -8  376.60   30.39
   0 -14  -8  263.92   26.03
   0  14  -8  279.99   26.96
   0  14  -8  329.75   25.95
   0  14  -8  331.44   24.44
   0  14  -9    0.64   12.22
   0 -14   9   12.12   14.70
   0  14   9  -14.24   12.64
   0  14  -9    2.35   16.49
   0  14   9    9.50   12.97
   0 -14   9   -0.26   11.29
   0 -14  -9    4.03   10.16
   0 -14   9    7.94   12.36
   0  14  -9    3.40    6.84
   0  14  -9   17.93    9.54
   0  14 -10   21.40    7.02
   0 -14  10   15.10   12.96
   0 -14  10   21.91   11.83
   0  14 -10   14.77   17.02
   0  14 -10   12.02    9.47
   0  14 -10  -13.32   12.53
   0  14  10    7.14   13.15
   0 -14 -10    5.50   10.27
   0  14  10    4.33   12.57
   0 -14  10   18.98   14.53
   0 -14  11   17.65   12.95
   0  14 -11    9.17    6.90
   0  14 -11   16.91   10.26
   0  14  11   11.88   12.76
   0 -14  11   19.33   14.13
   0 -14  11    2.60   12.05
   0  14 -11    3.60   12.47
   0 -14 -11    6.39   10.08
   0  14 -11   -3.59   17.50
   0  14  11    4.23   13.25
   0 -14 -12   85.58   12.87
   0  14  12   99.94   16.24
   0  14  12   64.87   14.83
   0  14 -12  106.34   14.90
   0 -14  12   95.88   16.37
   0  14 -12   57.98    9.80
   0 -14  12  105.47   14.90
   0  14 -12   97.44   20.13
   0  14 -12   94.30   12.89
   0 -14  12   93.71   15.41
   0  14  13   12.42   14.54
   0 -14  13   10.84   12.82
   0  14 -13   15.58   19.84
   0 -14  13   10.22   13.99
   0  14 -13    3.09    7.30
   0 -14  13   24.65   13.96
   0 -14 -13   24.73   10.28
   0  14  13   30.13   13.11
   0  14 -13   -4.20   10.68
   0  14 -13    9.96   13.11
   0 -14 -13   10.31   10.50
   0  14 -14   66.53   10.07
   0 -14 -14   70.35   12.55
   0 -14  14   93.48   15.09
   0  14  14   85.18   16.56
   0  14  14  108.51   15.63
   0 -14  14   87.27   16.48
   0  14 -14   73.39   14.68
   0 -14  14   93.43   16.20
   0  14 -14   74.97   13.16
   0  14  14   98.30   14.11
   0  14 -14   94.04   21.84
   0  14  15    2.18   12.41
   0  14 -15   14.77    7.80
   0  14 -15    0.76   11.42
   0 -14  15   34.09   15.22
   0 -14  15   -1.32   13.15
   0  14  15   17.56    9.46
   0  14  15   27.42   13.88
   0 -14  15    5.08   13.80
   0 -14 -15    1.79   10.39
   0 -14 -16    4.21   10.60
   0 -14  16   -4.62   14.47
   0  14  16   -3.79   12.68
   0  14 -16    5.39    7.68
   0  14  16    6.37    9.78
   0  14 -16    5.50   11.71
   0 -14  16    2.38   13.82
   0  15   0   -3.98   12.96
   0 -15   0  -17.87   16.83
   0  15   0  -19.10   10.54
   0 -15   0   13.39   11.25
   0  15   0   -6.24    8.22
   0  15  -1   98.58   11.85
   0 -15  -1   62.82   17.91
   0  15   1   72.75   14.64
   0 -15   1   70.13   12.99
   0 -15   1   94.70   17.85
   0  15  -1   53.56   13.93
   0  15  -1   80.57   10.41
   0 -15  -1   53.36   12.19
   0  15   1   78.08   10.57
   0  15   1   83.89   12.20
   0  15  -2   78.86   10.36
   0 -15   2   73.34   12.87
   0  15  -2   68.25   14.13
   0  15   2   67.89   10.47
   0  15  -2   79.45   11.45
   0 -15   2   70.71   17.42
   0 -15  -2   56.51   12.20
   0 -15  -2   73.36   17.50
   0  15   2   68.27   14.28
   0  15   2   60.69   11.62
   0 -15   3   29.95   16.51
   0  15  -3   44.08   10.06
   0  15   3   39.24    9.69
   0  15  -3   16.24   13.04
   0  15   3   28.75   10.99
   0 -15   3   20.26   11.74
   0 -15  -3   26.91   16.59
   0  15   3   36.10   13.13
   0  15  -3   26.24    8.61
   0  15   4   19.20   10.69
   0 -15   4    7.15   15.78
   0 -15   4    0.29   11.77
   0  15   4   19.96   13.30
   0  15   4   -2.65    9.45
   0 -15  -4    7.34   15.64
   0  15  -4   -3.45    9.41
   0  15  -4   -1.20    7.82
   0  15  -5   20.62    7.81
   0  15   5   39.65   13.40
   0  15   5   39.32   11.79
   0 -15   5   43.18   12.40
   0 -15  -5   25.56   16.25
   0 -15   5   18.48   16.28
   0  15  -5   13.15    9.92
   0  15   5   18.90   10.51
   0 -15  -6   18.15   11.02
   0  15   6   13.89   10.58
   0 -15   6   29.63   17.01
   0  15   6   21.59   13.17
   0  15   6   19.37   11.99
   0 -15  -6   39.53   16.89
   0  15  -6   15.02    7.31
   0 -15   6   16.31   12.18
   0  15  -6    1.13   10.03
   0  15  -7    1.45   10.16
   0  15   7   34.25   11.44
   0  15  -7   30.58   13.08
   0 -15   7   25.01   12.52
   0 -15  -7   18.59   16.99
   0  15   7   14.57   12.75
   0 -15  -7   24.87   10.49
   0  15  -7   17.33    7.17
   0  15   7   25.87   13.82
   0 -15   7   15.19   16.29
   0 -15   8   51.52   16.53
   0  15   8   47.34   13.77
   0  15  -8   32.15   13.77
   0 -15  -8   43.04   11.55
   0 -15   8   51.87   13.81
   0  15  -8   61.55   10.64
   0  15   8   42.69   14.40
   0  15  -8   81.26   17.61
   0  15   8   64.81   12.53
   0  15  -8   44.97    7.87
   0 -15   8   57.37   12.18
   0 -15  -9    8.89   10.74
   0  15   9    4.60   13.50
   0 -15   9   12.75   12.85
   0  15  -9    3.25    6.81
   0  15  -9   20.63   17.08
   0  15  -9   17.83   10.01
   0 -15   9    5.44   15.48
   0  15   9   16.65   13.45
   0 -15   9    2.11   11.64
   0  15  -9    6.83   13.34
   0 -15 -10   13.56   11.11
   0  15  10   13.86   13.38
   0  15 -10   17.30   10.22
   0  15 -10   17.27    7.16
   0  15 -10   40.77   18.12
   0 -15  10   36.37   13.52
   0 -15  10   15.47   12.12
   0  15  10   29.55   14.12
   0  15 -10    6.20   13.35
   0 -15  10    2.45   14.87
   0  15  11   -0.37   14.15
   0  15 -11   -1.34   10.68
   0  15 -11   -5.56   13.11
   0 -15  11   12.49   12.43
   0 -15 -11    1.55   10.86
   0  15 -11  -12.24   18.64
   0 -15  11   16.97   14.81
   0  15  11   -3.97   13.70
   0  15 -11    1.01    6.95
   0 -15  11   25.68   14.22
   0  15 -12   33.23   19.39
   0 -15  12   58.22   14.78
   0  15  12   27.20   14.35
   0 -15  12   36.09   13.62
   0  15  12   47.03   15.31
   0 -15  12   33.37   14.78
   0 -15 -12   23.28   11.32
   0  15 -12   29.01    7.83
   0  15 -12   32.33   11.27
   0 -15  13   10.85   13.32
   0 -15  13   26.68   14.77
   0  15 -13   25.88    7.93
   0  15  13   30.97   15.34
   0  15 -13   33.51   11.48
   0  15 -13   21.85   20.65
   0 -15 -13   26.81   11.17
   0 -15  13   41.82   15.43
   0 -15  14   23.94   13.75
   0  15  14   12.23   12.46
   0  15 -14    4.76    7.59
   0 -15  14   49.74   15.31
   0 -15 -14    1.88   10.88
   0  15 -14    5.61   11.35
   0  15  14    8.19    9.08
   0  15  14   29.84   15.55
   0 -15  14    3.41   14.90
   0  15  15  107.26   14.90
   0 -15  15   81.00   16.59
   0  15 -15   70.47   10.05
   0  15  15   65.46   11.55
   0  15 -15   74.96   13.72
   0  15  15   84.18   17.45
   0 -15  15   92.23   15.99
   0 -15 -15   71.23   12.94
   0  16   0   94.99   10.93
   0 -16   0   91.86   19.48
   0  16   0   86.33   15.63
   0 -16   0   55.62   12.95
   0  16   0   74.79   12.64
   0 -16   1   -0.99   11.34
   0  16   1    2.50   13.03
   0  16  -1    0.35   13.26
   0 -16  -1    6.77   10.84
   0  16   1   -3.90   11.05
   0  16   1    8.44    8.80
   0 -16   1   19.46   17.14
   0  16  -1   20.57    9.86
   0 -16  -1    6.89   17.44
   0  16  -1    7.39    8.87
   0  16   2  319.50   26.60
   0  16   2  276.59   24.76
   0 -16   2  280.44   25.56
   0 -16  -2  243.21   25.11
   0  16  -2  315.75   24.56
   0  16   2  313.52   23.73
   0  16  -2  360.77   23.75
   0  16  -2  258.40   26.32
   0 -16  -2  292.38   29.26
   0 -16   2  296.11   29.51
   0  16   3    5.51    9.19
   0  16   3    4.58   10.99
   0  16  -3   24.70   10.07
   0  16   3   11.59   13.61
   0  16  -3    2.87    8.20
   0  16  -3   -2.84   13.10
   0 -16  -3   -3.68   17.41
   0 -16   3   -8.18   16.98
   0  16   4   27.64   10.05
   0 -16   4   15.23   12.30
   0  16   4    8.67   13.67
   0  16  -4   17.07    8.31
   0 -16  -4   30.03   17.60
   0 -16   4   14.19   17.48
   0  16   4   11.99   11.36
   0  16  -4    6.77    9.71
   0  16   5   15.18   11.56
   0  16   5   19.11   10.76
   0 -16   5   31.40   12.78
   0 -16   5    5.47   17.15
   0  16   5   24.72   13.94
   0  16  -5    8.44    7.62
   0  16  -5   15.05   10.30
   0 -16  -5   16.88   17.03
   0  16   6   24.51   11.16
   0 -16  -6   31.13   11.38
   0 -16   6   14.72   18.01
   0  16   6   57.27   13.08
   0 -16  -6   18.00   17.29
   0  16  -6   27.40    7.74
   0  16  -6   13.68   10.69
   0 -16   6   29.68   13.21
   0  16   6   39.30   14.21
   0 -16  -7   24.00   17.25
   0 -16   7   24.67   13.38
   0  16  -7   -7.59   10.84
   0  16   7   -4.92   11.35
   0  16   7    4.10   14.05
   0  16  -7   -1.26    6.80
   0 -16  -7    3.86   11.25
   0  16   7    6.03   13.18
   0 -16   7  -30.68   17.61
   0 -16   8   -1.36   13.57
   0  16   8    8.76   13.99
   0  16  -8    0.32    6.92
   0 -16  -8    7.10   11.00
   0 -16   8   -1.05   16.30
   0  16   8   12.13   14.12
   0 -16  -8    9.74   18.14
   0  16   8    1.44   11.76
   0  16  -8   21.01   10.16
   0 -16  -9  157.04   21.30
   0  16   9  105.06   16.74
   0  16  -9   95.73   13.23
   0 -16   9   95.85   16.13
   0 -16   9   93.46   18.79
   0  16  -9   91.22   10.44
   0  16   9  120.93   15.14
   0 -16  -9   59.30   13.65
   0  16  -9  102.29   20.49
   0 -16   9  110.56   14.47
   0 -16  10    2.54   14.20
   0  16 -10   54.17   19.39
   0  16  10   48.19   15.38
   0  16 -10   24.93   10.87
   0 -16  10   25.24   12.73
   0  16 -10   24.84    7.30
   0 -16 -10   14.02   11.50
   0 -16  10   22.16   16.67
   0  16 -11   72.10   12.34
   0 -16  11   27.50   16.93
   0 -16 -11   47.80   12.62
   0  16  11   77.31   16.52
   0  16 -11   47.59    8.67
   0 -16  11   67.82   13.87
   0 -16  11   54.55   15.81
   0  16 -11   75.26   20.21
   0 -16  12   83.59   14.79
   0 -16  12  100.77   17.03
   0  16 -12   63.17    9.56
   0 -16  12   69.39   16.75
   0  16 -12   96.10   13.36
   0 -16 -12   57.50   13.07
   0  16  12   93.06   17.21
   0 -16 -13   13.50   11.39
   0  16 -13   19.81    7.72
   0  16 -13   11.48   11.50
   0 -16  13   38.20   15.95
   0 -16  13   32.83   15.62
   0  16  13   40.36   16.63
   0 -17   0   15.49   18.03
   0  17   0   26.67   11.02
   0  17   0   -0.79    8.85
   0 -17   0  -11.50   11.44
   0 -17   1   26.74   12.57
   0 -17   1   36.50   18.94
   0 -17  -1   16.48   12.03
   0  17   1    6.47   11.50
   0 -17  -1    6.27   18.68
   0  17   1   15.27    9.11
   0  17  -1   40.90   10.86
   0  17  -1   37.60    9.47
   0 -17  -2   14.68   18.46
   0  17   2   33.22    9.75
   0 -17   2   25.49   18.33
   0  17   2   34.11   11.79
   0  17  -2   40.37    9.57
   0  17  -2   36.20   10.96
   0  17  -3   97.68   13.59
   0 -17  -3  115.17   21.38
   0  17  -3   94.69   11.40
   0  17   3  106.14   12.61
   0  17   3   94.99   14.42
   0 -17   3   93.10   20.93
   0  17  -4   39.03   11.21
   0 -17   4   48.15   18.94
   0 -17   4   48.06   13.58
   0 -17  -4   37.14   18.53
   0  17   4   32.13   12.89
   0  17   4   45.47   10.93
   0  17  -4   36.19    8.74
   0  17  -5   90.14   13.29
   0  17   5  105.99   13.81
   0  17   5   93.21   14.52
   0 -17   5  109.88   16.01
   0 -17   5   99.19   20.97
   0 -17  -5  103.62   20.64
   0  17  -5  101.46   11.10
   0 -17  -6   28.26   18.52
   0  17  -6   39.11    8.10
   0 -17  -6   24.82   12.30
   0  17   6   60.54   13.95
   0  17   6   53.32   12.38
   0 -17   6   50.91   14.31
   0 -17   6   75.46   19.92
   0  17  -6   30.27   11.61
   0 -17   7    6.78   17.63
   0  17  -7  -11.41   11.47
   0  17   7   15.57   11.77
   0  17   7   29.42   13.49
   0  17  -7    7.88    7.00
   0 -17  -7    7.96   18.67
   0 -17  -7    8.84   12.27
   0 -17   7   15.15   13.90
   0 -17   8   34.78   14.79
   0 -17   8   35.61   17.04
   0 -17  -8   34.83   19.15
   0 -17  -8   32.01   12.31
   0  17   8   72.15   15.60
   0  17  -8   42.81    8.08
   0  17  -8   49.56   11.37
   0  17   8   25.35   12.90
   0 -17  -9   11.27   11.78
   0  17  -9    5.48    6.96
   0  17   9    5.97   12.93
   0  17   9   -9.60   15.04
   0 -17  -9   30.11   18.51
   0  17  -9   12.31   10.81
   0 -17   9   -1.65   16.18
   0 -17   9    2.55   14.17
   0 -17 -10   24.13   18.94
   0 -17  10   24.05   15.48
   0  17 -10   21.50    7.28
   0  17  10   15.06   13.23
   0  17  10   14.72   15.38
   0 -17 -10   16.10   12.02
   0  17 -10   23.07   11.10
   0 -17  10    9.20   16.24
   0 -17 -11   15.12   11.78
   0 -17  11   39.79   15.54
   0  17 -11   16.22    7.34
   0  17  11   -0.34   13.51
   0  17  11   40.75   16.20
   0  17 -11   19.07   11.81
   0 -17  11   14.93   16.57
   0  18   0  197.85   17.01
   0 -18   0  170.89   24.81
   0 -18   0  134.54   19.05
   0  18   0  212.85   18.16
   0  18  -1    9.52    9.59
   0  18  -1   19.50   11.22
   0 -18   1   39.21   20.21
   0 -18  -1    9.52   12.59
   0  18   1    8.09   11.95
   0 -18  -1   30.91   19.82
   0  18   1   22.84   10.05
   0  18   2   21.21   12.64
   0 -18  -2   47.63   20.29
   0  18  -2   43.22   11.57
   0 -18   2   61.39   20.97
   0  18  -2   36.64    9.38
   0  18   2   45.95   10.45
   0  18   3  141.06   15.11
   0 -18  -3   99.90   23.05
   0  18   3  155.58   17.38
   0  18  -3  140.67   15.83
   0  18  -3  158.24   14.08
   0 -18   3  139.08   23.38
   0 -18   4   -3.69   18.81
   0 -18  -4   11.93   19.57
   0  18   4    4.75   10.45
   0  18  -4   12.24   11.12
   0  18  -4   16.41    8.10
   0  18   4   11.00   12.87
   0 -18  -5    3.59   19.55
   0  18   5    6.47   12.67
   0 -18   5   13.99   13.70
   0 -18   5    3.07   19.10
   0  18  -5    6.41   11.49
   0  18  -5    5.04    7.49
   0  18   5   17.04   11.33
   0 -18  -5   -2.15   12.16
   0 -18  -6  113.80   16.48
   0  18  -6  115.28   15.34
   0 -18   6  145.52   17.66
   0 -18  -6  115.53   21.97
   0  18  -6  123.66   12.03
   0  18   6  130.34   15.60
   0  18   6  139.39   17.27
   0 -18   6  115.08   22.44
   0  18  -7    9.91    7.18
   0 -18  -7   16.83   19.80
   0 -18   7   -5.96   18.52
   0  18  -7    1.32   11.00
   0  18   7   43.96   14.56
   0  18   7   18.80   12.17
   0 -18   7   16.46   14.71
   0 -18  -7   -2.87   12.28
   0 -18   8   84.26   20.40
   0  18   8  149.54   17.58
   0 -18   8  132.05   17.57
   0  18   8  118.66   15.47
   0  18  -8  121.14   14.40
   0  18  -8   98.10   10.96
   0 -18  -8   76.45   15.18
   0 -18  -8   87.03   21.82
   0 -19   0   -1.29   20.15
   0  19   0    7.95    9.90
   0  19   0   20.93   11.78
   0  19  -1  128.98   15.52
   0 -19  -1  129.33   23.51
   0 -19   1  111.46   23.33
   0  19   1  137.92   15.61
   0  19  -1  117.77   13.47
   0  19   1  127.55   14.11
  -1   0   0   -0.22    3.52
   1   0   0   -2.31    3.46
  -1   0   0    1.55    2.87
   1   0   0   -2.88    2.79
  -1   0   0   -0.04    2.96
   1   0   0    0.85    2.75
  -1   0  -1  211.88   14.11
  -1   0   1  180.13   14.18
   1   0  -1  218.89   13.84
  -1   0   1  214.05   13.87
   1   0   1  219.06   14.04
  -1   0   2  381.74   30.29
  -1   0  -2  427.00   30.33
   1   0  -2  424.86   30.11
   1   0   2  434.79   30.25
  -1   0   2  431.01   30.14
   1   0  -2  476.97   30.33
   1   0   3 9825.62  620.10
   1   0  -3 9551.78  620.01
  -1   0  -3 9999.00  620.18
  -1   0   3 9871.91  620.04
   1   0  -3 7684.86  619.95
   1   0  -3 9221.27  619.90
  -1   0   3 7220.58  620.02
   1   0  -4 1838.29  123.65
  -1   0  -4 1914.53  123.97
   1   0   4 1873.63  123.84
   1   0  -4 1866.64  123.79
  -1   0   4 1904.23  123.80
   1   0  -4 2006.86  123.79
   1   0   5 1038.46   77.62
   1   0   5 1116.00   77.76
  -1   0  -5 1116.62   77.93
   1   0  -5 1088.90   77.58
  -1   0   5 1272.73   77.85
  -1   0   5 1057.75   77.66
   1   0  -5 1181.19   77.60
   1   0  -5 1075.71   77.67
   1   0   6   92.06    8.46
   1   0  -6   92.59    8.23
  -1   0  -6  105.41    9.65
  -1   0   6   95.20    8.38
   1   0  -6  105.81    8.71
   1   0  -6   69.95    8.23
  -1   0   6   74.48    8.61
   1   0   6   91.86    8.82
  -1   0  -7   12.48    2.58
   1   0  -7   18.23    5.94
   1   0  -7    9.48    4.72
   1   0   7   14.62    5.33
   1   0  -7   15.27    5.42
   1   0   7   16.64    5.58
  -1   0  -7   13.07    6.52
  -1   0   7    6.55    5.40
  -1   0   7   22.89    5.32
   1   0   8   73.53    8.28
  -1   0   8   60.40    8.07
   1   0  -8   77.84    7.27
  -1   0  -8   79.59    9.37
   1   0   8   81.29    8.60
   1   0  -8   74.95    8.32
   1   0  -8   77.20    8.26
  -1   0   8   63.95    8.36
  -1   0  -8   72.03    6.00
  -1   0  -9    5.52    3.22
   1   0   9    3.25    6.35
  -1   0   9    7.86    6.07
   1   0  -9    6.91    5.10
   1   0   9   16.93    6.33
   1   0  -9    3.99    6.20
  -1   0   9    6.31    6.01
  -1   0  -9   -1.38    7.65
   1   0  -9   15.25    6.45
   1   0 -10   56.15    6.71
  -1   0  10   47.04    7.81
  -1   0  10   37.17    7.67
   1   0 -10   41.28    7.17
  -1   0 -10   44.49    5.12
   1   0  10   47.95    7.72
   1   0  10   57.03    7.91
   1   0 -10   54.65    8.09
  -1   0 -10   33.03    9.21
   1   0  11  118.55   11.53
   1   0 -11  109.33   10.54
  -1   0 -11  127.23   12.89
   1   0  11  126.84   11.59
  -1   0  11  116.70   12.06
   1   0 -11  120.70   12.22
   1   0 -11  120.47   11.35
  -1   0 -11  116.56    9.54
  -1   0  11  115.37   11.58
   1   0  11  126.99   10.47
   1   0  12   43.43    7.97
  -1   0 -12   45.84    5.65
   1   0  12   39.24    8.70
  -1   0  12   60.18    9.34
  -1   0 -12   53.50   10.54
   1   0  12   56.95    7.16
   1   0 -12   38.02    8.28
  -1   0  12   21.64    8.04
   1   0 -12   49.78    9.49
   1   0 -12   53.36    7.17
  -1   0 -13    3.55    4.65
   1   0  13   -1.43    7.86
   1   0 -13    5.59    8.77
   1   0  13   -2.20    7.74
  -1   0 -13    6.23   10.08
  -1   0  13    2.27    7.35
   1   0  13   16.26    6.46
   1   0 -13    9.27    7.51
   1   0 -13    4.59    5.68
  -1   0  14   74.78    9.96
  -1   0 -14   61.93    6.83
   1   0 -14   66.61    7.97
   1   0 -14   63.53   11.27
   1   0  14   78.33   10.41
   1   0 -14   67.13    9.57
  -1   0 -14   52.00   12.12
   1   0 -14   51.37    9.52
   1   0  14   50.88    8.19
   1   0  14   48.88    9.53
   1   0  15    0.25    8.50
   1   0 -15   -1.08    7.90
   1   0 -15   -1.11    8.26
   1   0  15   15.88    9.44
   1   0 -15    6.40   10.46
  -1   0 -15    0.66    4.93
  -1   0 -15   10.91   11.01
  -1   0  15   -0.44    8.11
   1   0  15   -0.57    7.40
   1   0 -16  336.48   25.26
   1   0  16  314.22   25.57
  -1   0 -16  348.37   26.77
  -1   0  16  281.75   25.09
  -1   0 -16  314.17   23.20
   1   0  16  335.33   25.16
   1   0 -16  348.64   26.90
   1   0 -16  337.01   24.88
   1   0  16  274.32   24.29
   1   0 -17  664.66   43.66
   1   0  17  575.08   42.05
   1   0 -17  611.15   42.36
   1   0 -17  582.68   41.87
   1   0  17  522.62   41.56
  -1   0 -17  611.37   43.87
  -1   0  17  507.54   42.15
   1   0  17  636.64   42.88
  -1   0 -17  540.01   40.48
  -1   0  18  125.94   13.86
   1   0  18  129.06   14.16
   1   0 -18  114.10   16.77
   1   0  18  125.75   15.19
   1   0 -18  117.86   13.71
  -1   0 -18  126.94   10.92
  -1   0  18  105.01   14.55
  -1   0 -18  116.98   17.44
   1   0 -18  131.00   13.62
   1   0  18   95.09   12.98
   1   0 -19    7.75    9.78
   1   0 -19  -11.29   14.77
   1   0  19   15.28    9.76
   1   0  19   10.48    9.35
   1   0 -19    8.37    9.88
  -1   0 -19   27.43   15.01
  -1   0 -19    1.21    5.97
   1   0  19   -5.21   11.38
  -1   0  19    9.15   11.31
  -1   0  19   -0.59    9.88
   1   0  20    8.41   11.76
   1   0 -20  -16.05   10.42
   1   0 -20   -3.17    9.65
  -1   0  20    2.53   11.53
  -1   0 -20   -5.16   15.19
   1   0  20    5.03    9.76
  -1   0  20   -3.74   10.11
   1   0 -20   -3.57   14.35
  -1   0 -20   -0.70    6.05
   1   0  20   10.57   10.62
   1   0 -21  246.04   20.68
   1   0  21  222.34   21.83
   1   0 -21  228.60   20.21
   1   0  21  189.30   19.87
   1   0  21  211.91   20.22
  -1   0  21  218.99   21.54
   1   0 -21  261.26   24.62
  -1   0 -21  199.30   17.37
  -1   0 -21  260.15   25.11
  -1   0  21  274.69   20.64
   1   0 -22  197.57   17.31
  -1   0  22  129.32   18.33
   1   0  22  163.55   17.09
   1   0  22  125.57   16.64
   1   0 -22  183.58   16.44
  -1   0  22  181.80   16.49
   1   0 -22  158.71   20.93
  -1   0 -22  119.27   13.01
   1   0 -23    2.40   11.34
   1   0  23   20.54   12.25
  -1   0  23   10.33   14.78
  -1   0 -23   -6.80    6.94
   1   0  23    5.80   11.43
  -1   0  24  144.07   21.74
   1   0  24  191.02   20.38
  -1   0 -24  187.98   16.24
   1   0 -24  216.61   19.37
  -1   1  24   12.30   15.39
   1  -1  24   17.41   12.07
   1  -1  24   13.78   12.92
   1   1 -24   19.00   11.86
  -1  -1 -24    9.23    7.16
   1   1 -24   28.30   11.69
   1  -1  23   64.13   13.55
   1   1 -23   55.87   12.62
   1  -1  23   63.02   13.27
  -1  -1 -23   43.75    7.98
   1   1 -23   54.05   12.63
  -1   1  23   54.02   14.70
   1   1 -22   38.86   17.43
   1  -1  22   38.19   12.05
   1  -1  22   15.82   11.41
   1   1 -22   35.88   11.61
  -1  -1 -22   28.13    7.21
   1   1 -22   52.67   12.32
  -1   1  22   11.97   13.43
  -1   1  21   80.53   14.76
   1   1 -21   75.13   13.10
   1  -1  21   71.53   12.95
  -1  -1 -21   76.08    8.90
   1  -1  21   86.83   14.42
  -1  -1 -21  111.25   18.37
   1   1 -21  122.58   18.69
   1   1 -21   58.67   12.84
   1  -1  21   74.93   12.30
   1   1 -20  263.05   21.23
   1   1 -20  237.86   20.90
   1  -1  20  200.73   20.36
  -1  -1 -20  263.02   24.50
  -1   1  20  169.55   21.11
  -1  -1 -20  240.02   18.05
   1   1 -20  275.46   24.37
   1  -1  20  233.76   20.81
   1  -1  20  245.48   22.13
   1  -1  19  213.70   20.52
   1  -1  19  264.46   22.31
  -1  -1 -19  231.38   18.72
   1   1 -19  256.87   23.89
  -1  -1 -19  258.09   24.34
  -1   1  19  239.04   21.82
   1  -1  19  255.62   21.42
   1   1 -19  254.16   21.27
   1   1 -19  276.11   21.67
  -1   1  18   51.93   12.36
   1   1 -18   90.79   12.25
  -1  -1 -18   85.78    8.56
   1  -1  18   76.30   12.29
   1   1 -18   69.47   12.18
   1   1 -18   63.16   14.94
  -1  -1 -18   83.50   15.94
   1  -1  18   78.79   11.36
   1  -1  18   81.46   13.11
   1  -1  17   15.28    8.91
  -1  -1 -17    9.91    5.85
   1   1 -17   15.48   13.13
  -1  -1 -17    7.77   12.78
   1  -1  17   20.24   11.01
   1  -1  17    4.24    9.94
  -1   1  17   12.26    9.57
   1   1 -17   10.86    9.42
   1  -1  16   61.70   10.24
  -1   1  16   33.02   10.09
   1  -1  16   56.69   11.05
  -1  -1 -16   44.32   12.18
  -1  -1 -16   58.46    6.93
   1  -1  16   61.22    9.36
   1   1 -16   39.58   12.91
   1   1 -16   48.91    9.70
   1  -1  15   81.64   10.32
  -1  -1 -15   85.74   13.44
   1   1 -15   91.63    9.59
  -1   1  15   77.03   11.24
  -1  -1 -15   92.89    8.36
   1   1 -15  105.17   13.15
   1   1 -15   98.19   11.51
   1  -1  15   79.11   11.73
   1  -1  15   86.66   10.85
   1  -1  14   16.34    6.96
   1  -1  14    3.60    8.56
  -1  -1 -14   11.60    4.68
   1  -1  14   21.72    8.09
  -1   1  14    5.61    7.40
   1   1 -14    7.46    5.84
  -1  -1 -14    6.48   10.77
   1   1 -14    8.91    9.63
   1   1 -14   16.32    7.59
   1   1 -13   89.99   12.39
   1  -1  13  106.91   11.86
   1  -1  13  128.95   11.70
  -1   1  13   74.25   11.42
   1   1 -13  135.65   11.79
  -1  -1 -13  110.98   13.05
  -1  -1 -13  120.40    9.34
   1   1 -13   93.49   10.41
   1  -1  13  123.19   10.85
  -1  -1 -12  123.98    9.85
   1   1 -12  112.08   12.94
   1  -1  12  105.15   10.94
   1   1 -12  130.51   11.26
  -1   1  12   99.88   11.66
   1  -1  12  145.95   12.41
   1   1 -12  129.85   11.97
   1  -1  12  139.01   12.21
  -1  -1 -12  119.31   13.31
   1  -1  11  119.18   11.54
   1  -1  11  127.81   10.50
  -1  -1 -11  112.43   12.48
  -1  -1 -11  119.48    9.45
   1  -1  11  140.12   12.22
   1   1 -11   97.38   10.61
   1   1 -11  121.55   12.52
   1   1 -11  125.60   11.83
  -1   1  11  112.68   11.35
  -1  -1 -10   89.98    7.27
   1  -1  10   80.46    9.62
   1   1 -10   92.68    9.77
   1   1 -10   85.27    8.62
  -1   1  10   44.74    8.99
   1   1 -10   88.37    9.97
   1  -1  10  101.44    8.28
  -1  -1 -10   83.13   10.58
   1  -1  10   88.65    9.39
   1   1  -9  176.21   14.57
   1  -1   9  184.27   14.82
  -1  -1  -9  186.94   13.02
   1  -1   9  157.78   13.76
  -1  -1  -9  174.55   15.13
   1   1  -9  192.94   14.86
   1  -1   9  188.59   14.67
   1   1  -9  169.57   13.97
  -1   1   9  169.12   14.28
   1   1  -8  239.54   17.94
  -1  -1  -8  228.80   16.36
   1   1  -8  227.43   17.49
   1   1  -8  239.82   17.86
   1  -1   8  248.41   18.20
  -1  -1  -8  224.29   18.01
   1  -1   8  218.68   17.55
  -1   1   8  224.43   17.43
   1   1  -7 1582.55  106.51
  -1  -1  -7 1516.42  105.68
   1   1  -7 1450.96  106.33
   1  -1   7 1476.76  106.35
  -1  -1  -7 1510.06  106.52
   1  -1   7 1481.47  106.51
  -1   1   7 1548.26  106.22
   1   1  -7 1670.98  106.31
   1  -1   6 1827.40  136.67
  -1  -1  -6 1884.16  136.09
  -1   1   6 2076.20  136.63
   1   1  -6 2092.59  136.91
  -1  -1  -6 1980.73  136.83
   1   1  -6 2200.95  136.69
   1  -1   6 2062.90  136.99
   1   1  -6 1980.65  136.67
  -1   1   5 5327.89  349.73
   1   1  -5 4797.56  349.67
   1   1  -5 4871.80  349.83
   1   1  -5 5382.78  349.80
   1  -1   5 4931.37  349.76
   1  -1   5 5058.42  349.97
   1   1  -4  740.47   49.24
  -1   1   4  645.18   49.36
   1  -1   4  775.48   49.80
   1  -1   4  780.14   49.36
   1   1  -4  766.32   49.53
   1  -1   3 1864.07  120.79
   1  -1   3 1793.36  120.16
   1   1  -3 1743.10  120.30
   1   1  -3 2180.16  120.73
   1   1  -3 1751.13  120.56
   1  -1   3 1763.13  120.38
   1  -1   2 1672.40  112.96
   1   1  -2 1608.39  112.42
  -1   1   2 1523.35  112.72
   1   1  -2 1602.70  112.70
   1  -1   2 1661.66  112.44
   1   1  -2 1691.61  112.83
   1  -1   1  227.65   15.38
   1   1  -1  241.96   15.28
   1   1  -1  210.04   15.05
  -1   1   1  219.43   14.99
   1  -1   1  201.96   14.61
  -1   1   1  165.26   14.80
   1   1   0  224.32   15.11
  -1  -1   0  218.98   15.12
  -1  -1   0  219.78   15.50
  -1   1   0  167.05   14.81
   1  -1   0  228.82   15.27
  -1   1   0  252.19   14.95
  -1   1   0  247.74   15.38
   1   1   0  208.64   15.29
   1  -1   0  151.49   14.71
   1  -1   0  225.75   14.84
   1  -1  -1  210.38   14.18
  -1  -1   1  215.02   14.57
  -1   1  -1  224.84   14.69
   1   1   1  206.88   14.28
  -1  -1   1  190.80   14.32
   1   1   1  205.65   13.75
   1  -1  -1  191.39   13.73
   1  -1  -1  138.92   13.98
   1   1   2 1658.74   99.62
   1  -1  -2 1034.78   99.54
   1  -1  -2 1641.91   99.60
  -1   1  -2 1726.81  100.13
   1  -1  -2 1641.24   99.79
  -1  -1   2 1634.67   99.82
  -1  -1   2 1057.07   99.70
   1  -1  -3 1782.87  104.65
   1  -1  -3 1741.54  104.50
   1  -1  -3 1110.29  104.33
  -1   1  -3 1823.77  105.04
  -1  -1   3 1806.58  104.69
   1   1   3 1829.98  104.53
  -1   1  -4  782.10   54.70
  -1  -1   4  778.59   54.58
   1   1   4  789.17   54.20
   1  -1  -4  737.60   54.27
   1  -1  -4  766.53   54.19
   1  -1  -4  790.32   54.09
  -1  -1   4  785.58   54.40
   1  -1  -5 5030.99  352.85
  -1   1  -5 5064.37  353.31
   1  -1  -5 4857.91  352.94
   1  -1  -5 5073.34  353.02
  -1  -1   5 6217.69  353.30
   1  -1  -5 4930.18  352.97
  -1  -1   5 4906.75  353.10
   1   1   5 5126.31  352.99
   1  -1  -6 1982.43  140.51
  -1   1  -6 2105.94  140.97
   1   1   6 2047.15  140.51
  -1  -1   6 1772.67  140.55
   1  -1  -6 2008.93  140.53
  -1  -1   6 1966.45  140.62
  -1   1  -6 2047.07  139.95
   1  -1  -6 2219.27  140.37
   1  -1  -6 1971.38  140.49
  -1  -1   7 1488.47  106.86
  -1  -1   7 1667.35  106.94
   1   1   7 1550.04  106.82
  -1   1  -7 1526.42  107.36
   1   1   7 1516.37  106.86
   1  -1  -7 1472.65  106.74
   1  -1  -7 1438.93  106.77
   1  -1  -7 1605.92  106.59
   1   1   8  241.74   17.39
   1  -1  -8  202.24   16.98
  -1   1  -8  221.15   18.51
  -1  -1   8  223.83   17.63
   1   1   8  223.03   17.48
   1  -1  -8  232.62   17.39
  -1  -1   8  231.83   17.68
   1  -1  -8  238.28   17.45
   1  -1  -9  184.44   15.75
   1   1   9  206.96   15.86
   1   1   9  174.92   15.76
  -1  -1   9  210.04   16.10
  -1  -1   9  205.99   16.08
  -1   1  -9  203.12   17.39
   1  -1  -9  205.68   15.23
   1  -1  -9  208.13   16.06
   1  -1 -10   82.90    9.47
   1  -1 -10   96.32   10.08
  -1  -1  10   82.35    9.61
  -1   1 -10   81.99   11.49
  -1  -1  10   76.20    9.34
   1  -1 -10   87.84    8.29
   1   1  10   89.12    9.68
   1   1  10   88.56    9.81
  -1   1 -11  125.09   13.66
   1  -1 -11  117.72   11.19
   1   1  11  126.25   11.67
   1   1  11  128.73   11.95
  -1  -1  11   67.24   11.29
   1  -1 -11  119.95   11.60
   1  -1 -11  133.60   11.78
  -1  -1  11  133.52   11.91
   1  -1 -11  116.11   10.34
   1   1  12  138.54   12.00
   1   1  12  121.32   12.27
  -1  -1  12   82.86   12.01
  -1  -1  12  129.74   12.09
   1  -1 -12  137.52   12.15
   1  -1 -12  107.96   11.69
  -1   1 -12  130.36   14.45
   1  -1 -12  152.96   12.94
   1  -1 -12  113.15   10.88
  -1  -1  13  116.20   12.15
  -1   1 -13   92.93   14.00
   1   1  13  130.96   11.75
   1   1  13  103.93   10.50
  -1  -1  13  109.06   12.09
   1  -1 -13  117.83   11.58
   1  -1 -13  117.57   12.76
   1  -1 -13  110.18   11.39
   1   1  13   94.82   11.63
   1  -1 -14   11.71    9.03
   1  -1 -14   15.76    7.48
   1  -1 -14   19.82    7.63
   1   1  14   10.56    6.56
  -1   1 -14   -1.37    5.29
   1   1  14   14.25    8.21
  -1   1 -14   16.40   11.20
   1   1  14   -0.52    8.56
  -1  -1  14    9.89    9.01
  -1  -1  14   12.46    8.57
   1   1  15   99.00   10.26
  -1   1 -15   90.73   14.35
   1   1  15  104.21   11.26
  -1  -1  15  100.46   11.72
  -1   1 -15   87.45    8.83
   1  -1 -15  101.08   11.25
   1   1  15   80.72   11.97
  -1  -1  15   77.84   11.69
   1  -1 -15   71.25   10.72
   1  -1 -15   91.77   13.16
   1  -1 -16   48.67    9.59
  -1  -1  16   18.99   10.60
  -1  -1  16   58.39    9.37
  -1   1 -16   62.79   13.20
   1  -1 -16   60.97   12.11
   1   1  16   39.99   10.61
  -1  -1  16   67.07   11.54
  -1   1 -16   56.24    7.18
   1   1  16   58.63   10.26
   1   1  16   57.80    9.66
   1  -1 -16   48.74    9.59
  -1  -1  17    7.49   10.62
   1   1  17    4.99    9.93
  -1  -1  17    9.64    9.13
   1   1  17   14.81    8.53
   1  -1 -17   17.55    9.48
   1  -1 -17   15.38    8.91
   1  -1 -17   11.89   11.54
  -1  -1  17   11.75   10.88
  -1   1 -17   19.50   13.16
   1   1  17   17.57    9.50
  -1   1 -17    4.98    6.31
  -1  -1  18  101.20   13.82
   1  -1 -18  118.88   15.24
   1  -1 -18   83.88   12.02
  -1   1 -18   81.63    9.21
   1  -1 -18   64.79   11.46
   1   1  18   89.75   12.00
  -1   1 -18  110.98   16.06
  -1  -1  18   86.67   13.07
   1   1  18   62.13   11.50
  -1  -1  18  101.09   12.41
   1   1  18   85.92   13.44
   1   1  19  246.43   23.29
  -1  -1  19  240.47   22.97
   1  -1 -19  298.33   25.05
   1  -1 -19  277.01   22.08
  -1  -1  19  275.16   23.55
   1  -1 -19  276.69   22.67
   1   1  19  239.58   22.08
   1   1  19  274.07   22.46
  -1   1 -19  325.87   26.12
  -1   1 -19  237.88   20.15
  -1  -1  19  299.69   22.58
   1  -1 -20  255.26   24.89
  -1  -1  20  285.22   23.43
  -1  -1  20  283.37   23.72
  -1  -1  20  263.38   22.38
   1  -1 -20  275.91   22.22
   1  -1 -20  238.79   21.78
   1   1  20  271.74   22.41
   1   1  20  231.29   23.45
  -1   1 -20  245.52   19.78
  -1   1 -20  305.57   26.85
   1   1  20  239.70   21.97
  -1  -1  21   86.74   15.18
  -1  -1  21   97.90   13.14
   1  -1 -21   87.78   17.10
   1   1  21   83.15   13.26
  -1   1 -21   81.30    9.24
  -1   1 -21   80.86   18.38
   1  -1 -21   79.67   12.56
   1   1  21   80.31   14.96
  -1  -1  21   61.87   14.98
   1   1  21   74.86   13.13
  -1   1 -22   36.61    7.45
   1   1  22   44.10   12.13
   1   1  22   40.53   12.13
  -1  -1  22   44.18   12.12
  -1  -1  22   22.22   14.13
   1  -1 -22   34.00   11.07
  -1   1 -23   47.79    8.18
  -1  -1  23   44.08   15.92
   1   1  23   62.69   13.08
   1   1  23   45.53   13.37
   1  -1 -23   56.74   11.98
  -1  -1  23   80.50   13.37
  -1   1 -24   12.37    7.23
  -1  -1  24   17.15   12.44
   1  -1 -24   20.03   11.26
  -1  -1  24   19.18   16.10
   1   1  24   18.12   12.80
   1   1  24   40.24   12.27
  -1  -2 -24   72.96    9.18
   1   2 -24   89.81   14.54
   1  -2  24   85.98   13.67
  -1   2  24   73.74   16.67
   1   2 -24   87.37   14.21
   1  -2  24   54.12   14.53
   1  -2  23   75.86   13.05
   1   2 -23   77.87   13.70
   1  -2  23   46.36   13.57
  -1  -2 -23   71.55    8.70
   1   2 -23   64.33   13.50
  -1   2  23   51.42   15.47
   1   2 -22   81.58   13.51
  -1  -2 -22   61.18    8.64
   1   2 -22  103.84   19.87
   1  -2  22   73.14   13.01
   1   2 -22   81.35   13.21
   1  -2  22   57.19   13.77
  -1   2  22   66.28   14.61
  -1   2  21   55.48   13.45
   1   2 -21   42.60   17.38
  -1  -2 -21   22.40    6.98
   1   2 -21   17.55   11.40
   1  -2  21   30.71   11.80
  -1   2  21   18.74   12.10
   1   2 -21   34.31   11.86
   1  -2  21   36.31   12.85
   1  -2  21   24.36   10.85
  -1  -2 -21   33.77   16.53
  -1   2  20   80.44   13.54
  -1  -2 -20   79.25    8.81
  -1  -2 -20   64.98   16.82
   1  -2  20   79.95   14.24
   1   2 -20   85.07   13.24
   1   2 -20   90.26   17.39
   1   2 -20   75.39   12.98
   1  -2  20   84.99   12.19
   1  -2  20   58.45   12.31
   1  -2  19    3.16   11.56
  -1   2  19    3.97   11.27
   1   2 -19    9.84   10.10
   1   2 -19  -10.45   13.81
   1  -2  19   -4.44   10.08
  -1  -2 -19  -15.76   14.14
  -1  -2 -19   -7.79    6.11
   1  -2  19    5.81    9.93
   1   2 -18   96.73   15.17
  -1   2  18   39.40   11.65
   1   2 -18   73.30   11.25
   1  -2  18   77.68   12.20
   1  -2  18   49.28   10.50
   1  -2  18   73.51   13.23
  -1  -2 -18   68.99    8.00
  -1  -2 -18   79.01   14.76
   1   2 -17  184.33   19.24
   1  -2  17  180.89   17.34
   1  -2  17  171.52   16.21
   1  -2  17  171.85   15.57
  -1   2  17  125.98   16.42
   1   2 -17  189.74   16.72
  -1  -2 -17  161.54   13.58
   1   2 -17  187.01   15.14
  -1  -2 -17  147.04   18.72
   1  -2  16   44.17   10.61
   1  -2  16   30.07    8.41
  -1  -2 -16   16.42   12.16
   1   2 -16   23.44    9.27
   1  -2  16   43.17    9.83
  -1  -2 -16   35.92    6.03
   1   2 -16   37.66    7.87
   1   2 -16   15.38   11.50
  -1   2  16   21.17    9.59
   1   2 -15   65.02    8.14
  -1   2  15   40.43    9.52
   1  -2  15   59.96    8.73
   1  -2  15   53.67   10.76
  -1  -2 -15   61.59   11.91
   1   2 -15   45.39    9.34
  -1  -2 -15   55.94    6.66
   1   2 -15   53.16   12.31
   1  -2  15   63.23    9.90
  -1   2  14   93.59   11.01
   1   2 -14   72.52   12.27
   1  -2  14   86.21   11.55
   1  -2  14  118.08   11.33
  -1  -2 -14   90.67   12.39
   1   2 -14  105.68    9.94
   1   2 -14   99.52   10.98
  -1  -2 -14   86.66    8.29
   1  -2  14   79.06    9.80
   1   2 -13   59.40    8.16
   1  -2  13   54.73    9.35
   1  -2  13   52.56    8.86
   1  -2  13   48.18    7.32
  -1  -2 -13   52.48   10.55
   1   2 -13   48.60   10.49
  -1  -2 -13   52.35    6.01
  -1   2  13   42.11    8.87
   1   2 -13   54.15    9.08
   1  -2  12  338.47   24.25
   1   2 -12  369.59   24.59
   1  -2  12  342.27   25.41
   1   2 -12  332.06   25.67
   1   2 -12  299.82   24.90
  -1  -2 -12  306.14   23.48
   1  -2  12  336.09   25.14
   1  -2  11 1511.85  104.98
   1   2 -11 1656.69  105.30
   1   2 -11 1558.25  105.80
  -1  -2 -11 1469.35  104.57
   1  -2  11 1573.85  105.77
   1   2 -11 1353.53  105.44
   1  -2  11 1484.56  105.51
   1   2 -10  567.99   43.26
  -1  -2 -10  586.37   42.09
   1   2 -10  679.41   42.89
   1  -2  10  600.17   43.13
   1   2 -10  650.51   43.56
   1  -2  10  604.36   43.47
   1  -2  10  564.17   42.50
   1  -2   9   66.60    7.20
  -1  -2  -9   74.15    6.11
   1  -2   9   63.87    8.02
   1   2  -9   54.20    7.79
   1   2  -9   73.64    8.36
   1  -2   9   64.71    9.26
   1   2  -9   71.04    9.02
   1   2  -8  408.41   30.99
   1   2  -8  426.11   30.96
   1  -2   8  383.07   30.17
   1   2  -8  457.33   30.76
   1  -2   8  432.69   30.75
  -1  -2  -8  437.95   29.87
   1  -2   8  444.14   31.36
   1  -2   7  338.07   23.62
   1  -2   7  321.40   24.70
  -1  -2  -7  330.15   23.31
   1  -2   7  326.44   24.21
   1   2  -7  290.81   24.26
   1   2  -7  376.50   24.21
   1   2  -7  323.38   24.59
  -1  -2  -6  473.90   32.07
   1   2  -6  476.35   32.83
   1  -2   6  446.57   33.29
   1   2  -6  419.68   32.78
   1  -2   6  440.59   32.73
   1   2  -6  466.80   32.94
   1   2  -5 2712.66  189.23
   1  -2   5 2791.79  189.22
   1   2  -5 2642.96  189.30
   1   2  -5 2819.62  189.39
  -1  -2  -5 2713.11  188.81
  -1   2   5 2744.18  189.32
   1  -2   5 2730.15  189.60
   1  -2   4 4369.37  293.39
   1   2  -4 4821.16  293.17
   1  -2   4 4251.02  292.89
   1   2  -4 3797.18  292.84
   1   2  -4 4132.23  293.07
  -1   2   4 4304.91  293.06
   1  -2   4 4263.41  292.70
  -1   2   3 3310.87  226.15
   1   2  -3 3642.91  226.28
   1  -2   3 3270.49  226.47
   1  -2   3 3308.09  225.94
   1   2  -3 3198.01  226.17
   1  -2   3 3290.76  225.87
   1   2  -3 3020.41  225.92
   1  -2   2  728.47   47.99
   1  -2   2  701.69   47.07
   1   2  -2  698.29   47.54
   1  -2   2  710.01   47.17
   1   2  -2  612.32   47.08
  -1   2   2  702.72   47.46
   1   2  -2  631.35   47.53
  -1   2   1 1145.29   79.93
   1  -2   1 1167.20   80.34
   1   2  -1 1100.23   80.04
  -1  -2  -1 1103.46   80.03
   1   2  -1 1270.67   80.14
   1  -2   1 1143.64   79.81
  -1   2   0  259.65   18.36
  -1  -2   0  238.49   18.81
  -1   2   0  254.27   18.97
   1   2   0  244.43   18.64
   1  -2   0  255.00   18.99
   1   2   0  272.45   18.86
   1  -2   0  264.40   18.35
  -1  -2   0  249.39   18.75
   1  -2  -1  779.85   68.89
   1  -2  -1 1119.96   69.26
   1   2   1 1055.97   69.34
  -1   2  -1 1133.87   69.14
  -1  -2   1  888.95   69.37
   1   2   1 1243.25   69.51
  -1  -2   1 1098.33   69.39
  -1   2  -1 1163.56   69.71
  -1  -2   2  753.93   49.81
   1  -2  -2  715.11   49.59
   1  -2  -2  666.13   49.24
  -1   2  -2  732.92   50.14
   1   2   2  721.11   49.32
   1   2   2  726.44   49.35
   1  -2  -2  725.93   49.26
  -1  -2   2  665.48   49.65
   1  -2  -3 3364.92  232.92
   1  -2  -3 3390.00  232.86
   1   2   3 3374.45  232.82
   1  -2  -3 3299.68  233.09
   1   2   3 3402.32  232.94
  -1  -2   3 3184.01  233.14
  -1   2  -3 3285.25  233.49
  -1  -2   3 3613.06  233.25
  -1  -2   4 4188.52  301.88
  -1   2  -4 4388.64  302.26
  -1  -2   4 5175.84  302.12
   1   2   4 4205.51  301.46
   1  -2  -4 4426.92  301.60
   1  -2  -4 4277.66  301.82
   1  -2  -4 4375.26  301.71
   1   2   4 4322.90  301.70
  -1  -2   5 2853.34  194.60
   1  -2  -5 2976.28  194.24
   1   2   5 2678.75  194.02
  -1   2  -5 2779.03  194.95
   1  -2  -5 2946.27  194.48
   1   2   5 2828.32  194.38
  -1  -2   5 2584.61  194.62
   1  -2  -5 2885.75  194.40
   1  -2  -6  430.58   32.27
   1  -2  -6  479.02   32.36
   1   2   6  414.60   31.67
   1  -2  -6  462.57   32.45
  -1  -2   6  559.56   33.03
   1   2   6  442.70   32.33
  -1   2  -6  472.82   33.48
  -1   2  -6  463.98   31.73
   1  -2  -6  461.07   32.02
  -1  -2   6  448.99   32.66
   1   2   7  286.46   22.15
   1   2   7  349.22   23.10
   1  -2  -7  344.17   22.59
   1  -2  -7  318.00   23.06
  -1   2  -7  339.99   22.26
  -1   2  -7  333.61   24.46
  -1  -2   7  339.84   23.45
   1  -2  -7  337.82   23.09
   1  -2  -8  448.90   30.65
   1  -2  -8  454.02   30.14
   1  -2  -8  449.57   30.60
  -1   2  -8  438.82   29.77
   1   2   8  442.95   30.66
   1   2   8  400.66   29.71
  -1  -2   8  325.61   30.76
  -1  -2   8  407.97   30.76
  -1   2  -8  424.49   31.58
  -1  -2   9   76.34    9.29
   1   2   9   92.08    8.62
  -1  -2   9   73.65    9.27
   1  -2  -9   72.52    8.30
   1  -2  -9   57.34    6.95
   1  -2  -9   71.62    8.79
   1   2   9   64.70    7.99
  -1   2  -9   69.99   10.32
  -1  -2  10  642.47   43.07
   1  -2 -10  613.18   42.91
  -1   2 -10  611.38   44.01
   1  -2 -10  580.29   42.97
   1   2  10  614.57   42.77
   1   2  10  566.99   42.84
  -1  -2  10  557.50   43.07
   1   2  11 1522.29  107.61
   1  -2 -11 1533.89  107.29
   1   2  11 1506.00  107.34
   1  -2 -11 1602.56  107.60
   1  -2 -11 1560.77  107.51
  -1  -2  11 1470.38  107.55
  -1   2 -11 1527.66  108.21
  -1  -2  11 1564.93  107.57
   1  -2 -12  313.09   24.59
   1   2  12  290.78   25.06
  -1  -2  12  332.78   25.26
  -1  -2  12  333.40   25.31
   1  -2 -12  331.18   25.20
   1  -2 -12  344.98   24.92
  -1   2 -12  335.27   26.34
   1   2  12  335.33   24.81
   1   2  13   63.25    9.50
   1  -2 -13   61.76    9.12
   1   2  13   61.86   10.04
  -1  -2  13   59.58    8.97
   1  -2 -13   62.56   10.13
  -1   2 -13   57.99   12.39
  -1  -2  13   52.94   10.21
  -1  -2  13   72.79   10.20
   1  -2 -13   58.90    8.72
  -1   2 -14  111.55   14.10
  -1  -2  14  113.98   12.47
   1   2  14  105.93   10.93
   1   2  14   89.78   12.07
   1  -2 -14   99.40   10.71
  -1  -2  14   51.44   11.71
   1  -2 -14  125.15   12.32
  -1  -2  14   88.54   10.87
   1   2  14   94.16   10.41
   1  -2 -14  119.43   11.58
  -1  -2  15   30.84   10.67
   1  -2 -15   59.35    9.56
  -1  -2  15   66.67   10.65
  -1   2 -15   61.83   12.89
   1   2  15   57.17    8.49
   1  -2 -15   53.34   10.68
   1   2  15   59.58   10.03
  -1  -2  15   64.56    9.20
   1   2  15   50.07   10.56
   1  -2 -15   57.11    9.49
  -1  -2  16   21.72   10.83
   1  -2 -16   41.03    9.13
  -1  -2  16   40.37    9.78
   1   2  16   55.88   11.48
   1   2  16   57.67    9.71
   1   2  16   33.90    9.00
  -1   2 -16   38.19   14.15
   1  -2 -16   56.96   11.32
  -1  -2  16   59.99   11.19
   1  -2 -16   45.70    9.72
  -1  -2  17  110.41   16.77
   1  -2 -17  153.46   18.01
   1  -2 -17  181.65   15.96
   1  -2 -17  158.24   15.37
  -1  -2  17  173.20   17.22
   1   2  17  166.97   16.11
  -1  -2  17  182.11   16.10
  -1   2 -17  148.27   19.08
   1   2  17  186.97   16.99
   1   2  17  162.85   15.64
  -1   2 -18   48.96    8.85
  -1  -2  18   68.30   13.43
   1  -2 -18   58.82   13.63
   1  -2 -18   72.15   10.88
  -1  -2  18   96.15   13.03
  -1   2 -18   77.82   16.96
   1   2  18   57.79   12.97
   1   2  18   63.18   10.81
   1   2  18   94.89   12.23
   1  -2 -18   76.69   11.29
  -1  -2  18   87.14   11.49
   1   2  19    7.04   10.26
   1  -2 -19    4.04    9.46
  -1   2 -19    0.80    6.91
  -1  -2  19    7.61    9.53
   1   2  19    8.41    9.88
   1   2  19   10.21   10.95
  -1  -2  19   -1.59   12.68
  -1   2 -19   -2.84   15.69
  -1  -2  19   25.50   12.05
   1  -2 -19   -6.28   13.46
  -1  -2  20   33.19   14.32
   1  -2 -20   84.74   12.40
  -1  -2  20   87.58   12.59
  -1   2 -20   92.06   18.26
   1   2  20  106.74   12.81
   1   2  20   90.76   14.39
  -1  -2  20  107.56   15.02
   1   2  20   72.93   12.75
  -1   2 -20   75.59    9.68
   1  -2 -20  102.81   16.87
  -1  -2  21   84.01   14.29
   1  -2 -21   28.12   15.74
  -1   2 -21   32.78    7.82
  -1  -2  21   41.21   11.74
   1   2  21   44.87   13.82
   1   2  21   32.03   10.80
  -1  -2  21   16.95   13.59
   1  -2 -21   23.23   10.76
   1   2  21   24.01   10.79
  -1   2 -21   43.48   18.14
   1   2  22   51.42   12.28
   1  -2 -22   75.87   12.16
   1   2  22   94.85   13.47
  -1  -2  22   85.48   13.21
  -1  -2  22   45.39   15.92
  -1   2 -22   68.30    9.20
  -1  -2  23   79.11   13.24
  -1   2 -23   52.77    8.77
   1   2  23   57.64   13.25
   1   2  23   86.31   13.74
   1  -2 -23   64.39   12.06
  -1  -2  23   59.75   16.49
  -1   2 -24   68.01    9.52
   1  -2 -24   81.67   13.08
   1   2  24   96.84   14.81
   1   2  24   79.49   14.23
  -1  -2  24  106.85   14.58
  -1  -2  24   62.78   17.86
   1  -3  24    5.20   12.65
   1   3 -24   10.40   12.37
  -1  -3 -24   20.12    7.10
   1   3 -24   28.14   12.61
   1  -3  23   24.29   11.61
  -1  -3 -23   30.39    7.10
   1   3 -23    0.69   12.65
   1  -3  23   26.54   12.67
   1   3 -23   32.27   12.91
  -1  -3 -22   12.03    6.60
   1  -3  22   14.30   12.18
   1  -3  22   13.40   11.66
   1   3 -22   11.32   11.37
   1   3 -22    7.63   18.03
  -1   3  21   53.77   14.35
   1   3 -21   57.41   12.02
   1  -3  21   63.03   13.39
  -1  -3 -21   59.01    7.93
   1  -3  21   43.68   12.43
   1  -3  21   69.21   13.12
   1   3 -21   74.49   17.44
   1  -3  20  131.15   15.96
   1  -3  20  126.64   14.84
   1   3 -20  105.06   14.96
  -1  -3 -20  129.12   11.35
  -1   3  20  115.64   16.30
   1  -3  20  113.38   14.82
   1   3 -20  154.18   20.08
   1  -3  19   19.81   10.50
   1  -3  19   17.74   12.04
   1   3 -19   11.82   14.92
  -1  -3 -19   20.40    6.30
   1  -3  19   10.57   10.22
  -1   3  19   23.86   11.89
   1   3 -19   16.94   10.19
  -1  -3 -18  106.61   10.49
  -1   3  18  115.86   14.41
   1   3 -18  115.37   14.13
   1  -3  18  123.71   13.81
   1  -3  18  123.54   15.22
   1  -3  18  111.25   13.28
   1   3 -18  124.77   16.97
  -1  -3 -17  130.77   11.22
   1  -3  17  127.00   14.46
   1   3 -17  139.51   17.22
   1  -3  17  112.18   13.29
  -1   3  17  113.65   14.56
   1   3 -17  134.68   14.17
   1  -3  17  149.17   14.68
   1  -3  16  103.34   12.76
   1   3 -16  101.01   12.23
  -1   3  16   83.49   12.80
   1  -3  16  117.43   13.47
   1  -3  16   82.77   11.22
  -1  -3 -16  111.10    9.40
   1   3 -16   88.59   15.11
   1  -3  15  144.91   14.45
  -1  -3 -15  146.95   11.62
   1  -3  15  131.80   13.03
  -1   3  15  148.39   14.78
   1  -3  15  131.03   14.44
   1   3 -15  134.69   14.18
   1   3 -15  142.07   16.05
   1   3 -14  139.64   16.13
  -1  -3 -14  163.66   13.00
   1  -3  14  154.67   15.19
   1  -3  14  176.11   15.76
   1   3 -14  174.54   15.58
   1  -3  14  179.25   14.23
  -1   3  14  171.08   15.84
  -1  -3 -13    6.32    4.66
   1   3 -13    3.33    7.62
   1  -3  13    1.77    6.12
   1  -3  13    2.69    7.38
   1   3 -13    7.42    9.51
   1  -3  13    5.87    8.56
   1  -3  12   94.86   11.32
   1  -3  12  107.57   10.03
   1   3 -12  110.96   11.73
   1  -3  12  102.69   12.06
  -1  -3 -12  104.08    8.96
   1   3 -12  119.67   12.36
   1  -3  11  432.69   31.36
  -1  -3 -11  432.85   29.99
   1  -3  11  415.64   31.60
   1  -3  11  395.24   30.39
   1   3 -11  461.17   31.92
   1   3 -11  408.45   31.28
   1   3 -10  543.00   41.41
   1  -3  10  503.00   40.65
  -1  -3 -10  593.81   40.40
   1  -3  10  580.21   41.80
   1   3 -10  550.78   41.64
   1   3 -10  681.68   41.23
   1  -3  10  586.45   41.42
   1   3  -9   92.64    8.50
  -1  -3  -9   79.12    6.65
   1  -3   9   53.49    7.14
   1   3  -9   67.94    9.25
   1   3  -9   70.72    8.86
   1  -3   9   68.59    9.38
   1  -3   9   65.03    8.28
  -1   3   8  235.19   17.46
   1  -3   8  207.68   18.30
   1  -3   8  221.51   17.34
   1   3  -8  228.27   17.75
   1   3  -8  225.95   17.13
   1   3  -8  229.75   17.88
  -1  -3  -8  223.41   16.24
   1  -3   8  215.89   16.51
   1  -3   7  212.12   17.25
   1  -3   7  210.92   15.59
  -1  -3  -7  222.79   15.48
   1   3  -7  217.67   16.47
  -1   3   7  213.08   16.59
   1   3  -7  206.04   16.86
   1   3  -7  215.57   16.86
   1  -3   7  193.51   16.27
  -1   3   6  443.57   30.12
   1  -3   6  372.91   29.34
   1   3  -6  396.15   30.07
   1  -3   6  401.07   29.80
   1   3  -6  404.11   30.21
   1  -3   6  415.38   30.66
  -1  -3  -6  431.02   29.29
   1   3  -6  510.73   30.26
   1  -3   5  590.70   44.81
   1   3  -5  608.69   45.40
   1  -3   5  628.88   45.18
  -1   3   5  652.64   45.45
   1  -3   5  678.40   46.19
   1   3  -5  651.09   45.58
   1  -3   5  674.03   45.02
  -1  -3  -5  639.52   44.87
   1   3  -5  773.32   45.69
   1   3  -4 1323.53   95.17
  -1   3   4 1343.80   95.13
   1  -3   4 1355.71   94.62
   1  -3   4 1425.14   94.84
   1   3  -4 1490.85   95.31
   1  -3   4 1354.89   95.65
   1   3  -4 1345.18   95.07
   1  -3   4 1317.55   94.86
   1   3  -3 3560.26  216.77
   1  -3   3 3189.79  216.11
   1   3  -3 2952.67  216.46
   1  -3   3 3167.40  216.37
   1  -3   3 2962.26  216.28
   1  -3   3 3046.95  217.04
  -1   3   3 3173.44  216.57
   1   3  -3 3021.62  216.64
   1   3  -2  178.96   14.49
   1  -3   2  208.57   16.31
   1  -3   2  205.76   14.51
   1  -3   2  191.28   14.04
  -1   3   2  188.99   14.93
   1  -3   2  199.25   13.76
   1   3  -2  186.89   15.20
   1   3  -2  225.07   15.33
   1  -3   1 1152.43   78.27
   1   3  -1 1254.37   78.61
  -1  -3  -1 1118.00   78.48
   1   3  -1 1124.74   78.52
   1  -3   1 1117.28   78.93
   1   3  -1 1047.79   78.07
  -1   3   1 1160.53   78.38
  -1   3   0  846.45   57.60
   1  -3   0  793.04   58.13
  -1  -3   0  843.99   57.96
   1  -3   0  850.93   57.58
   1   3   0  759.71   57.74
  -1  -3   0  775.10   57.79
  -1   3   0  844.57   58.20
   1   3   0  878.53   57.85
   1  -3  -1 1103.28   77.91
   1  -3  -1 1177.49   78.40
   1  -3  -1 1145.08   78.81
   1   3   1 1096.89   78.58
  -1  -3   1 1045.38   78.49
  -1   3  -1 1134.90   79.00
  -1   3  -1 1170.45   78.33
   1   3   1 1095.92   78.53
   1   3   1 1177.93   78.32
  -1  -3   1 1191.99   78.62
   1   3   2  178.24   14.97
   1  -3  -2  202.41   13.68
  -1   3  -2  176.17   16.10
  -1  -3   2  160.30   14.73
   1  -3  -2  199.99   14.62
   1   3   2  194.39   14.38
  -1  -3   2  201.06   15.21
   1   3   3 3200.25  218.69
   1  -3  -3 3235.83  218.92
  -1   3  -3 3203.69  219.44
   1  -3  -3 3141.70  218.53
  -1  -3   3 3295.34  219.04
  -1  -3   3 2926.25  218.95
   1  -3  -4 1432.16   95.76
  -1  -3   4 1360.45   96.38
   1  -3  -4 1401.97   96.21
   1   3   4 1315.07   95.82
  -1   3  -4 1417.62   96.85
  -1  -3   4 1373.52   96.27
   1   3   5  648.34   45.38
   1  -3  -5  645.46   45.60
   1   3   5  684.83   45.71
   1  -3  -5  671.66   45.91
  -1   3  -5  650.51   46.79
   1  -3  -5  666.40   45.38
  -1  -3   5  553.67   46.05
  -1  -3   5  641.75   46.07
   1   3   6  386.39   29.55
  -1   3  -6  440.35   29.62
  -1   3  -6  396.50   31.25
  -1  -3   6  414.60   30.50
   1  -3  -6  429.73   30.00
   1  -3  -6  436.27   30.23
  -1  -3   6  424.27   30.84
   1   3   6  434.23   30.13
  -1  -3   7  256.64   17.62
  -1  -3   7  201.13   17.03
   1   3   7  217.33   16.50
  -1   3  -7  218.86   15.67
   1   3   7  199.98   15.63
   1  -3  -7  219.65   16.34
  -1   3  -7  199.75   18.41
   1  -3  -8  227.98   17.09
   1  -3  -8  216.70   16.89
   1   3   8  210.31   15.98
  -1   3  -8  231.95   18.63
  -1  -3   8  149.37   17.25
   1   3   8  235.03   16.89
  -1  -3   8  220.55   17.43
  -1   3  -8  241.66   16.10
   1   3   9   79.80    8.71
   1   3   9   67.32    7.07
  -1  -3   9   75.42    8.49
  -1  -3   9   82.04    9.46
   1  -3  -9   70.41    8.81
   1  -3  -9   86.68    8.61
  -1   3  -9   75.90    7.24
  -1  -3   9   91.42   10.11
  -1   3  -9   71.30   11.38
   1  -3 -10  614.69   42.90
   1   3  10  643.40   43.12
   1  -3 -10  597.22   42.79
  -1  -3  10  649.16   43.32
   1   3  10  650.10   42.97
  -1   3 -10  603.16   42.06
  -1  -3  10  561.04   42.70
   1   3  10  545.62   42.00
  -1   3 -10  605.14   44.29
  -1  -3  10  582.37   43.23
   1   3  11  405.63   30.86
   1  -3 -11  420.87   30.64
  -1   3 -11  421.20   29.75
   1   3  11  433.34   30.77
  -1  -3  11  441.25   30.64
  -1  -3  11  383.85   31.43
   1  -3 -11  416.44   30.92
  -1   3 -11  413.85   32.63
   1  -3 -11  388.43   30.54
  -1  -3  11  425.17   31.14
  -1  -3  12   85.59   11.69
  -1  -3  12  110.18   10.63
  -1  -3  12   78.68   12.01
   1  -3 -12  105.28   11.24
   1   3  12   92.93   11.36
   1  -3 -12   98.50   10.30
   1  -3 -12   94.58   10.51
  -1   3 -12  112.37   14.42
   1   3  12  111.99   11.04
   1  -3 -13    7.86    7.12
   1   3  13    2.37    6.96
   1   3  13    1.48    8.80
  -1   3 -13    5.49   11.48
   1  -3 -13   -2.84    8.58
   1  -3 -13    5.24    7.09
  -1  -3  13  -10.43    8.97
  -1  -3  13    0.42    7.15
  -1  -3  13    8.44    9.20
  -1  -3  14  129.94   15.19
  -1  -3  14  151.77   14.58
  -1   3 -14  171.63   18.22
   1  -3 -14  156.74   14.31
   1  -3 -14  168.35   15.49
  -1  -3  14  181.70   16.09
   1   3  14  170.33   14.73
   1   3  14  173.41   15.79
   1   3  15  161.52   14.33
   1   3  15  133.52   15.01
  -1  -3  15  144.67   15.39
  -1  -3  15  153.07   13.63
   1   3  15  125.36   13.22
  -1  -3  15   99.93   14.59
   1  -3 -15  141.62   13.52
   1  -3 -15  156.71   15.21
  -1   3 -15  189.88   17.88
   1   3  16   97.00   11.57
  -1  -3  16   90.10   12.99
   1  -3 -16  102.64   11.43
   1  -3 -16  115.42   13.98
   1   3  16   96.15   13.12
   1   3  16   99.37   12.17
  -1  -3  16   99.51   11.90
  -1   3 -16   94.94   16.65
  -1  -3  16   76.46   13.54
  -1   3 -17  102.05   18.35
   1   3  17  123.70   13.66
  -1  -3  17  100.72   15.46
  -1  -3  17  147.38   14.20
  -1  -3  17  106.24   15.04
   1  -3 -17  147.11   13.62
   1  -3 -17  148.18   16.33
   1   3  17  127.18   15.49
   1   3  17  138.09   13.88
  -1  -3  18   74.41   15.00
   1   3  18  113.64   15.28
  -1  -3  18  127.34   13.64
   1   3  18  136.33   13.91
  -1   3 -18  111.34   17.67
  -1  -3  18   85.27   15.29
   1  -3 -18  181.96   16.43
   1  -3 -18  124.69   13.30
   1   3  18   92.44   12.91
  -1  -3  19    4.65   13.26
   1   3  19    7.49   10.00
  -1  -3  19   22.13    9.93
   1  -3 -19   19.20    9.28
  -1  -3  19    6.46   12.82
   1   3  19   34.34   10.90
  -1   3 -19   19.12   16.57
   1   3  19   18.63   11.21
   1  -3 -19    6.80   12.50
   1   3  20  152.83   14.48
  -1  -3  20   61.56   16.08
   1  -3 -20  114.33   17.44
  -1   3 -20  104.40   11.78
  -1  -3  20   95.55   16.40
  -1  -3  20  141.73   14.55
  -1   3 -20  117.53   19.17
   1   3  20   98.12   13.47
   1   3  20  134.93   16.31
   1  -3 -20  117.59   13.51
  -1  -3  21   54.01   11.37
  -1   3 -21   44.30    8.94
   1   3  21   70.84   12.49
  -1  -3  21   61.04   15.26
  -1  -3  21   34.91   13.56
   1   3  21   79.02   12.90
  -1   3 -21   84.08   19.06
   1  -3 -21   35.75   15.49
   1   3  21   60.13   14.06
   1  -3 -21   38.85   11.13
   1  -3 -22   17.85   10.48
  -1   3 -22    9.00    7.83
   1   3  22    5.19   11.73
  -1  -3  22   23.74   11.67
  -1  -3  22   14.22   14.99
  -1  -3  23   46.45   12.02
   1  -3 -23   23.35   11.19
  -1  -3  23   10.40   15.86
  -1   3 -23   17.85    7.97
   1   3  23   19.84   12.25
   1   3  24   27.54   12.59
   1  -3 -24   23.41   11.10
  -1  -3  24   31.44   12.64
  -1  -3  24   11.41   16.75
  -1   3 -24   15.56    8.63
  -1   3 -24   33.34    8.17
   1   4 -24   21.89   13.50
  -1  -4 -24   25.87    7.21
   1  -4  24   25.49   13.83
   1  -4  23   19.65   13.16
  -1  -4 -23   37.77    7.53
   1   4 -22    0.41   11.42
  -1  -4 -22   10.70    6.69
   1   4 -22   25.90   17.53
   1  -4  22    6.36   12.17
   1  -4  21   19.04   12.86
  -1   4  21   14.26   13.05
   1  -4  21    6.57   11.05
   1   4 -21   26.05   11.41
  -1  -4 -21    9.76    6.67
   1   4 -21   17.73   17.03
   1   4 -20   81.28   13.61
   1  -4  20   73.82   14.19
   1   4 -20   81.32   18.40
  -1  -4 -20   80.84    8.97
   1  -4  20   90.76   13.38
  -1   4  20   81.30   13.89
   1  -4  20   70.49   12.76
  -1   4  19   76.36   13.69
   1   4 -19   63.95   12.76
   1  -4  19   75.32   13.85
   1  -4  19   96.15   12.61
  -1  -4 -19   73.22    8.57
   1   4 -19   97.33   17.74
   1  -4  19   64.53   12.36
   1  -4  18  128.99   14.76
   1  -4  18  141.06   15.84
   1   4 -18  116.27   14.84
  -1  -4 -18  143.82   12.00
  -1   4  18  143.35   16.04
   1   4 -18  152.70   18.84
   1  -4  18  139.27   14.72
   1   4 -17   40.83   10.67
   1  -4  17   58.40   12.07
   1  -4  17   61.73   11.04
   1  -4  17   29.26    9.90
   1   4 -17   52.51   14.02
  -1   4  17   30.60   11.41
  -1  -4 -17   54.60    7.11
   1   4 -16   79.41   11.80
   1   4 -16   80.31   14.69
  -1  -4 -16   84.77    8.33
  -1   4  16   70.72   12.14
   1  -4  16   66.30   12.32
   1  -4  16   63.73   10.28
   1  -4  16   83.61   12.02
   1  -4  15    9.53    7.88
  -1  -4 -15   21.05    5.67
   1  -4  15   22.85    9.92
   1   4 -15   17.27    8.94
  -1   4  15   16.81    9.68
   1   4 -15   10.16   11.54
   1  -4  15   17.23    9.87
   1   4 -14   36.84    9.13
  -1   4  14   14.14    8.87
  -1  -4 -14   27.72    5.57
   1  -4  14   13.31    7.10
   1  -4  14   22.00    9.23
   1  -4  14   35.21    9.86
   1   4 -14   15.92   10.50
   1  -4  13   84.64    9.05
  -1   4  13   64.10   10.39
   1   4 -13   73.04   10.65
  -1  -4 -13   75.62    7.64
   1  -4  13   80.99   11.40
   1  -4  13   76.30   10.28
   1   4 -13   98.08   12.16
   1  -4  12   28.33    8.72
   1  -4  12   31.88    8.12
   1   4 -12   25.21    8.22
   1  -4  12   21.24    6.20
  -1   4  12   30.45    7.93
   1   4 -12   26.48    9.84
  -1  -4 -12   24.98    5.20
   1   4 -11   30.47    8.27
  -1   4  11   33.72    7.49
   1  -4  11   25.05    6.13
   1  -4  11   16.92    8.61
   1   4 -11   28.10    9.32
   1  -4  11   31.54    7.86
  -1  -4 -11   29.08    5.29
  -1   4  10   12.95    7.29
   1   4 -10   18.73    8.77
   1  -4  10   16.40    8.84
  -1   4  10   10.54    6.44
   1  -4  10   18.14    5.29
  -1  -4 -10   16.53    4.84
   1   4 -10   12.87    7.10
   1  -4  10   24.82    7.05
   1  -4   9  410.62   30.58
  -1   4   9  411.51   31.05
   1  -4   9  454.37   31.37
   1  -4   9  442.52   32.19
   1   4  -9  426.46   31.56
   1   4  -9  425.46   31.82
  -1   4   9  449.55   31.40
  -1  -4  -9  425.46   30.38
   1  -4   8  329.93   23.54
   1   4  -8  324.22   24.57
   1  -4   8  359.32   25.47
   1  -4   8  316.81   24.25
  -1   4   8  318.40   24.44
  -1  -4  -8  345.58   23.49
  -1   4   8  308.63   24.11
   1   4  -8  302.80   24.80
  -1   4   7  451.37   32.43
   1  -4   7  457.37   31.68
   1  -4   7  428.67   33.27
   1  -4   7  433.50   32.20
   1   4  -7  444.75   32.59
  -1   4   7  434.87   32.12
   1   4  -7  442.35   32.76
  -1  -4  -7  465.00   31.72
   1   4  -6  355.16   26.95
  -1   4   6  318.84   26.32
  -1  -4  -6  390.68   26.15
   1   4  -6  349.02   27.18
  -1   4   6  390.26   26.83
   1  -4   6  387.19   27.72
   1  -4   6  376.17   26.47
   1  -4   6  368.39   25.98
   1   4  -5 1088.81   80.35
  -1   4   5 1085.21   79.98
   1  -4   5 1216.67   81.14
   1  -4   5 1191.13   80.01
  -1   4   5 1153.45   80.28
   1   4  -5 1121.75   80.43
  -1  -4  -5 1104.85   79.87
   1  -4   5 1232.34   79.74
   1  -4   5 1117.91   80.02
  -1   4   4 1172.04   82.65
  -1   4   4 1238.93   83.08
   1   4  -4 1197.94   83.14
   1  -4   4 1154.32   82.70
   1   4  -4 1117.51   83.06
   1  -4   4 1243.55   82.82
   1  -4   4 1187.58   82.43
   1  -4   4 1255.05   83.84
  -1   4   3  689.96   48.73
   1   4  -3  639.66   49.14
   1  -4   3  667.22   48.51
   1  -4   3  739.12   48.83
   1   4  -3  695.24   49.41
   1  -4   3  772.22   49.09
  -1   4   3  746.36   49.33
   1  -4   3  749.32   50.28
   1   4  -2  144.24   12.46
  -1   4   2  155.30   12.06
   1   4  -2  143.88   11.65
   1   4  -2  144.50   12.30
   1  -4   2  144.60   10.82
   1  -4   2  135.62   13.51
   1  -4   2  155.95   11.60
   1  -4   1  268.53   19.85
  -1   4   1  282.01   18.59
  -1   4   1  248.63   17.36
   1  -4   1  260.51   17.52
   1   4  -1  231.56   18.54
   1   4  -1  257.98   18.79
   1  -4   1  277.75   18.34
  -1  -4  -1  246.04   18.74
   1   4  -1  260.74   18.80
  -1   4   1  217.48   17.47
   1  -4   0    5.13    7.15
  -1   4   0    3.61    5.04
   1   4   0    0.18    5.14
   1  -4   0    0.73    5.05
  -1  -4   0   -1.11    5.63
   1   4   0    1.29    6.04
   1   4   0    3.67    5.45
  -1  -4   0    3.72    6.37
  -1   4  -1  271.56   19.12
  -1   4  -1  259.85   20.55
   1  -4  -1  268.96   19.14
  -1  -4   1  292.11   19.78
   1   4   1  260.83   19.52
  -1  -4   1  247.90   19.57
   1   4   1  243.55   19.45
   1  -4  -1  262.51   20.19
   1   4   1  237.34   19.06
   1   4   2  143.70   11.65
  -1  -4   2  138.32   12.32
  -1   4  -2  150.83   13.78
  -1  -4   2  143.44   12.44
   1   4   2  151.94   12.34
   1  -4  -2  154.80   11.86
  -1  -4   3  670.91   50.72
  -1  -4   3  740.98   50.85
   1  -4  -3  714.50   50.67
   1   4   3  739.19   50.45
  -1   4  -3  735.79   51.56
   1   4   4 1190.15   83.65
  -1  -4   4 1180.15   84.02
   1  -4  -4 1251.71   84.02
  -1  -4   4 1176.04   84.02
  -1   4  -4 1237.72   84.76
  -1  -4   5 1152.63   79.21
  -1   4  -5 1032.65   78.73
   1  -4  -5 1168.90   79.11
   1   4   5 1155.28   78.76
  -1  -4   5 1077.44   78.93
  -1  -4   5 1290.79   79.40
  -1   4  -5 1146.07   79.96
   1  -4  -6  411.64   27.61
   1   4   6  366.42   26.99
  -1   4  -6  391.10   27.02
  -1  -4   6  354.74   27.35
  -1  -4   6  397.36   27.76
  -1   4  -6  361.01   28.82
  -1  -4   6  391.80   28.20
  -1   4  -6  362.91   27.15
   1   4   7  443.94   30.97
  -1   4  -7  445.65   30.96
  -1  -4   7  448.82   31.45
  -1   4  -7  469.00   33.15
  -1  -4   7  391.35   31.99
  -1  -4   7  443.57   31.90
  -1   4  -7  409.49   31.23
  -1   4  -8  320.13   23.17
  -1   4  -8  312.13   22.72
   1   4   8  305.31   22.71
  -1   4  -8  342.12   25.42
  -1  -4   8  326.07   23.97
  -1  -4   8  306.44   24.21
  -1  -4   8  305.25   23.41
   1   4   9  386.57   29.31
  -1   4  -9  439.17   29.41
   1  -4  -9  402.68   29.99
  -1  -4   9  452.68   30.52
  -1   4  -9  381.78   29.80
  -1  -4   9  439.19   30.08
  -1  -4   9  362.58   30.57
  -1   4  -9  442.57   31.95
  -1  -4  10   14.06    6.76
  -1   4 -10   20.40   11.13
  -1   4 -10   18.36    6.54
  -1  -4  10   15.76    8.38
   1   4  10   19.78    5.28
   1  -4 -10   27.86    7.40
  -1  -4  10   20.05    7.70
  -1   4 -10   13.29    5.47
  -1   4 -11   27.08    5.66
   1   4  11   32.52    6.10
  -1   4 -11   48.92   12.14
  -1  -4  11   19.20    8.75
   1  -4 -11   31.16    7.73
  -1   4 -11   26.54    6.93
  -1  -4  11   26.53    8.48
  -1  -4  11   29.65    7.32
   1  -4 -11   24.08    8.06
   1   4  11   34.73    7.98
   1   4  12   29.49    8.23
  -1   4 -12   21.92    5.89
   1   4  12   36.79    8.02
  -1  -4  12   24.42    9.60
   1   4  12   21.14    6.02
  -1  -4  12   21.33    9.88
   1  -4 -12   33.07    8.42
  -1   4 -12   24.87    7.24
   1  -4 -12   27.93    7.84
  -1  -4  12   37.36    7.56
  -1   4 -12   32.85   12.01
  -1   4 -13   67.62    9.53
   1  -4 -13   77.73    9.82
  -1  -4  13   80.94    9.59
  -1  -4  13   48.60   11.24
   1  -4 -13   89.21   11.14
   1   4  13   67.06   10.93
  -1   4 -13   74.68   13.64
   1   4  13   87.95   10.39
  -1  -4  13   77.59   11.36
  -1   4 -13   69.90    8.17
  -1  -4  14   31.62   10.53
   1   4  14   26.15    8.81
   1   4  14   30.57    9.55
  -1   4 -14   16.97    6.38
  -1  -4  14   11.30   10.37
   1  -4 -14   20.43    9.84
  -1  -4  14   43.63    8.31
  -1   4 -14   27.32    8.17
   1  -4 -14   24.94    8.21
  -1   4 -14   23.54   13.52
  -1  -4  15    6.09    8.42
   1   4  15   13.75    9.46
   1   4  15   31.62    8.52
   1  -4 -15   15.48    8.42
  -1  -4  15    6.17   10.72
   1  -4 -15    6.54    9.67
  -1   4 -15   18.48    6.42
  -1  -4  15   22.95   11.30
  -1   4 -15   21.93    8.10
  -1   4 -15   -2.89   14.04
  -1  -4  16   51.30   12.38
   1   4  16   55.83    9.98
  -1   4 -16   54.61    8.70
   1   4  16   69.13   12.61
  -1  -4  16   80.29   10.97
  -1   4 -16   86.58   10.92
   1  -4 -16   86.12   10.91
   1  -4 -16   86.66   12.16
  -1   4 -16  116.01   16.17
  -1  -4  16   68.65   12.34
   1   4  17   44.12    9.57
  -1  -4  17   31.72   13.04
  -1  -4  17   50.13   12.98
  -1   4 -17   39.43    7.89
  -1   4 -17   61.61   16.73
  -1  -4  17   49.71   10.08
   1  -4 -17   61.41   11.60
   1   4  17   65.78   12.56
   1  -4 -17   51.31   10.01
  -1   4 -17   55.45   10.18
   1   4  18  120.56   14.28
  -1   4 -18  142.93   14.67
  -1  -4  18  134.47   14.60
   1  -4 -18  156.70   14.57
  -1  -4  18  116.00   16.97
   1   4  18  155.21   16.72
   1  -4 -18  173.70   16.60
  -1   4 -18  107.70   20.23
  -1   4 -18  119.39   12.48
  -1  -4  18  166.33   17.29
  -1  -4  19   77.74   14.82
  -1   4 -19   66.25    9.22
   1   4  19   68.31   11.98
  -1  -4  19   61.99   11.40
   1  -4 -19   66.00   11.39
   1   4  19   65.39   14.02
  -1  -4  19   74.58   14.69
  -1   4 -19   57.83   18.08
   1  -4 -19   74.84   13.48
  -1   4 -19   76.59   12.02
  -1  -4  20   64.31   14.32
  -1   4 -20   70.73   18.38
   1  -4 -20   75.88   15.08
   1   4  20   80.34   12.26
   1  -4 -20   70.08   11.90
  -1  -4  20   87.49   12.43
  -1  -4  20   51.15   15.25
  -1   4 -20   85.39   12.08
   1   4  20   62.32   13.58
  -1   4 -20   63.01    9.51
   1  -4 -21    9.22   10.14
  -1   4 -21   21.73    7.95
   1   4  21   13.48   11.23
   1  -4 -21   30.70   14.76
  -1  -4  21   11.18   14.76
  -1  -4  21   18.64   11.26
   1   4  22   -2.47   11.70
  -1   4 -22   -0.82    8.46
  -1  -4  22   10.15   15.76
  -1   4 -22    9.36    8.26
   1  -4 -22    2.49   10.33
  -1  -4  22   15.36   11.49
  -1   4 -23   21.22    8.82
  -1  -4  23   64.74   17.05
  -1   4 -23   36.69    9.05
  -1  -4  23   54.56   12.23
   1  -4 -23   43.21   11.26
   1   4  23   17.20   12.30
   1  -4 -24   15.55   10.81
  -1  -4  24   20.66   12.02
  -1   4 -24    3.31    8.74
  -1   4 -24   23.81    8.44
  -1  -4  24   18.88   16.80
   1   4  24   20.74   13.04
   1   5 -23   21.08   12.11
  -1  -5 -23    4.76    6.85
   1  -5  23    7.08   13.59
  -1   5  23    7.83   13.96
  -1  -5 -22   30.16    7.25
   1  -5  22   -1.33   12.51
   1   5 -22   11.88   12.25
  -1   5  22   29.40   13.58
   1  -5  21   33.76   12.64
  -1   5  21   46.54   13.88
   1  -5  21   61.09   13.85
  -1   5  21   38.56   13.15
   1   5 -21   37.02   11.88
  -1  -5 -21   58.05    7.94
   1   5 -21   44.58   18.49
  -1   5  20   15.37   12.14
   1   5 -20   40.79   17.02
   1  -5  20   58.81   13.55
   1  -5  20   43.38   12.17
  -1   5  20   34.26   12.51
   1   5 -20   32.57   11.87
  -1  -5 -20   43.86    7.34
   1   5 -19   83.15   17.38
   1  -5  19   98.45   14.42
   1   5 -19   79.37   13.18
   1  -5  19   62.05   12.55
   1   5 -19   92.59   11.18
  -1   5  19   53.51   12.64
  -1   5  19   78.66   14.20
  -1  -5 -19  101.14    9.32
  -1  -5 -18   48.62    7.19
   1  -5  18   38.89   10.47
   1  -5  18   41.82   12.25
  -1   5  18   35.05   12.12
   1   5 -18   36.76    8.87
  -1   5  18   13.52   10.59
   1   5 -18   48.28   15.75
   1   5 -18   42.13   11.43
   1  -5  17   -3.80    8.98
   1   5 -17   -4.20   14.31
   1   5 -17    6.13    7.95
   1  -5  17   12.59   11.02
   1  -5  17   13.81   10.38
  -1   5  17   -5.40    9.89
  -1   5  17    6.23   10.56
  -1  -5 -17    0.97    6.00
   1   5 -17    6.15    9.99
  -1  -5 -16   51.69    7.44
   1  -5  16   72.75   11.19
  -1   5  16   36.36   11.09
   1   5 -16   62.06   10.75
  -1   5  16   40.25   10.18
   1   5 -16   55.45   14.39
   1  -5  16   39.97    9.70
   1   5 -16   60.86    9.46
   1  -5  16   59.15   11.88
  -1  -5 -15    2.59    5.87
   1   5 -15   13.29    7.49
   1   5 -15    8.90    9.37
   1  -5  15   12.06    9.83
   1  -5  15   10.22    7.84
  -1   5  15    8.62    8.38
   1  -5  15   18.01    9.90
   1   5 -15   20.95   12.23
  -1   5  15   -9.07    9.75
   1  -5  14   21.93    9.85
   1   5 -14   46.22   11.93
   1   5 -14   19.74    9.06
  -1   5  14   16.00    8.02
   1  -5  14   29.09    8.99
   1   5 -14   17.93    7.15
   1  -5  14   22.49    7.50
  -1  -5 -14   17.21    5.81
  -1   5  14   14.79    9.34
  -1   5  13   11.36    7.51
   1   5 -13   22.64    8.49
  -1   5  13    8.52    8.38
   1  -5  13   20.79    6.79
   1  -5  13   14.51    9.59
   1  -5  13   22.57    8.18
  -1  -5 -13   20.06    5.46
   1   5 -13   21.81   10.69
   1  -5  12   13.23    9.44
  -1   5  12   10.61    7.05
  -1  -5 -12   19.58    5.43
   1   5 -12   12.55    9.83
   1  -5  12   25.26    6.62
   1  -5  12   13.29    7.82
   1   5 -12   16.16    8.60
  -1   5  12   14.23    7.57
   1  -5  11  367.04   26.48
  -1  -5 -11  377.03   26.14
  -1   5  11  375.84   27.26
   1   5 -11  379.25   28.46
  -1   5  11  366.66   27.19
   1  -5  11  420.11   27.43
   1   5 -11  392.84   27.74
   1  -5  11  356.88   28.07
  -1   5  10  390.08   28.30
  -1  -5 -10  389.12   27.34
   1  -5  10  393.39   27.56
  -1   5  10  383.44   28.10
   1   5 -10  414.95   28.63
   1   5 -10  390.51   29.30
  -1   5  10  271.81   27.81
   1  -5  10  404.58   28.26
   1  -5  10  406.77   29.38
  -1   5   9 1014.22   69.76
  -1   5   9  852.56   69.50
   1   5  -9 1012.65   70.50
  -1   5   9 1072.61   69.97
   1  -5   9 1014.34   69.33
   1  -5   9  983.33   70.55
   1  -5   9  991.94   69.78
  -1  -5  -9  995.67   69.23
   1   5  -9 1020.36   70.12
  -1   5   8   67.11    7.85
   1  -5   8   63.84    6.84
   1  -5   8   72.61   10.70
  -1  -5  -8   69.93    6.97
  -1   5   8   42.94    7.17
  -1   5   8   57.08    8.62
   1  -5   8   77.70    8.13
   1   5  -8   77.77   10.20
   1   5  -8   69.56    8.97
  -1   5   7  142.87   16.07
   1  -5   7  233.99   16.63
   1  -5   7  240.88   18.75
   1  -5   7  227.52   15.90
   1   5  -7  213.54   17.93
  -1   5   7  227.51   17.08
  -1  -5  -7  227.48   16.17
   1   5  -7  213.19   17.27
  -1   5   7  230.77   16.45
   1  -5   6  127.86   11.01
   1  -5   6  146.79   14.03
   1   5  -6  128.78   11.96
  -1   5   6  135.13   11.44
   1  -5   6  150.26   11.21
   1  -5   6  142.93   10.24
   1   5  -6  147.20   12.84
  -1   5   6   85.09   10.42
  -1   5   6  138.32   10.73
  -1  -5  -6  133.92   10.69
   1   5  -5   55.40    7.42
  -1   5   5   52.62    5.93
   1   5  -5   60.58    8.50
   1  -5   5   60.40    5.37
  -1  -5  -5   54.49    6.39
   1  -5   5   62.84    6.68
   1  -5   5   51.98    6.44
   1  -5   5   65.02   10.16
  -1   5   5   61.56    7.45
  -1   5   5   31.12    5.50
  -1   5   4 1333.09   87.30
  -1   5   4 1091.61   86.71
   1   5  -4 1277.86   87.39
   1  -5   4 1267.60   88.13
   1  -5   4 1289.45   86.91
   1  -5   4 1316.68   87.12
   1  -5   4 1293.26   86.63
   1   5  -4 1217.69   87.32
   1  -5   3   63.74    5.64
  -1   5   3   50.00    6.96
  -1   5   3   42.64    4.66
   1  -5   3   52.45    4.89
   1   5  -3   56.61    7.42
   1  -5   3   60.23    6.58
   1  -5   3   47.75    9.87
   1   5  -3   50.82    7.20
  -1   5   2  513.39   34.21
   1  -5   2  480.31   36.12
   1  -5   2  469.48   34.46
   1  -5   2  481.89   34.95
  -1   5   2  502.69   35.21
   1   5  -2  475.32   35.16
   1   5  -2  466.83   35.02
   1   5  -2  495.11   35.36
  -1   5   1   76.58    5.50
   1  -5   1   59.04   10.45
  -1   5   1   79.40    7.87
   1   5  -1   83.91    8.22
  -1  -5  -1   74.66    8.46
   1  -5   1   70.18    6.29
  -1   5   1   64.42    6.21
   1   5  -1   81.04    8.26
   1  -5   1   81.14    7.72
   1  -5   0  856.12   60.46
  -1  -5   0  900.01   60.05
   1  -5   0  878.58   59.76
   1   5   0  871.93   59.78
  -1   5   0  835.49   59.15
  -1  -5   0  793.10   59.71
   1   5   0  839.86   59.91
  -1   5   0  887.31   59.84
  -1  -5   1   81.55    8.79
   1   5   1   71.84    8.48
  -1  -5   1   65.49    7.69
   1  -5  -1   65.24    7.70
   1  -5  -1   81.03    9.70
  -1   5  -1   69.67    6.06
   1   5   1   68.21    7.69
  -1   5  -1   82.04    9.94
  -1   5  -1   80.62    7.76
  -1  -5   1   78.59    8.73
   1   5   2  466.70   34.89
  -1   5  -2  472.62   35.82
  -1  -5   2  557.62   35.09
  -1  -5   2  429.91   34.67
   1   5   2  468.47   34.57
  -1   5  -2  505.44   34.06
  -1  -5   2  466.04   34.90
   1  -5  -2  501.90   34.67
   1   5   3   54.28    7.95
   1  -5  -3   50.72    6.78
  -1   5  -3   63.86    5.53
   1   5   3   50.08    6.46
  -1  -5   3   44.78    6.99
  -1   5  -3   37.98    9.25
  -1  -5   3   47.58    7.76
  -1  -5   3   50.13    7.35
  -1  -5   4 1261.12   89.22
   1  -5  -4 1326.26   89.11
  -1  -5   4 1343.54   89.27
  -1  -5   4 1176.70   89.01
   1   5   4 1267.44   88.86
  -1   5  -4 1291.42   88.75
  -1   5  -4 1277.87   90.05
   1  -5  -5   64.03    7.66
  -1  -5   5   54.11    7.52
  -1   5  -5   51.11    6.24
  -1  -5   5   49.94    7.91
  -1  -5   5   55.50    7.83
   1   5   5   52.27    6.74
  -1   5  -5   72.79   10.50
   1  -5  -6  127.78   11.84
  -1  -5   6  127.13   11.56
  -1  -5   6  136.17   12.19
  -1  -5   6  145.34   12.37
   1   5   6  125.92   10.87
  -1   5  -6  125.83   10.79
  -1   5  -6  133.60   10.88
  -1   5  -6  138.91   14.17
  -1   5  -7  234.94   17.35
   1   5   7  222.49   17.41
  -1  -5   7  239.58   18.76
  -1   5  -7  228.68   17.52
  -1   5  -7  220.35   20.17
  -1  -5   7  229.72   17.96
  -1  -5   7  232.59   18.42
  -1   5  -8   59.50    7.43
   1   5   8   66.01    7.68
  -1   5  -8   66.51    7.81
  -1  -5   8   73.32    9.51
  -1  -5   8   62.91    8.44
  -1   5  -8   77.63   12.65
  -1  -5   8   80.35   10.49
  -1   5  -9  948.37   68.40
  -1   5  -9 1019.62   70.55
   1   5   9  932.57   68.42
  -1  -5   9  956.88   68.92
  -1  -5   9 1142.69   69.60
  -1   5  -9  946.49   68.76
  -1  -5   9 1019.36   69.29
  -1   5 -10  409.61   29.10
  -1  -5  10  393.11   30.08
  -1  -5  10  398.91   29.28
  -1  -5  10  440.70   29.92
   1  -5 -10  343.72   29.10
  -1   5 -10  367.38   28.52
   1   5  10  418.57   28.61
  -1   5 -10  409.25   31.69
   1   5  11  366.22   26.70
  -1   5 -11  364.96   26.59
   1  -5 -11  350.54   27.38
  -1   5 -11  367.60   30.26
  -1  -5  11  340.02   27.90
  -1  -5  11  373.91   27.44
  -1  -5  11  439.92   28.66
   1  -5 -11  322.36   27.41
  -1   5 -11  383.74   27.35
  -1   5 -12    9.08    7.23
  -1  -5  12   13.77    7.47
  -1   5 -12   15.42    6.20
   1   5  12   12.08    8.66
  -1  -5  12   30.89    9.07
  -1   5 -12    7.77   12.69
   1   5  12   14.69    6.25
   1  -5 -12    9.95    7.57
  -1  -5  12   16.10   10.24
   1  -5 -12   13.33    8.07
   1   5  13   15.51    6.56
  -1  -5  13   14.63    9.72
  -1  -5  13   28.82   10.52
   1  -5 -13   11.44    8.73
  -1  -5  13   27.04    8.07
   1  -5 -13   25.82    7.82
  -1   5 -13   26.84    7.79
   1   5  13   40.47    9.32
  -1   5 -13   13.33   13.48
  -1   5 -13   17.69    6.33
   1  -5 -14   18.54    8.81
  -1   5 -14   20.14    8.21
  -1   5 -14   21.24    6.65
   1   5  14   22.96    9.62
  -1  -5  14   20.75   10.99
  -1  -5  14   30.15    8.09
   1  -5 -14   11.55    8.47
  -1  -5  14   25.41   10.25
  -1   5 -14   31.92   14.61
  -1  -5  15    8.88   11.58
  -1   5 -15   19.53    8.80
  -1  -5  15    6.01   10.63
  -1  -5  15   24.42    8.22
   1  -5 -15    1.36    8.35
  -1   5 -15   11.99    6.79
   1   5  15   14.96    9.49
   1  -5 -15   11.75    9.16
  -1   5 -15    6.15   14.60
   1   5  16   34.56   11.68
  -1   5 -16   40.06    8.05
  -1   5 -16   55.50   16.43
   1  -5 -16   46.41    9.84
  -1  -5  16   44.66   12.07
   1  -5 -16   38.19   11.31
  -1  -5  16   64.01   10.11
  -1  -5  16   59.79   13.03
  -1   5 -16   51.91   10.06
   1   5  17   -5.11   11.14
  -1  -5  17    5.06   12.13
  -1   5 -17    6.20    7.31
   1  -5 -17    4.32   10.82
  -1  -5  17    7.39   12.12
  -1  -5  17   -6.42    9.89
  -1   5 -17   25.39   16.50
  -1   5 -17   13.14    8.92
   1  -5 -17    7.57    8.93
   1   5  17   -1.15    8.98
  -1  -5  18   32.26   13.83
  -1   5 -18   32.91    7.93
  -1   5 -18   55.90   10.69
   1  -5 -18   33.82    9.95
  -1  -5  18   28.99   10.29
  -1   5 -18   34.50   17.65
  -1  -5  18   29.53   12.83
   1   5  18   36.90   10.21
   1  -5 -18   41.43   12.65
  -1  -5  19   86.19   12.40
  -1   5 -19   94.28   19.29
   1  -5 -19   79.80   14.54
  -1   5 -19   89.79   12.72
   1   5  19   84.34   12.57
   1  -5 -19   84.75   12.17
  -1   5 -19   72.10   10.20
  -1  -5  19   88.78   15.31
  -1  -5  19  113.73   16.02
  -1  -5  20   55.26   15.01
   1  -5 -20   35.65   10.67
  -1   5 -20   49.97   11.26
   1   5  20   27.63   11.33
  -1  -5  20   36.00   11.37
   1  -5 -20   39.83   13.74
  -1   5 -20   42.48    8.66
  -1  -5  20   40.53   14.15
  -1   5 -20   56.06   18.49
  -1  -5  21   28.30   15.29
   1   5  21   25.76   12.04
  -1  -5  21   61.43   12.38
  -1   5 -21   50.84    8.97
   1  -5 -21   30.04   11.10
  -1   5 -21   60.10   12.42
   1   5  22   11.87   11.87
  -1   5 -22   34.95    8.89
  -1  -5  22   12.39   11.77
   1  -5 -22   33.65   11.08
  -1  -5  22   18.85   16.49
  -1   5 -23   21.77    8.79
  -1  -5  23   -2.20   16.17
   1  -5 -23    5.21   10.72
  -1  -5  23    9.67   11.93
   1   5  23   11.50   12.62
  -1  -6 -23   22.79    7.55
  -1   6  23   19.60   14.04
   1  -6  23   33.88   14.36
   1  -6  22   39.73   13.98
  -1   6  22   28.06   13.48
  -1  -6 -22   41.86    7.82
  -1  -6 -21   16.57    7.21
   1  -6  21   36.67   13.05
  -1   6  21   26.74   12.46
  -1   6  21   26.19   13.04
   1   6 -21   28.33   18.27
   1  -6  21   15.05   13.77
   1  -6  20   17.14   12.04
   1   6 -20    4.18    8.68
   1   6 -20    1.57   16.26
  -1  -6 -20   13.71    6.84
  -1   6  20   19.73   12.73
   1  -6  20   18.55   12.95
  -1   6  20    7.92   11.75
   1  -6  19   -3.20   10.87
   1   6 -19    0.24    8.32
   1  -6  19   11.91   12.16
  -1  -6 -19    7.50    6.57
  -1   6  19    8.12   12.08
  -1   6  19    3.97   11.08
   1   6 -19   32.27   16.65
   1   6 -18   10.53    8.50
  -1  -6 -18   16.81    6.52
  -1   6  18   12.39   12.03
   1   6 -18   -0.94   15.47
  -1   6  18    0.53    9.90
   1  -6  18   20.59   11.59
   1  -6  18    9.49   10.60
   1   6 -17   -0.22    7.94
   1   6 -17   -1.77   14.07
   1  -6  17   33.14   11.13
   1  -6  17   -2.79    9.77
  -1  -6 -17    8.21    6.31
  -1   6  17   -5.06   11.34
  -1   6  17   -1.96    9.43
  -1  -6 -16    8.61    6.22
  -1   6  16    5.24    9.12
   1   6 -16    7.52    8.12
   1  -6  16   12.26   10.58
  -1   6  16    1.19   10.44
   1   6 -16    3.34   14.09
   1  -6  16    2.83    9.06
   1   6 -15    9.50    7.78
  -1   6  15    5.74    8.80
   1  -6  15    7.18    8.41
  -1  -6 -15   18.01    6.28
  -1   6  15   19.43    9.97
   1   6 -15   11.39   13.35
   1  -6  15   23.62   10.33
   1   6 -14   -5.55   12.17
   1   6 -14    1.97    7.32
  -1   6  14    2.60    8.86
   1  -6  14   19.94    8.95
  -1   6  14   -2.18    7.99
   1  -6  14    1.41    7.83
  -1  -6 -14    4.01    5.84
  -1   6  13    7.87    7.08
   1   6 -13   17.15    7.18
  -1  -6 -13   16.29    6.00
  -1   6  13   18.45    8.70
   1  -6  13   31.11    8.78
  -1   6  13   17.62    8.96
   1  -6  13   15.96    9.81
   1   6 -13   12.20   11.60
   1  -6  13   14.20    7.46
  -1   6  12   48.87    9.76
  -1   6  12   58.59    9.32
   1  -6  12   67.61    9.37
   1  -6  12   58.21    8.12
  -1   6  12   31.33    8.12
   1   6 -12   52.75    8.34
   1  -6  12   52.77   10.46
   1   6 -12   59.42   11.87
  -1  -6 -12   58.43    7.14
  -1   6  11  271.12   21.44
  -1   6  11  224.53   21.06
   1  -6  11  275.38   23.14
   1  -6  11  263.49   20.87
   1  -6  11  263.11   21.55
  -1   6  11  296.47   21.83
  -1  -6 -11  288.75   20.49
   1   6 -11  272.24   23.28
   1   6 -11  322.90   21.47
  -1   6  10  201.31   16.76
  -1   6  10  200.75   17.13
  -1  -6 -10  209.95   15.90
  -1   6  10  173.08   16.35
   1  -6  10  207.65   17.08
   1   6 -10  220.20   19.08
   1   6 -10  239.57   16.84
   1  -6  10  211.48   16.17
   1  -6  10  197.63   18.77
   1  -6   9   24.01    9.48
  -1   6   9    8.84    5.80
  -1   6   9   25.84    7.80
   1  -6   9   20.12    6.06
  -1  -6  -9   20.33    5.85
  -1   6   9   23.92    6.81
   1   6  -9   14.63    9.81
   1  -6   9   16.76    7.19
  -1  -6  -9   15.46    7.48
   1   6  -9   16.87    6.71
  -1  -6  -8  176.28   14.61
  -1   6   8  195.69   15.04
   1  -6   8  188.42   15.35
  -1   6   8  189.40   14.66
   1  -6   8  188.90   17.62
   1   6  -8  196.60   17.39
  -1   6   8  189.51   15.77
   1   6  -8  204.35   15.51
  -1  -6  -8  170.48   15.17
   1  -6   8  181.19   14.55
  -1   6   7  219.53   16.85
  -1   6   7  220.71   17.77
  -1  -6  -7  218.18   17.14
   1   6  -7  208.91   19.06
   1  -6   7  212.96   16.69
   1  -6   7  223.03   17.25
  -1  -6  -7  219.09   16.87
  -1   6   7  237.08   16.58
   1  -6   7  225.83   19.67
  -1  -6  -6  865.02   66.68
  -1   6   6  985.60   67.17
   1   6  -6  896.89   67.48
   1  -6   6  974.33   66.87
  -1   6   6  908.50   66.59
   1  -6   6  981.87   68.17
   1  -6   6  952.57   66.76
   1  -6   6  959.09   66.45
  -1   6   6 1029.09   66.41
  -1  -6  -6  944.97   66.71
   1  -6   5  143.20   12.10
  -1   6   5  154.75   10.88
  -1   6   5  132.75   12.43
   1  -6   5  144.73   11.19
  -1  -6  -5  130.31   11.91
   1  -6   5  135.00   14.81
   1   6  -5  138.99   13.33
   1  -6   5  137.16   11.72
   1  -6   4  583.04   42.13
   1  -6   4  597.26   41.83
  -1   6   4  603.98   42.35
  -1   6   4  635.87   41.45
   1  -6   4  571.42   43.70
   1   6  -4  512.70   42.40
   1  -6   4  594.57   41.54
   1   6  -4  549.27   42.44
   1  -6   3  210.42   19.12
   1  -6   3  223.78   15.98
  -1   6   3  228.04   17.48
   1   6  -3  192.02   17.54
   1  -6   3  208.98   16.51
   1   6  -3  200.44   17.48
  -1   6   3  242.20   15.92
   1  -6   3  221.16   17.11
  -1   6   2  903.30   59.71
   1   6  -2  879.48   59.71
  -1   6   2  831.00   59.01
   1   6  -2  792.34   59.62
   1  -6   2  819.76   59.02
   1  -6   2  892.91   59.55
   1  -6   2  867.44   60.60
   1   6  -1  468.60   33.52
   1  -6   1  489.36   33.48
  -1   6   1  451.28   32.70
  -1  -6  -1  472.88   33.72
  -1   6   1  492.28   33.56
   1  -6   1  458.69   32.75
   1  -6   1  443.19   34.43
   1  -6   0 2166.24  152.36
   1  -6   0 2254.24  151.69
   1   6   0 2198.17  151.71
  -1   6   0 2093.61  151.14
  -1  -6   0 2091.07  151.73
  -1  -6   0 2285.33  151.89
  -1   6   0 2333.68  151.77
  -1   6  -1  469.28   33.36
  -1   6  -1  496.08   35.41
   1  -6  -1  441.22   35.02
   1  -6  -1  481.66   34.12
  -1   6  -1  489.56   34.09
   1   6   1  457.12   34.06
  -1  -6   1  484.74   34.41
  -1  -6   1  538.24   34.53
  -1  -6   1  435.52   34.19
  -1  -6   2  832.82   60.77
  -1   6  -2  860.78   61.59
   1  -6  -2  851.61   60.66
   1   6   2  870.96   60.61
  -1  -6   2  784.18   60.74
  -1   6  -2  865.18   60.11
  -1  -6   2  978.40   60.92
  -1  -6   3  212.64   16.56
  -1   6  -3  221.01   15.32
  -1   6  -3  194.39   14.55
  -1  -6   3  227.19   16.67
   1   6   3  211.87   16.03
   1  -6  -3  214.72   16.32
  -1   6  -3  223.77   18.13
  -1  -6   3  205.23   16.74
  -1   6  -4  571.26   43.28
  -1  -6   4  557.30   42.25
  -1  -6   4  554.42   42.30
   1   6   4  537.64   41.99
  -1  -6   4  651.95   42.43
  -1   6  -4  606.70   41.76
  -1   6  -4  617.33   41.16
   1  -6  -4  549.25   42.16
  -1  -6   5  133.80   12.46
   1  -6  -5  123.52   11.96
   1   6   5  133.86   11.69
  -1   6  -5  121.45   14.80
  -1   6  -5  139.02   11.11
  -1  -6   5  115.33   12.19
  -1   6  -5  146.26   10.02
  -1  -6   5  119.73   12.55
  -1   6  -6  885.56   65.47
  -1  -6   6 1008.49   66.10
  -1  -6   6  870.06   65.87
   1  -6  -6  897.10   65.73
  -1  -6   6  889.54   66.05
  -1   6  -6  989.73   64.96
  -1   6  -6  921.92   65.54
   1   6   6  937.62   65.54
  -1   6  -6  925.59   66.97
  -1  -6   7  236.74   17.65
   1   6   7  220.20   16.66
  -1   6  -7  216.46   16.64
  -1   6  -7  200.84   16.47
  -1  -6   7  210.88   17.28
  -1   6  -7  211.04   19.94
  -1  -6   7  201.01   17.73
  -1  -6   8  189.43   16.10
  -1   6  -8  178.67   14.96
  -1   6  -8  196.94   15.10
  -1   6  -8  181.27   18.86
   1   6   8  187.15   15.05
  -1  -6   8  188.01   16.68
  -1  -6   8  181.20   15.61
  -1   6  -9   27.74    6.57
   1   6   9   26.22    6.59
  -1  -6   9   30.74    9.41
  -1   6  -9   29.74    6.87
  -1  -6   9   19.68    7.65
  -1   6  -9   26.17   11.88
  -1  -6   9   33.23    8.90
   1  -6 -10  175.60   16.27
  -1  -6  10  183.88   16.28
  -1   6 -10  199.75   15.96
   1   6  10  194.77   15.64
  -1   6 -10  188.07   15.64
  -1  -6  10  205.15   17.83
  -1   6 -10  201.61   20.00
  -1  -6  10  223.43   16.93
  -1   6 -11  280.52   25.86
   1  -6 -11  334.59   22.53
   1   6  11  273.98   21.54
  -1   6 -11  293.45   22.13
  -1  -6  11  284.49   23.32
  -1   6 -11  266.33   21.60
  -1  -6  11  298.97   22.39
   1  -6 -11  268.42   22.24
  -1  -6  11  280.78   23.08
   1   6  12   60.23    8.16
  -1   6 -12   62.82    8.23
  -1  -6  12   59.22   11.48
  -1  -6  12   60.90   10.93
   1  -6 -12   54.32    9.39
   1  -6 -12   51.68    9.13
  -1   6 -12   57.03    8.76
  -1  -6  12   64.55    9.25
  -1   6 -12   71.00   15.26
   1  -6 -13   18.74    8.33
  -1  -6  13   25.40    8.09
   1  -6 -13   18.08    8.98
  -1  -6  13   20.26   10.18
  -1  -6  13   15.34   10.60
   1   6  13   15.35    7.10
  -1   6 -13    1.69   13.99
  -1   6 -13   17.66    6.90
  -1   6 -13   13.41    7.53
  -1   6 -14   14.13    7.24
  -1   6 -14   14.10    8.19
   1  -6 -14    9.28    8.31
  -1  -6  14   11.16    8.26
   1   6  14    1.61    7.31
   1  -6 -14   17.92    9.07
  -1  -6  14    8.77   11.07
  -1  -6  14   13.92   10.68
  -1   6 -14   -3.11   15.65
  -1  -6  15   15.27    8.97
   1   6  15   -9.20    8.09
  -1  -6  15   14.55   12.49
   1  -6 -15   13.42    9.01
  -1  -6  15   16.92   10.76
   1  -6 -15   12.11   10.03
  -1   6 -15   13.30    7.60
  -1   6 -15   -1.86   15.12
  -1   6 -15    7.09    9.11
  -1   6 -16   11.69    9.24
  -1   6 -16    1.18    7.49
   1  -6 -16   19.59    9.41
  -1  -6  16    2.60   11.53
  -1   6 -16   -4.39   17.30
  -1  -6  16    7.15    9.37
   1  -6 -16  -12.44   10.72
  -1  -6  16    6.47   12.12
  -1  -6  17   -3.44   11.52
  -1  -6  17   23.58   13.73
   1  -6 -17   10.30    9.75
  -1  -6  17   21.85    9.71
  -1   6 -17    2.06   17.66
  -1   6 -17    8.88    9.63
  -1   6 -17   -4.88    7.94
   1  -6 -17   10.27   10.18
  -1   6 -18   24.31   10.32
  -1  -6  18   -0.30    9.69
   1  -6 -18   13.78    9.82
   1  -6 -18    9.67   11.76
  -1  -6  18   14.12   13.15
  -1   6 -18   19.93    7.94
  -1  -6  18   27.11   13.85
  -1   6 -18    2.14   17.70
   1  -6 -19    3.27    9.85
  -1   6 -19    8.42   10.54
  -1  -6  19    2.26   14.45
   1  -6 -19    1.71   11.56
  -1   6 -19  -14.07   19.43
  -1  -6  19   12.94   13.01
  -1   6 -19    3.14    7.98
  -1  -6  19   -8.78   10.45
  -1   6 -20    3.54   18.85
  -1  -6  20    0.40   14.77
  -1  -6  20    5.54   10.62
   1  -6 -20   -2.22   10.02
   1  -6 -20   29.06   12.77
  -1   6 -20   12.14    8.23
  -1  -6  20    3.99   14.00
  -1   6 -20   27.28   11.07
   1  -6 -21   34.02   11.07
  -1  -6  21   11.23   16.07
  -1   6 -21   41.35   11.64
  -1  -6  21   32.74   11.64
  -1   6 -21   28.08    9.11
  -1  -6  22   29.11   12.01
  -1  -6  22   45.84   17.40
   1  -6 -22   52.31   11.72
  -1   6 -22   60.18   12.97
  -1   6 -22   43.55    9.82
  -1   6 -23   30.80    9.51
   1  -6 -23   19.52   10.94
  -1  -6  23   23.12   17.52
  -1  -6  23   35.86   12.15
  -1   6 -23   40.91   12.76
  -1  -7 -22   14.80    7.22
   1  -7  22   -3.68   13.98
  -1   7  22    5.13   13.24
   1  -7  21   11.18   13.42
  -1   7  21    9.69   12.23
  -1  -7 -21  -14.29    7.22
   1   7 -21  -12.61   18.42
  -1  -7 -20   50.35    8.03
   1   7 -20   53.16   17.88
   1   7 -20   39.31    9.70
   1  -7  20   27.53   14.30
  -1   7  20   46.71   12.77
  -1   7  20   51.15   13.43
   1  -7  20   33.30   12.96
   1  -7  19    8.39   11.70
   1  -7  19   10.73   13.33
  -1   7  19   37.90   12.73
   1   7 -19   26.53    8.89
  -1  -7 -19   19.27    7.20
   1   7 -19   33.19   17.39
  -1   7  19   13.78   11.23
  -1  -7 -19   20.61   12.75
   1  -7  18   46.22   11.96
   1   7 -18   64.40    9.87
  -1  -7 -18   56.87    8.14
  -1   7  18   32.84   11.22
   1  -7  18   26.75   12.69
  -1   7  18   51.23   12.53
   1   7 -18   70.85   17.58
  -1  -7 -18   57.53   13.68
  -1   7  17   13.74   11.38
   1  -7  17   16.61   10.38
  -1  -7 -17   11.16    6.93
  -1  -7 -17   41.72   11.95
  -1   7  17   24.27   10.23
   1   7 -17   17.04    8.66
   1  -7  17   -3.00   11.90
   1   7 -17   20.51   15.56
  -1  -7 -16   33.03    7.43
   1  -7  16   32.47   11.73
  -1   7  16   35.55   11.05
   1   7 -16   48.13    8.76
  -1  -7 -16   55.49   11.03
  -1   7  16   12.19    9.59
   1   7 -16   34.16   15.05
   1  -7  16   23.12   10.19
   1  -7  15   48.93   10.44
   1   7 -15   59.47   15.22
  -1  -7 -15   83.55   11.58
  -1   7  15   72.13   11.32
   1   7 -15   64.04    9.53
  -1   7  15   38.70   10.07
  -1  -7 -15   51.80    8.10
   1  -7  15   61.72   12.00
  -1   7  14   28.25   10.28
  -1  -7 -14   15.75    9.82
   1  -7  14    5.01   10.31
  -1   7  14   19.05    8.67
   1  -7  14   22.32    8.78
   1   7 -14   30.39    7.76
  -1   7  14   18.93    9.79
  -1  -7 -14   15.57    6.57
   1   7 -14   21.90   13.98
  -1  -7 -13    9.14    6.38
   1   7 -13    8.76    7.15
   1  -7  13    5.98    8.74
  -1   7  13    6.19    8.78
  -1  -7 -13    2.23    9.70
  -1   7  13    6.12    9.36
   1   7 -13    8.31   12.61
  -1   7  13    0.56    7.52
   1  -7  13   13.52    7.96
   1  -7  12   21.79    7.69
  -1   7  12    4.99    6.94
   1   7 -12    2.16   11.82
   1  -7  12   27.54    8.91
  -1  -7 -12    4.11    8.57
  -1  -7 -12   22.92    6.31
  -1   7  12   19.26    8.25
   1   7 -12   13.28    7.36
  -1   7  12    7.00    8.88
  -1   7  11  178.78   15.61
  -1  -7 -11  171.83   15.75
  -1   7  11  171.24   16.03
   1  -7  11  188.42   15.88
   1  -7  11  179.12   15.17
   1   7 -11  192.24   15.43
   1   7 -11  197.04   18.43
  -1  -7 -11  178.71   14.48
  -1   7  11  169.69   14.95
  -1  -7 -10   92.11    9.21
  -1   7  10  100.99   11.14
   1  -7  10  101.19    9.74
  -1  -7 -10   84.78   10.54
   1  -7  10   88.05   10.63
  -1   7  10   92.03   10.22
   1   7 -10   97.30   13.61
   1   7 -10   91.66   10.00
  -1   7  10   75.56    9.35
   1  -7   9   14.23    9.86
   1   7  -9    4.64    6.87
   1  -7   9    7.53    6.43
  -1   7   9    0.88    6.42
  -1  -7  -9    9.76    6.95
   1   7  -9    2.96   10.29
  -1  -7  -9   10.23    6.02
  -1   7   9    5.06    5.55
   1  -7   9    8.86    7.20
  -1   7   9    0.41    7.66
   1   7  -8   35.61    8.13
  -1   7   8   46.86    6.14
   1  -7   8   40.60    7.55
   1   7  -8   42.70   10.71
  -1   7   8   38.56    8.38
  -1  -7  -8   41.03    7.72
   1  -7   8   25.72   10.56
   1  -7   8   45.11    6.90
  -1  -7  -8   32.57    6.78
  -1   7   8   43.04    6.90
  -1   7   7  158.39   13.26
  -1  -7  -7  144.14   13.32
   1  -7   7  149.48   16.51
   1   7  -7  168.53   14.28
   1   7  -7  168.81   15.76
  -1   7   7  181.99   12.74
   1  -7   7  164.17   13.75
  -1  -7  -7  147.25   13.67
  -1   7   7  157.62   14.29
   1  -7   7  169.97   13.32
   1  -7   6  695.50   51.13
   1   7  -6  666.38   50.16
   1  -7   6  647.22   49.44
   1   7  -6  656.51   49.79
   1  -7   6  695.45   49.31
  -1  -7  -6  641.23   49.23
   1   7  -6  800.13   49.81
  -1   7   6  701.48   48.79
  -1   7   6  663.45   49.67
   1  -7   6  767.93   49.07
  -1   7   5   20.80    4.09
   1   7  -5   18.98    8.00
   1  -7   5   18.57    5.13
  -1   7   5   24.40    7.46
   1   7  -5   31.43    7.99
  -1  -7  -5   17.12    6.21
   1  -7   5   15.18    6.16
   1   7  -5   16.74    8.17
   1  -7   5   22.37   11.04
   1  -7   5   18.39    7.03
   1  -7   4  211.32   16.10
   1  -7   4  210.14   15.50
  -1   7   4  215.30   17.34
   1  -7   4  215.24   16.75
   1  -7   4  193.28   18.75
   1   7  -4  188.95   17.17
   1   7  -4  206.25   17.31
   1   7  -4  233.41   17.21
  -1   7   3  357.40   25.49
   1  -7   3  326.75   26.06
   1   7  -3  353.95   26.48
   1  -7   3  349.90   28.04
   1  -7   3  339.59   25.45
   1   7  -3  333.38   26.35
   1  -7   3  365.11   25.00
  -1   7   3  332.79   26.21
   1   7  -3  408.45   26.43
  -1   7   2  533.75   37.98
   1   7  -2  497.69   37.94
   1  -7   2  502.29   39.03
   1  -7   2  510.58   37.85
   1  -7   2  520.50   37.17
  -1   7   2  533.58   37.16
   1   7  -2  575.20   37.95
  -1  -7  -1   22.44    8.18
   1  -7   1   27.29    5.00
   1  -7   1   25.67    9.60
  -1   7   1   31.50    7.42
  -1   7   1   36.57    4.18
  -1  -7  -1   25.47    7.53
   1  -7   1   34.84    7.17
   1   7  -1   32.01    6.88
  -1   7   1   34.15    4.96
   1   7  -1   20.12    7.16
   1   7   0  937.25   63.80
  -1   7   0  883.75   62.81
   1   7   0  954.62   63.93
  -1   7   0  897.10   63.15
  -1  -7   0  836.16   63.76
  -1   7   0  975.48   63.90
   1  -7   0  920.39   63.81
   1  -7   0  877.43   64.72
  -1  -7   0  972.44   64.09
  -1  -7   0  902.57   64.03
   1  -7  -1   32.22    6.99
  -1  -7   1   30.61    7.91
  -1  -7   1   31.92    7.96
  -1  -7   1   28.79    7.99
  -1   7  -1   30.03    3.29
   1   7   1   30.82    6.98
  -1   7  -1   30.65    7.15
  -1   7  -1   29.41    4.63
   1  -7  -1   28.76    9.82
   1  -7  -2  516.53   38.39
  -1   7  -2  515.11   37.64
  -1   7  -2  550.44   37.12
  -1   7  -2  539.10   39.51
  -1  -7   2  512.23   38.68
   1   7   2  512.05   38.39
   1  -7  -2  524.71   39.49
  -1  -7   2  563.01   38.73
  -1  -7   2  499.51   38.57
   1   7   3  345.29   26.02
   1  -7  -3  349.49   26.13
  -1   7  -3  353.38   24.64
  -1  -7   3  336.15   26.51
  -1   7  -3  374.93   27.97
  -1  -7   3  365.56   26.43
  -1   7  -3  344.35   25.35
  -1  -7   3  357.55   26.33
   1   7   4  207.18   15.92
   1  -7  -4  209.83   16.18
  -1   7  -4  186.26   14.21
  -1   7  -4  209.38   18.68
  -1  -7   4  204.47   16.37
  -1  -7   4  187.46   16.74
  -1   7  -4  209.97   15.22
  -1  -7   4  208.97   16.43
   1   7   5   14.23    6.85
  -1   7  -5   10.91    6.46
  -1   7  -5   15.79    5.18
   1  -7  -5   10.41    7.10
  -1  -7   5   13.68    7.46
  -1   7  -5   16.20    3.21
  -1   7  -5   17.97   11.21
  -1  -7   5   14.30    7.77
  -1  -7   5   14.14    7.55
  -1   7  -6  623.66   47.59
  -1   7  -6  709.78   46.78
   1   7   6  681.31   47.63
   1  -7  -6  666.57   47.89
  -1  -7   6  618.51   48.04
  -1  -7   6  637.56   48.07
  -1   7  -6  678.03   49.60
  -1  -7   6  673.01   48.10
  -1   7  -6  661.78   47.49
  -1  -7   7  139.09   13.52
  -1  -7   7  135.46   13.81
  -1  -7   7  134.41   13.14
  -1   7  -7  129.05   12.56
   1   7   7  151.13   12.67
  -1   7  -7  134.23   16.72
  -1   7  -7  148.92   10.86
  -1   7  -7  139.73   12.14
  -1  -7   8   20.48    8.98
  -1   7  -8   38.94    7.32
  -1   7  -8   29.51    7.04
   1   7   8   36.32    7.27
  -1   7  -8   32.18    4.64
  -1  -7   8   37.55    8.60
  -1   7  -8   37.99   12.21
  -1  -7   8   28.18    9.48
  -1   7  -9    8.95    6.78
  -1  -7   9   12.38    8.38
  -1   7  -9    2.85    6.50
  -1  -7   9   12.37    8.99
   1   7   9   -3.40    6.74
  -1  -7   9    9.07    7.63
  -1   7  -9   14.29   12.54
  -1   7 -10  103.85   10.29
  -1   7 -10   94.65   10.11
  -1  -7  10   83.74   12.30
  -1  -7  10  108.28   11.12
  -1  -7  10  111.35   12.17
   1   7  10   83.52   10.16
  -1   7 -10   89.48   15.16
   1  -7 -10   90.49   10.71
   1  -7 -11  176.01   16.09
  -1   7 -11  175.21   15.64
  -1   7 -11  172.94   19.97
   1  -7 -11  205.77   16.47
  -1   7 -11  197.20   16.09
   1   7  11  179.58   15.68
  -1  -7  11  183.72   16.62
  -1  -7  11  220.60   17.61
  -1  -7  11  214.24   18.01
  -1  -7  12   20.22    9.69
  -1  -7  12   15.76    8.57
   1   7  12   20.79    7.40
   1  -7 -12   24.13    8.68
  -1  -7  12   10.60   10.76
  -1   7 -12    8.95    7.55
   1  -7 -12   20.05    8.08
  -1   7 -12    7.16   14.62
  -1   7 -12   13.54    7.23
  -1   7 -13   18.38    8.24
  -1  -7  13   10.00    8.25
  -1  -7  13   13.47   11.09
   1  -7 -13   20.07    9.06
   1   7  13   11.83    7.73
  -1   7 -13   19.53   15.48
  -1  -7  13   23.61   10.45
  -1   7 -13   15.09    7.53
   1  -7 -13   15.35    8.88
  -1  -7  14   44.65   12.64
  -1   7 -14   31.67    8.27
   1  -7 -14   25.10    9.43
   1   7  14   31.30    8.62
  -1  -7  14   30.94   10.93
   1  -7 -14   28.37    9.30
  -1  -7  14   42.62    9.82
  -1   7 -14   21.54    9.02
  -1   7 -14   33.20   16.02
  -1   7 -15   71.08   11.07
   1  -7 -15   85.55   11.17
   1   7  15   66.17   10.38
  -1  -7  15   84.12   14.73
  -1   7 -15   51.53   17.28
  -1  -7  15   70.33   11.07
   1  -7 -15   62.17   11.72
  -1  -7  15   88.97   13.70
  -1   7 -15   72.74   10.09
   1  -7 -16   27.40   11.01
  -1  -7  16   40.34   10.50
  -1  -7  16   12.31   13.31
   1   7  16   23.51    9.08
   1  -7 -16   24.17    9.94
  -1  -7  16   45.07   12.60
  -1   7 -16   40.13   18.20
  -1   7 -16   34.96    8.56
  -1   7 -16   33.99   10.28
  -1   7 -17   28.31   10.26
  -1   7 -17   18.80    8.48
   1  -7 -17   27.15   11.16
  -1   7 -17   23.81   18.50
  -1  -7  17   28.47   13.02
   1  -7 -17   17.54    9.84
  -1  -7  17   29.60   14.15
  -1  -7  17   28.05   10.00
   1  -7 -18   61.02   11.23
  -1   7 -18   53.74    9.60
  -1  -7  18   31.80   15.18
   1  -7 -18   31.08   11.83
  -1   7 -18   66.59   11.53
  -1  -7  18   73.87   14.55
  -1  -7  18   47.62   10.94
  -1   7 -18   51.48   19.69
   1  -7 -19   25.59   10.67
   1  -7 -19    1.68   12.16
  -1   7 -19   38.69   10.84
  -1   7 -19   21.75    8.79
  -1  -7  19   32.94   14.10
  -1  -7  19    9.97   15.46
  -1  -7  19   34.42   10.64
  -1   7 -19   -5.34   19.94
  -1   7 -20   46.46   11.86
  -1  -7  20   35.68   11.91
   1  -7 -20   57.95   11.46
  -1   7 -20   37.19    9.62
  -1  -7  20   47.77   17.01
   1  -7 -21   13.97   10.43
  -1  -7  21   -0.44   16.28
  -1  -7  21   -2.42   11.11
  -1   7 -21    3.56   11.30
  -1   7 -21   -1.88    8.94
  -1   7 -22   19.79   12.31
  -1  -7  22    1.38   17.23
  -1  -7  22   11.07   11.86
   1  -7 -22   22.29   11.19
  -1   7 -22   14.73    9.40
   1  -8  22   14.98   14.69
   1  -8  22   19.75   12.95
  -1  -8 -22    0.74    7.49
  -1   8  22  -11.37   13.45
   1   8 -22   17.50   12.66
  -1   8  21  116.70   16.37
   1   8 -21  109.17   16.68
  -1  -8 -21  132.46   12.42
   1  -8  21  139.22   17.69
   1  -8  21  136.67   17.23
  -1   8  20  -13.70   13.00
   1   8 -20   -7.47    9.03
   1  -8  20    5.54   13.23
   1  -8  20    5.89   13.59
   1  -8  20   -4.88   12.73
  -1   8  20    0.90   11.55
  -1  -8 -20   -0.18    7.06
   1   8 -20    3.35   11.88
   1   8 -20  -20.57   19.21
  -1   8  19   60.18   13.65
   1  -8  19   60.58   13.74
  -1   8  19   30.25   12.29
   1  -8  19   61.16   14.24
  -1  -8 -19   66.53    8.98
  -1  -8 -19   92.63   14.53
   1   8 -19   73.05   19.00
   1   8 -19   79.89   10.61
  -1   8  18    1.57   10.11
   1   8 -18    6.23   17.51
  -1  -8 -18   16.27   12.16
   1  -8  18   -0.92   11.79
  -1  -8 -18   11.52    7.16
   1  -8  18    8.22   12.34
   1   8 -18    9.77    8.53
  -1   8  18    8.92   11.86
  -1   8  17   26.02   11.14
   1  -8  17    4.72   12.15
   1   8 -17   22.29    8.75
  -1   8  17   16.57   10.04
  -1  -8 -17    4.38    7.08
  -1  -8 -17   26.00   12.02
   1  -8  17    5.20   11.46
   1   8 -17   14.45   16.94
  -1   8  16    8.00   10.98
   1   8 -16   16.21    8.36
   1  -8  16   16.26   10.69
  -1  -8 -16   27.43   11.50
   1   8 -16   13.72   15.36
  -1  -8 -16   16.39    7.23
  -1   8  16   12.77    9.14
   1  -8  16    9.26   11.19
  -1   8  15   49.53   11.94
   1  -8  15   57.32   10.88
  -1   8  15   49.39   10.93
  -1  -8 -15   33.15   11.15
  -1  -8 -15   36.62    7.98
   1   8 -15   50.18    9.00
   1  -8  15   64.51   11.78
  -1   8  15   21.98    9.78
   1   8 -15   45.53   15.98
   1   8 -14   58.51    9.34
  -1   8  14   43.06    9.97
   1  -8  14   69.90   11.50
  -1  -8 -14   83.19    8.79
   1  -8  14   62.86   10.93
  -1   8  14   51.93   11.27
  -1   8  14   66.61   11.92
   1   8 -14   55.31   15.35
  -1  -8 -14   57.24   11.38
  -1   8  13   21.43    8.45
   1  -8  13   64.04   10.14
  -1  -8 -13   38.24    7.59
  -1   8  13   54.27   10.11
  -1  -8 -13   48.09   10.26
  -1   8  13   56.10   11.10
   1   8 -13   53.07   14.64
   1  -8  13   45.57   10.32
   1   8 -13   52.91    8.79
   1  -8  12   17.79    9.23
  -1   8  12   25.86    9.67
  -1  -8 -12   15.49    6.88
  -1  -8 -12   24.44    9.13
   1   8 -12   15.39   12.94
  -1   8  12   22.02    7.52
   1  -8  12   14.47    8.47
   1   8 -12   20.04    7.61
  -1   8  12   26.60    8.76
   1  -8  11  139.36   12.96
   1   8 -11  155.40   12.63
  -1  -8 -11  124.82   12.90
   1   8 -11  112.83   16.37
  -1   8  11  137.43   13.98
   1  -8  11  130.95   13.28
  -1   8  11  140.35   13.26
  -1  -8 -11  150.48   12.32
  -1   8  11  102.46   12.26
  -1   8  10   25.13    6.68
  -1   8  10   21.12    7.81
  -1  -8 -10   22.74    6.86
  -1  -8 -10   27.83    8.20
   1   8 -10   37.08    7.45
   1   8 -10   32.86   11.68
   1  -8  10   39.36    8.47
  -1   8  10   32.14    9.34
   1  -8  10   29.11    7.56
   1  -8   9   32.75    7.90
  -1  -8  -9   33.20    7.78
  -1   8   9   29.68    7.26
   1   8  -9   34.88   11.30
  -1   8   9   26.12    6.32
   1   8  -9   23.91    7.52
   1  -8   9   30.11    7.41
  -1   8   9   20.94    8.81
  -1  -8  -9   26.17    6.91
   1   8  -8    8.18    7.20
   1  -8   8   10.54    6.75
  -1   8   8   18.80    6.47
  -1   8   8   12.11    5.17
  -1   8   8   -1.73    7.95
   1   8  -8   13.92   10.34
  -1  -8  -8    3.51    6.50
   1  -8   8    6.24    7.10
  -1  -8  -8   12.93    6.91
   1   8  -7  109.88   12.72
   1   8  -7  101.10   10.84
  -1   8   7   97.50    8.86
  -1   8   7  104.24   11.89
   1  -8   7  112.35   10.63
   1  -8   7  103.49    9.87
  -1  -8  -7   88.28   10.20
   1  -8   6   85.70    9.89
   1  -8   6   83.16   10.14
  -1  -8  -6   90.62    9.51
  -1   8   6   91.73    7.91
   1   8  -6  110.72   10.65
   1   8  -6   72.19   11.55
  -1   8   6   80.56   10.61
   1  -8   6   98.77    8.86
   1   8  -6   75.09   11.17
   1  -8   5  130.45   12.08
   1   8  -5  125.49   12.84
  -1  -8  -5  121.44   11.61
   1  -8   5  133.58   10.58
   1   8  -5  107.05   13.23
   1   8  -5  150.99   12.69
   1  -8   5  117.12   11.47
  -1   8   5  117.10   12.70
   1   8  -4   19.64    8.48
   1   8  -4   25.93    8.56
   1  -8   4   25.10    7.34
  -1   8   4   34.66    8.70
  -1   8   4   22.23    6.47
   1   8  -4   26.14    7.88
   1  -8   4   23.83    6.07
   1  -8   4   25.94    5.17
   1  -8   4   27.05   11.74
  -1   8   3  493.78   36.68
   1   8  -3  506.45   37.60
   1  -8   3  511.83   37.35
   1  -8   3  487.34   36.69
   1   8  -3  551.03   37.41
   1  -8   3  475.61   38.93
   1   8  -3  493.85   37.71
  -1   8   3  513.66   37.60
   1  -8   3  553.11   36.26
  -1   8   2  311.52   22.55
   1   8  -2  268.37   22.73
   1   8  -2  319.30   22.44
  -1   8   2  291.63   21.43
   1  -8   2  288.32   21.48
   1  -8   2  296.44   24.60
   1  -8   2  276.95   22.40
   1  -8   1  187.95   16.93
  -1  -8  -1  211.70   17.92
  -1   8   1  209.91   15.21
  -1   8   1  207.61   15.70
   1  -8   1  184.81   18.83
  -1  -8  -1  218.03   17.40
   1   8  -1  212.24   17.36
   1  -8   1  205.04   15.85
  -1   8   1  215.61   17.44
   1   8  -1  222.73   16.91
  -1   8   0    9.02    4.97
   1  -8   0   11.58   10.78
   1   8   0    8.80    7.48
  -1   8   0   16.45    7.57
   1   8   0   14.03    7.21
  -1  -8   0   10.30    8.27
  -1  -8   0   11.36    8.63
   1  -8   0    8.79    7.03
  -1   8   0   12.63    3.44
  -1  -8   0   10.53    7.20
   1   8   1  197.88   16.80
  -1   8  -1  216.43   14.77
  -1  -8   1  186.56   16.94
  -1   8  -1  211.28   16.93
  -1  -8   1  178.60   17.38
  -1   8  -1  201.59   15.42
   1  -8  -1  196.12   16.75
   1  -8  -1  189.66   18.36
   1   8   1  214.68   16.71
  -1   8  -2  275.49   21.46
   1  -8  -2  298.26   22.59
  -1  -8   2  275.10   22.68
   1   8   2  239.05   22.33
  -1  -8   2  276.19   23.29
  -1   8  -2  311.59   20.79
   1   8   2  324.79   22.71
   1  -8  -2  284.45   24.04
  -1   8  -2  318.75   24.65
  -1  -8   2  304.16   22.88
  -1  -8   3  475.52   38.22
   1   8   3  483.48   37.62
   1   8   3  504.60   37.71
  -1   8  -3  556.69   36.31
  -1   8  -3  499.35   36.97
  -1  -8   3  561.85   38.08
  -1   8  -3  496.03   39.01
   1  -8  -3  487.01   37.66
  -1  -8   3  482.07   37.91
  -1   8  -4   30.27   11.16
  -1   8  -4   43.04    5.88
   1   8   4   22.49    7.47
   1  -8  -4   22.32    7.24
  -1  -8   4   29.52    8.59
  -1  -8   4   29.34    8.01
  -1   8  -4   21.39    3.51
  -1  -8   4   21.55    9.23
   1  -8  -5  119.73   11.17
  -1   8  -5  123.12   14.67
   1   8   5   96.29   10.95
  -1   8  -5  128.30    9.92
  -1   8  -5   94.73    8.30
  -1  -8   5  120.96   11.38
  -1  -8   5  103.78   11.55
  -1  -8   5   95.61   11.92
  -1   8  -5   97.76   10.81
  -1   8  -6  100.82   14.10
  -1   8  -6   94.70    7.40
  -1  -8   6   93.43   10.92
  -1   8  -6   64.93    9.89
  -1  -8   6   84.38   10.77
   1   8   6   97.39   10.11
   1  -8  -6   75.31   10.25
  -1   8  -6   95.29    9.15
  -1  -8   6   79.25   11.15
   1   8   7   90.63   10.44
  -1   8  -7   83.09   10.23
  -1  -8   7   92.06   11.64
  -1   8  -7  106.04   15.21
  -1   8  -7   98.49    9.80
  -1   8  -7  111.14    8.14
  -1  -8   7   93.66   11.46
  -1  -8   7   84.50   11.40
  -1   8  -8   -1.08   12.19
  -1  -8   8    2.37    8.55
  -1   8  -8    1.19    3.82
  -1  -8   8    3.53    8.21
  -1  -8   8   -3.52    9.28
   1   8   8   11.16    6.94
  -1   8  -8    4.63    6.54
  -1   8  -8    0.86    7.07
  -1   8  -9   53.35   13.79
  -1  -8   9   17.19    9.33
  -1   8  -9   25.78    7.17
  -1   8  -9   31.50    4.88
   1   8   9   27.24    7.79
  -1  -8   9   24.36    8.63
  -1  -8   9   13.56    9.71
  -1   8  -9   24.78    7.55
  -1   8 -10   34.26    7.99
   1  -8 -10   21.07    8.50
  -1   8 -10   29.98   13.19
  -1  -8  10   42.76    9.01
   1   8  10   41.97    8.01
  -1  -8  10    8.01   10.27
  -1   8 -10   18.53    7.33
  -1  -8  10   27.10   10.00
  -1  -8  11  124.44   13.64
  -1   8 -11  139.92   12.64
  -1   8 -11  125.72   12.53
  -1  -8  11  133.15   14.47
  -1  -8  11  132.09   14.51
   1   8  11  118.40   12.50
   1  -8 -11  138.15   13.31
  -1   8 -11  122.17   17.87
  -1   8 -12   14.57   14.75
  -1  -8  12   27.83   10.22
   1  -8 -12   27.93    8.88
  -1   8 -12   17.85    8.07
  -1  -8  12    9.43   10.81
  -1   8 -12   19.38    8.11
  -1  -8  12   11.74    8.96
   1   8  12   29.99    8.30
   1  -8 -12   24.53    8.85
  -1  -8  13   60.55   10.39
  -1   8 -13   41.69    9.22
   1   8  13   54.72    9.51
  -1   8 -13   50.23    9.61
  -1  -8  13   86.95   11.80
   1  -8 -13   46.96    9.91
  -1  -8  13   31.48   12.12
  -1   8 -13   45.43   16.12
   1  -8 -13   49.64    9.94
  -1   8 -14   76.47   18.40
  -1   8 -14   55.86   10.20
   1   8  14   64.62   10.31
   1  -8 -14   63.00   10.87
   1  -8 -14   59.04   10.62
  -1  -8  14   46.59   13.34
  -1  -8  14  103.39   13.50
  -1  -8  14   72.75   11.56
  -1   8 -14   67.46   10.63
  -1  -8  15   34.91   10.58
  -1   8 -15   59.22   18.11
   1  -8 -15   51.24   10.76
  -1  -8  15   60.52   13.05
   1   8  15   65.38   12.70
  -1  -8  15   35.34   13.86
   1   8  15   52.12   10.03
  -1   8 -15   46.58   10.44
  -1   8 -15   41.74    9.46
   1  -8 -15   26.43   10.08
   1  -8 -16   23.47   10.62
   1   8  16   13.42    9.60
  -1  -8  16    4.88   13.42
   1   8  16   32.25   12.16
  -1   8 -16    6.49    9.64
  -1  -8  16   17.01   10.09
  -1  -8  16   33.36   12.93
  -1   8 -16   16.20    8.86
  -1   8 -16   39.62   18.51
   1  -8 -16   18.71   10.05
   1   8  17   30.35   12.32
  -1   8 -17   18.42    8.83
  -1  -8  17   25.59   13.95
  -1   8 -17   15.35   10.18
  -1  -8  17   31.72   10.50
   1  -8 -17   14.33    9.90
   1   8  17   -0.24    9.96
  -1  -8  17   13.35   13.11
   1  -8 -17    3.57   10.76
  -1   8 -17    8.40   17.95
   1   8  18    1.55   12.84
  -1  -8  18   32.53   13.83
  -1  -8  18   -1.61    9.98
  -1  -8  18    9.25   14.82
   1   8  18   10.14   10.30
   1  -8 -18  -12.90   11.34
  -1   8 -18    5.87   19.62
   1  -8 -18   -4.15   10.15
  -1   8 -18    0.85    8.86
  -1   8 -18    4.28   10.54
  -1  -8  19   75.45   12.25
   1  -8 -19   66.42   11.86
  -1   8 -19   73.96   21.52
   1   8  19   50.29   11.96
  -1  -8  19   66.51   16.50
  -1   8 -19   60.95   10.66
  -1  -8  19   90.00   16.17
   1   8  19   67.14   14.40
  -1   8 -19   62.43   12.37
   1  -8 -20   10.37   10.33
  -1  -8  20   11.67   10.71
  -1  -8  20    5.96   16.41
  -1   8 -20    8.93   11.26
   1   8  20    8.59   10.98
  -1   8 -20   -6.39    9.24
  -1   8 -21  116.20   14.00
  -1   8 -21  146.70   16.23
   1  -8 -21  142.32   15.29
   1   8  21  137.75   15.79
  -1  -8  21  135.82   15.77
  -1  -8  22    7.94   17.21
   1  -8 -22   19.07   11.19
   1   8  22   25.73   12.76
  -1   8 -22   34.42   12.30
  -1  -8  22   14.96   12.19
  -1   8 -22   12.14   10.16
   1  -9  21   23.76   13.28
   1  -9  21   12.80   14.52
   1   9 -21    7.95   12.25
  -1   9  21   16.30   12.23
  -1  -9 -21    9.97    7.78
   1   9 -21   -3.11   12.03
  -1  -9 -20    6.99    7.78
  -1   9  20    9.29   11.81
   1  -9  20   31.84   13.60
  -1   9  20   21.58   13.37
   1   9 -20   23.02   12.28
   1  -9  20   16.56   13.00
   1   9 -20    6.23   11.91
   1   9 -20    7.71   19.82
   1  -9  20   17.23   13.88
  -1  -9 -19   46.68    8.83
   1   9 -19   72.16   19.58
   1   9 -19   55.21   12.68
   1  -9  19   71.86   14.06
   1  -9  19   48.88   13.71
   1   9 -19   55.25   10.02
  -1   9  19   43.93   13.25
   1   9 -19   27.17   12.70
   1  -9  19   50.20   14.24
  -1   9  19   43.33   11.92
   1   9 -18   57.88   13.15
   1   9 -18   78.61   19.06
  -1  -9 -18   93.49   14.07
   1  -9  18   56.55   13.74
  -1   9  18   43.06   12.09
   1  -9  18   69.41   14.38
   1  -9  18   77.71   13.69
   1   9 -18   74.70   13.26
   1   9 -18   75.99   10.85
  -1  -9 -18   51.86    9.43
  -1   9  18   93.30   13.53
   1   9 -17    4.09   11.51
   1  -9  17   16.54   11.82
  -1  -9 -17   20.97   11.77
   1  -9  17    4.75   12.02
   1   9 -17   18.08    8.53
   1   9 -17    1.89   10.91
   1  -9  17   37.80   13.41
   1   9 -17   21.89   17.95
  -1  -9 -17   18.80    7.74
  -1   9  17   10.27   11.22
  -1   9  17   12.21    9.68
   1  -9  16   17.75   11.11
  -1   9  16    9.75   10.59
  -1  -9 -16    4.71    7.43
   1   9 -16    0.36   10.25
  -1   9  16  -13.49   12.54
   1   9 -16    3.71   11.30
   1   9 -16   -4.03    8.43
   1  -9  16   12.57   11.54
  -1   9  16    5.39    9.26
   1   9 -16   -1.99   16.45
  -1  -9 -16  -17.94   11.44
  -1   9  15   -0.89   10.40
   1   9 -15    6.68    8.05
  -1   9  15   10.33    9.08
  -1   9  15   15.69   11.83
   1  -9  15    9.30   10.72
   1   9 -15  -13.86   10.24
   1  -9  15   15.52   10.72
   1   9 -15   14.25   15.89
  -1  -9 -15   -9.69   10.59
  -1  -9 -15    8.43    7.43
   1   9 -15   -4.46   11.12
   1   9 -14   90.67   10.31
  -1  -9 -14   60.83   12.06
  -1   9  14   89.50   13.38
  -1   9  14   42.83   10.64
   1  -9  14   86.01   12.24
   1   9 -14   65.63   12.67
  -1  -9 -14   82.17    9.86
   1   9 -14   59.19   11.84
  -1   9  14   79.67   11.98
   1  -9  14   90.47   12.07
   1   9 -14   79.54   16.78
   1  -9  13  109.74   13.06
   1   9 -13  125.04   11.44
   1  -9  13  136.52   13.04
  -1  -9 -13   97.09   12.84
  -1   9  13   75.42   11.42
  -1   9  13  125.12   14.00
  -1  -9 -13   95.89   10.92
  -1   9  13   82.25   12.47
   1   9 -13   99.24   13.55
   1   9 -13   86.74   12.69
   1   9 -13   89.02   17.38
  -1   9  12   85.69   11.33
  -1   9  12   48.22   10.01
   1   9 -12  103.38   10.67
   1   9 -12   92.19   11.75
  -1   9  12   90.89   12.73
  -1  -9 -12   76.03   11.52
   1   9 -12   86.01   15.75
  -1  -9 -12   85.29   10.04
   1  -9  12  100.33   11.82
   1  -9  12  113.58   11.74
   1   9 -12   52.62   12.51
  -1   9  11   10.72    8.17
  -1   9  11   13.55    9.81
   1  -9  11   14.68    8.61
   1   9 -11   11.33    9.89
  -1   9  11   12.23    6.84
   1   9 -11   16.39    8.15
   1   9 -11   17.53   12.90
  -1  -9 -11   13.92    8.53
  -1  -9 -11   17.65    7.31
   1  -9  11   23.58    9.07
   1   9 -11   10.12    7.25
   1  -9  10   26.65    8.60
  -1   9  10    9.25    7.64
  -1  -9 -10   14.64    7.27
   1  -9  10    9.60    8.10
  -1   9  10   16.25    9.43
  -1   9  10    9.39    6.08
   1   9 -10   13.41    8.58
  -1  -9 -10   16.45    8.08
   1   9 -10   17.46   12.02
   1   9 -10    3.97    7.25
   1  -9   9  266.66   20.37
   1   9  -9  211.03   20.95
  -1   9   9  249.84   20.27
  -1   9   9  265.15   19.56
  -1  -9  -9  253.94   20.23
  -1  -9  -9  231.19   20.34
   1   9  -9  308.53   20.65
  -1   9   9  260.84   21.32
   1   9  -9  254.68   22.77
   1  -9   9  282.84   20.83
  -1   9   8   35.04    5.80
   1   9  -8   19.49   10.97
   1  -9   8   30.04    8.59
  -1   9   8   25.91    7.02
   1   9  -8   26.77    8.05
   1   9  -8   19.81    8.91
  -1  -9  -8   30.62    7.45
  -1   9   8   29.78    9.76
   1  -9   8   25.24    7.16
  -1  -9  -8   28.30    7.47
   1   9  -7   96.21   13.29
   1  -9   7  109.87   10.15
  -1  -9  -7   97.34   10.65
  -1   9   7  110.82    9.17
  -1   9   7  109.53   12.52
   1   9  -7   88.82   11.69
   1   9  -7  104.83   11.21
   1  -9   7  102.81   11.17
  -1   9   6  131.61   15.10
   1   9  -6  194.28   14.81
  -1  -9  -6  152.44   14.04
   1  -9   6  177.10   13.29
   1  -9   6  163.25   14.20
   1   9  -6  161.06   15.31
   1   9  -6  154.06   16.02
   1  -9   6  146.29   14.37
   1   9  -5   80.40   12.13
  -1   9   5   98.13   10.12
  -1  -9  -5   93.44   10.27
   1  -9   5  111.18   10.17
   1  -9   5  103.18    9.15
   1   9  -5   77.78   11.78
   1   9  -5   99.64   11.19
   1  -9   5   93.36   10.86
  -1   9   5   87.92   11.34
  -1   9   4   68.99   10.79
   1  -9   4   84.82    7.98
   1   9  -4   93.84   11.26
   1  -9   4   69.24   10.13
   1   9  -4   95.73   10.45
   1   9  -4   69.33   10.74
   1  -9   4   99.51    9.21
  -1   9   4   83.21    9.16
   1   9  -3   36.40    9.30
  -1   9   3   46.80    9.39
  -1   9   3   46.66    7.12
   1  -9   3   46.69    8.69
   1  -9   3   50.57    7.37
   1   9  -3   47.08    8.43
   1   9  -2  353.39   26.69
   1  -9   2  351.47   26.68
   1   9  -2  341.17   26.98
   1  -9   2  336.64   25.90
  -1   9   2  373.55   25.48
  -1   9   2  362.32   25.83
  -1   9   2  342.52   27.07
  -1  -9  -2  355.21   27.72
   1  -9   1  501.52   37.47
   1   9  -1  542.60   37.37
  -1   9   1  499.95   37.71
  -1   9   1  511.54   36.62
  -1   9   1  522.93   36.22
   1   9  -1  501.62   37.70
  -1  -9  -1  521.75   38.32
   1  -9   1  506.29   36.74
  -1  -9   0   76.48   11.36
  -1  -9   0   51.67    8.98
  -1   9   0   65.66    7.39
   1  -9   0   44.70    9.21
  -1   9   0   65.85    9.76
   1   9   0   59.39    9.45
  -1  -9   0   57.55   10.15
  -1   9   0   68.71    6.05
   1   9   0   69.76    9.18
   1   9   1  498.26   37.69
  -1   9  -1  546.15   36.17
  -1   9  -1  504.09   36.65
  -1   9  -1  478.37   37.67
   1  -9  -1  468.65   38.91
   1   9   1  557.48   37.55
   1  -9  -1  482.52   37.54
  -1  -9   1  454.31   38.22
  -1  -9   1  553.25   37.96
  -1   9  -2  356.51   25.82
  -1   9  -2  375.26   25.09
   1   9   2  319.14   26.84
  -1  -9   2  335.87   27.59
   1   9   2  356.05   26.70
  -1  -9   2  341.61   27.04
   1  -9  -2  315.09   28.05
  -1  -9   2  409.02   27.43
   1  -9  -2  316.58   26.68
  -1  -9   3   44.62    9.70
   1  -9  -3   47.45   11.91
   1  -9  -3   38.44    8.72
   1   9   3   47.15    8.80
  -1  -9   3   50.91    9.49
  -1   9  -3   54.32   12.19
  -1  -9   3   53.18   10.35
  -1   9  -3   44.83    6.76
   1   9   3   43.94    8.85
  -1   9  -3   51.33    4.68
   1   9   4   76.57    9.87
  -1   9  -4   77.16    6.50
   1   9   4   87.92   10.49
  -1   9  -4   71.41    8.39
  -1  -9   4   84.48   10.91
   1  -9  -4   66.82    9.99
  -1  -9   4   85.03   10.75
  -1   9  -4   83.06   13.64
  -1  -9   4   77.85   11.73
  -1   9  -5  105.34   14.41
  -1   9  -5   97.33    8.90
  -1  -9   5   83.04   11.18
  -1   9  -5   77.08    7.04
  -1   9  -5   84.60   10.31
   1   9   5   80.04   10.10
  -1  -9   5   94.35   10.76
   1  -9  -5   90.05   10.16
   1   9   5   84.29   11.30
  -1  -9   5   72.09   11.75
  -1   9  -6  125.56   16.83
   1   9   6  145.85   13.68
  -1  -9   6  164.25   14.77
  -1  -9   6  178.26   14.62
  -1   9  -6  133.72   11.34
  -1  -9   6  164.19   15.00
  -1   9  -6  152.00   13.73
  -1   9  -6  163.65   12.88
   1   9   6  153.08   14.58
  -1   9  -7   94.24   15.94
  -1  -9   7   86.07   12.14
   1   9   7  104.24   11.19
  -1   9  -7   91.94   11.37
  -1   9  -7  101.03   10.37
  -1  -9   7   97.86   12.31
   1   9   7   91.78   12.52
  -1   9  -7  113.88    8.55
  -1  -9   7  113.37   12.38
  -1  -9   8   25.87    9.69
   1   9   8   33.03    8.36
  -1   9  -8   28.40   14.52
  -1   9  -8   28.92    7.34
  -1   9  -8   34.97    4.85
  -1   9  -8   25.50    8.36
  -1  -9   8   43.27    9.70
  -1  -9   8   26.38   10.17
   1   9   9  236.28   20.35
  -1   9  -9  264.00   18.78
  -1   9  -9  291.53   20.43
  -1   9  -9  269.72   24.18
  -1  -9   9  241.23   21.35
  -1   9  -9  229.34   20.28
  -1  -9   9  250.97   21.48
  -1  -9   9  257.88   21.25
  -1   9 -10   22.41   14.71
  -1   9 -10   -0.59    8.25
  -1  -9  10    5.33   10.17
   1  -9 -10   10.81    8.38
  -1  -9  10   13.68    8.96
   1   9  10   19.22    8.20
  -1   9 -10    7.78    7.66
  -1  -9  10    1.37   10.24
  -1   9 -11    4.90    7.87
  -1  -9  11    4.18    9.01
  -1   9 -11   20.74    8.87
   1   9  11    4.06    8.53
  -1  -9  11   17.59   10.74
  -1   9 -11   19.08   14.66
   1  -9 -11   14.27    8.99
  -1  -9  11    3.15   10.40
  -1   9 -12   81.65   10.99
  -1  -9  12   82.64   11.87
   1   9  12   54.17   10.85
   1  -9 -12   76.81   11.18
  -1  -9  12   66.44   13.47
  -1   9 -12   96.35   11.00
  -1  -9  12  100.33   13.46
   1  -9 -12   79.93   11.45
  -1   9 -12   93.95   18.11
  -1  -9  13  104.01   13.63
  -1   9 -13  119.60   12.90
   1  -9 -13   90.48   12.71
   1   9  13  119.09   12.73
  -1   9 -13   97.11   12.17
  -1  -9  13  101.57   14.86
   1  -9 -13  114.87   13.11
  -1   9 -13  131.88   19.47
  -1  -9  13  121.06   15.26
   1  -9 -14   93.13   11.93
   1   9  14   87.16   11.84
  -1   9 -14   80.02   11.40
  -1   9 -14   89.06   19.14
  -1  -9  14   71.95   12.19
  -1  -9  14  111.18   14.44
  -1   9 -14   86.65   11.92
  -1  -9  14   75.10   14.43
   1  -9 -14   89.82   12.19
  -1   9 -15   12.58    9.51
   1   9  15   11.03    9.65
  -1  -9  15    5.59   10.40
  -1   9 -15    8.68    8.94
   1  -9 -15   11.52   10.36
  -1  -9  15   41.87   12.90
   1  -9 -15   22.26    9.79
  -1  -9  15  -13.40   13.34
   1   9  15   15.74   12.09
  -1   9 -15    3.18   16.76
  -1   9 -16    9.29    9.20
  -1   9 -16   -2.98    9.84
   1  -9 -16   16.63   10.63
  -1   9 -16  -11.08   17.39
   1   9  16    2.51   12.13
   1   9  16   12.20    9.98
   1  -9 -16   -1.38   10.10
  -1  -9  16    1.59   10.35
  -1  -9  16   -2.83   14.00
  -1  -9  16   31.46   13.34
  -1   9 -17   20.05    9.65
   1   9  17   31.56   13.15
  -1  -9  17   40.79   13.28
  -1  -9  17   22.96   10.91
  -1   9 -17   28.81   10.90
   1   9  17   21.63   10.39
  -1   9 -17   31.22   19.73
   1  -9 -17   26.22   11.42
  -1  -9  17   15.27   14.60
   1  -9 -17   23.99   10.58
  -1   9 -18   62.82   11.14
  -1  -9  18   87.68   15.56
   1   9  18   82.23   14.13
   1  -9 -18   72.28   12.17
  -1   9 -18   60.05   12.76
  -1  -9  18   92.82   12.86
  -1  -9  18   52.32   16.66
  -1   9 -18   88.47   20.62
   1   9  18   55.63   12.02
  -1   9 -19   42.51   10.64
   1   9  19   26.40   11.16
  -1  -9  19   51.70   11.80
  -1   9 -19   54.68   12.00
   1  -9 -19   66.00   11.95
  -1  -9  19   45.06   16.84
   1   9  20   21.96   11.31
  -1  -9  20   35.96   16.69
   1  -9 -20   16.68   10.95
  -1   9 -20   -0.24    9.99
  -1  -9  20   29.36   11.36
  -1   9 -20   17.86   11.52
  -1  -9  21   12.00   11.43
   1   9  21   15.29   12.20
   1  -9 -21   22.30   11.21
  -1  -9  21    7.71   17.11
  -1   9 -21   18.48   12.26
  -1   9 -21    9.91   10.35
   1  10 -20    0.32   12.05
   1  10 -20   22.61   11.93
   1 -10  20   -7.52   13.79
   1 -10  20   16.19   14.50
  -1  10  20    4.18   11.68
  -1 -10 -20   10.05    8.25
   1 -10  19   -0.44   13.33
  -1  10  19    4.08   12.48
   1  10 -19    0.59   19.90
   1 -10  19    5.36   13.85
  -1  10  19    4.49   10.72
   1  10 -19    0.99    8.95
   1 -10  19    1.51   13.30
  -1 -10 -19   -2.50    8.09
   1  10 -19    1.26   12.04
   1  10 -19    7.53   11.90
   1  10 -18   16.34   12.46
   1  10 -18   44.81    9.68
   1 -10  18   40.50   13.16
  -1 -10 -18   27.54   12.14
  -1  10  18   27.65   11.07
  -1  10  18   40.77   12.65
   1  10 -18   21.81   12.26
   1 -10  18   11.67   13.07
   1 -10  18   59.46   13.60
   1  10 -18   42.35   19.08
  -1 -10 -18   26.35    8.44
  -1  10  17  121.66   15.54
   1 -10  17  146.74   16.29
  -1  10  17  112.95   16.74
   1  10 -17  139.43   15.88
   1  10 -17  142.15   13.38
  -1 -10 -17  128.51   15.91
  -1  10  17   82.32   14.23
   1 -10  17  151.66   16.48
   1 -10  17  122.22   17.06
  -1 -10 -17  131.28   12.65
   1  10 -17  120.02   15.92
   1  10 -17  134.07   21.79
  -1  10  16   26.07    9.87
  -1  10  16   12.82   10.97
   1  10 -16   19.58   11.81
   1  10 -16    7.83   11.12
  -1  10  16    9.65   12.49
   1  10 -16   23.78    8.51
   1 -10  16   31.79   12.08
  -1 -10 -16   25.82   11.63
   1 -10  16   19.42   12.39
   1  10 -16   11.43   17.37
  -1 -10 -16   19.72    8.23
   1 -10  16   33.45   12.34
  -1  10  15  154.63   16.11
   1  10 -15  127.73   16.38
   1  10 -15  177.48   16.76
   1 -10  15  176.21   16.89
  -1 -10 -15  128.16   15.90
  -1 -10 -15  156.28   14.19
  -1  10  15  153.81   17.45
  -1  10  15   87.91   15.09
   1 -10  15  187.24   16.83
   1  10 -15  179.99   14.56
   1  10 -15  200.74   21.94
   1 -10  15  160.13   18.22
   1  10 -14   64.36   12.17
  -1  10  14   74.44   11.73
   1 -10  14   78.61   12.42
   1  10 -14   61.27   17.02
   1  10 -14   63.97    9.48
  -1 -10 -14   47.23   11.47
  -1  10  14   25.13    9.83
  -1 -10 -14   55.35    9.38
   1 -10  14   76.22   11.70
  -1  10  14   59.51   12.93
   1  10 -14   73.93   12.62
   1 -10  14   54.58   13.54
   1  10 -13  155.25   15.92
  -1 -10 -13  140.67   13.93
   1  10 -13  139.15   16.61
  -1  10  13   94.32   14.30
  -1  10  13  172.53   16.71
   1  10 -13  191.78   14.51
  -1  10  13  172.57   15.60
   1 -10  13  168.33   15.89
  -1 -10 -13  137.36   15.31
   1 -10  13  186.32   15.91
   1  10 -13  155.18   20.00
  -1  10  12  426.60   28.88
   1  10 -12  337.64   29.39
  -1 -10 -12  360.27   27.99
   1  10 -12  391.86   28.25
   1  10 -12  378.30   29.13
  -1 -10 -12  336.15   28.63
  -1  10  12  372.46   29.51
   1  10 -12  403.07   31.82
   1 -10  12  393.81   28.94
  -1  10  12  316.52   27.95
   1 -10  12  427.84   29.33
   1  10 -11  191.23   20.24
   1 -10  11  211.69   17.37
  -1  10  11  184.28   15.52
  -1  10  11  216.67   18.10
   1  10 -11  143.63   17.66
  -1  10  11  184.97   16.38
   1  10 -11  183.35   17.31
   1 -10  11  184.68   16.79
  -1 -10 -11  175.75   16.48
   1  10 -11  204.60   16.09
  -1 -10 -11  164.57   15.94
  -1 -10 -10  318.63   25.24
   1 -10  10  316.02   26.06
  -1 -10 -10  291.83   25.42
   1  10 -10  329.25   26.18
   1  10 -10  372.27   25.53
  -1  10  10  341.17   24.65
  -1  10  10  322.32   26.43
   1 -10  10  353.70   25.52
  -1  10  10  336.46   25.49
   1  10 -10  318.74   28.22
   1  10  -9   10.32   12.00
   1  10  -9    2.99    9.70
   1 -10   9   18.29    8.06
  -1  10   9   11.09    5.91
  -1 -10  -9   25.10    7.86
  -1  10   9   22.31   10.22
   1  10  -9   11.08    7.96
  -1 -10  -9   19.77    7.96
   1 -10   9   13.01    9.32
  -1  10   9   25.36    7.85
   1 -10   8  330.57   22.35
   1  10  -8  288.11   23.32
   1  10  -8  288.59   24.73
   1 -10   8  322.76   23.21
  -1  10   8  256.03   21.54
  -1 -10  -8  275.66   22.49
  -1  10   8  266.66   23.71
   1  10  -8  325.47   22.83
   1  10  -7    0.30   10.52
  -1  10   7   12.65    9.83
  -1 -10  -7   12.45    7.34
   1  10  -7   12.84    8.03
   1 -10   7    2.58    6.81
   1 -10   7    1.58    8.11
   1  10  -7   -2.78    9.00
  -1 -10  -6  248.19   21.66
  -1  10   6  280.04   21.80
   1  10  -6  259.72   23.06
   1 -10   6  306.23   21.86
   1 -10   6  279.34   22.07
   1 -10   6  305.91   21.03
   1  10  -6  294.23   22.08
   1  10  -6  234.92   22.56
   1  10  -6  284.54   22.26
  -1  10   6  270.80   22.74
   1 -10   5   11.81    7.17
   1 -10   5   17.24    8.02
   1  10  -5   32.54   10.01
  -1  10   5   23.20    7.49
  -1  10   5   12.95    9.25
   1  10  -5   15.36    9.67
  -1 -10  -5   18.10    7.58
   1 -10   5    6.39    5.89
   1  10  -5   12.44    8.29
   1  10  -5   20.10    8.16
   1  10  -4   63.08   11.13
  -1  10   4   81.19    8.86
   1 -10   4   73.94    8.96
  -1  10   4   63.60   10.53
   1  10  -4   77.15   10.33
   1 -10   4   67.23    9.86
   1  10  -4   65.38    9.78
  -1 -10  -4   59.73    9.51
   1  10  -4   66.65   11.30
   1 -10   3   45.21    7.90
   1  10  -3   48.28    9.84
  -1  10   3   47.10    7.62
  -1  10   3   45.55   10.18
   1  10  -3   45.50    9.57
   1 -10   3   44.39    9.02
   1  10  -3   64.54    9.00
  -1 -10  -2  121.52   14.10
  -1  10   2  106.95   12.80
  -1  10   2  114.51    9.66
   1  10  -2  129.25   11.79
   1 -10   2  106.92   10.76
   1 -10   2   98.68   11.92
  -1  10   2  116.38   10.32
   1  10  -2  106.00   11.98
   1  10  -2  102.98   12.42
  -1 -10  -1   69.23   12.15
   1 -10   1   78.37    8.69
   1  10  -1   78.25   10.77
  -1  10   1   70.39    7.06
   1  10  -1   76.40   10.32
   1 -10   1   70.92   10.03
   1  10  -1   78.27    9.76
  -1  10   1   63.46   10.27
  -1  10   1   68.48    8.17
  -1 -10   0   40.06    9.66
   1  10   0   50.42    9.37
  -1  10   0   43.40    9.73
  -1  10   0   42.14    5.25
  -1 -10   0   24.69    8.36
  -1 -10   0   32.07   10.95
  -1  10   0   38.97    6.87
   1  10   0   62.70    8.72
   1 -10   0   44.66    8.87
   1  10   0   41.53    9.12
   1  10   1   74.01   10.51
  -1 -10   1   71.45   11.19
  -1  10  -1   70.51   10.84
   1  10   1   89.07   10.10
  -1 -10   1   67.12   12.32
   1  10   1   89.54   10.48
  -1  10  -1   94.18    8.35
   1 -10  -1   74.61   10.18
  -1  10  -1   74.46    7.09
  -1 -10   2  118.17   14.08
  -1 -10   2  118.32   12.63
   1  10   2  111.66   12.46
  -1  10  -2  121.41    9.13
   1  10   2   96.32   12.23
   1  10   2  121.65   12.05
   1 -10  -2  109.95   12.12
  -1  10  -2  109.37   10.39
   1  10   3   42.87    9.80
   1  10   3   47.61    9.46
  -1 -10   3   30.22    9.67
  -1  10  -3   61.59   13.36
  -1  10  -3   45.51    7.05
   1  10   3   62.78    9.44
  -1 -10   3   52.23   10.19
  -1 -10   3   43.96   11.09
   1 -10  -3   33.78    9.01
  -1  10  -3   56.37    5.00
  -1 -10   4   78.89   10.97
   1 -10  -4   67.03   10.04
  -1 -10   4   81.15   12.18
   1  10   4   79.62   10.32
  -1  10  -4   61.92    8.09
   1  10   4   55.60    9.95
  -1  10  -4   86.29   13.69
  -1 -10   4   60.25   10.87
  -1  10  -4   66.85    6.06
   1  10   4   67.04   10.47
  -1 -10   5   23.17    9.23
  -1 -10   5   22.63    9.27
  -1  10  -5   11.59    3.63
  -1  10  -5   20.55    6.29
   1  10   5   17.29    8.32
  -1  10  -5    5.61    8.33
  -1  10  -5   24.54   13.04
  -1 -10   5   19.46   10.51
   1  10   5   12.79    9.20
   1 -10  -5    8.87    7.68
   1  10   6  266.42   21.06
  -1  10  -6  292.23   19.54
  -1 -10   6  288.57   21.25
  -1 -10   6  285.83   21.21
   1  10   6  248.33   20.36
  -1 -10   6  257.99   21.46
  -1  10  -6  283.75   23.36
  -1  10  -6  215.79   18.23
  -1  10  -6  229.75   20.29
   1  10   7    3.08    8.02
   1  10   7   -5.97    9.52
  -1  10  -7    2.91    6.64
  -1  10  -7    7.62    4.11
  -1  10  -7   20.70   13.50
  -1  10  -7    7.52    8.54
  -1 -10   7   -1.74    9.75
  -1 -10   7   17.90    9.62
  -1 -10   7   18.05    9.55
   1  10   8  253.40   23.21
  -1  10  -8  324.53   21.45
  -1  10  -8  301.81   22.82
  -1 -10   8  290.64   24.09
  -1  10  -8  253.51   23.13
  -1 -10   8  266.72   23.81
  -1  10  -8  290.14   26.76
  -1 -10   8  297.64   23.96
   1  10   8  330.62   24.27
   1  10   9    8.85    8.91
  -1 -10   9   17.22   10.36
  -1  10  -9   19.80    9.28
  -1  10  -9   19.87    7.82
  -1  10  -9   24.62    5.03
  -1  10  -9   21.62   14.25
  -1 -10   9   33.34   10.17
  -1 -10   9   27.66   11.29
  -1  10 -10  356.53   30.34
  -1 -10  10  340.55   26.82
   1 -10 -10  331.36   26.17
  -1  10 -10  355.56   24.19
  -1 -10  10  327.74   27.12
   1  10  10  302.75   25.91
  -1 -10  10  341.83   26.85
  -1  10 -10  274.09   25.73
  -1  10 -10  351.74   25.79
  -1  10 -11  179.14   16.00
  -1 -10  11  187.07   17.29
  -1 -10  11  166.80   17.71
   1  10  11  154.30   16.42
  -1 -10  11  173.16   18.54
  -1  10 -11  190.10   21.40
   1 -10 -11  198.40   16.76
  -1  10 -11  177.19   16.46
  -1 -10  12  395.99   29.52
  -1 -10  12  366.29   29.68
  -1  10 -12  314.83   27.97
  -1 -10  12  348.63   28.80
  -1  10 -12  386.26   28.20
   1 -10 -12  409.30   28.52
  -1  10 -12  371.30   32.84
   1  10  12  336.45   28.16
   1 -10 -13  125.77   15.02
  -1 -10  13  147.93   17.05
  -1  10 -13  135.23   14.88
  -1  10 -13  153.96   14.78
  -1  10 -13  150.45   20.63
   1  10  13  157.23   15.04
  -1 -10  13  151.49   15.86
   1 -10 -13  152.93   15.25
  -1 -10  13  154.07   17.67
  -1  10 -14   66.78   11.09
  -1  10 -14   83.67   11.38
   1 -10 -14   55.12   11.39
   1 -10 -14   59.21   11.29
  -1 -10  14   49.31   12.06
  -1 -10  14   72.10   14.77
  -1 -10  14   76.52   13.96
   1  10  14   59.54   11.22
  -1  10 -14   64.91   18.59
   1 -10 -15  166.10   16.04
  -1  10 -15  182.25   15.94
  -1 -10  15  147.71   16.34
  -1  10 -15  190.72   23.79
  -1  10 -15  143.26   15.24
   1 -10 -15  128.37   15.64
   1  10  15  138.47   15.67
  -1 -10  15  159.44   18.46
  -1 -10  15  147.33   18.12
   1  10  15  151.65   17.10
  -1  10 -16    8.49   10.24
  -1 -10  16   20.00   13.62
   1  10  16   15.56   10.48
   1 -10 -16   17.26   10.81
   1 -10 -16   12.01   10.23
  -1 -10  16   29.49   11.21
  -1  10 -16    8.36    9.75
  -1  10 -16    6.29   19.43
   1  10  16   10.37   12.39
  -1 -10  16   15.63   13.88
   1  10  17  151.20   16.79
  -1 -10  17  148.05   18.14
   1 -10 -17  102.36   15.36
  -1 -10  17  116.18   15.33
  -1  10 -17  119.83   14.40
   1  10  17  166.47   15.42
   1 -10 -17  152.18   15.16
  -1  10 -17  110.92   15.22
  -1 -10  17  108.92   18.27
  -1  10 -17  165.34   24.11
  -1  10 -18   20.45   10.22
   1 -10 -18   38.00   11.17
   1  10  18   30.24   11.81
  -1 -10  18   24.77   15.72
  -1 -10  18   38.70   11.83
  -1  10 -18   40.69   11.77
  -1  10 -19    6.50   10.04
  -1 -10  19   -4.57   16.27
   1 -10 -19   12.37   10.98
   1  10  19   17.82   11.02
  -1  10 -19   -3.91   11.45
   1  10  19  -16.06   11.87
  -1 -10  19   -2.14   11.02
   1 -10 -20    7.03   11.10
  -1  10 -20   -8.63   10.67
  -1  10 -20   16.18   11.84
   1  10  20   14.81   11.19
  -1 -10  20   -1.46   11.57
  -1 -10  20    2.61   16.31
   1  11 -20   22.56   12.63
  -1 -11 -20   17.18    8.65
   1 -11  20   33.21   14.86
  -1  11  20   31.41   12.28
   1 -11  20   25.40   14.29
   1  11 -19   19.29   12.23
  -1  11  19   33.58   13.21
   1 -11  19   11.88   13.66
   1  11 -19   20.04    9.11
   1 -11  19   33.68   14.28
  -1  11  19   -5.92   11.05
   1 -11  19    7.59   13.62
  -1 -11 -19   16.48    8.69
   1  11 -19   32.52   20.46
   1  11 -18   28.98   12.83
  -1  11  18    9.89   10.68
   1 -11  18    2.26   13.61
   1  11 -18   15.90    9.00
  -1  11  18   11.20   12.53
  -1 -11 -18    4.00    8.43
  -1  11  18   -9.03   14.77
   1 -11  18   39.36   13.34
   1 -11  18   11.86   13.46
   1  11 -18   15.31   12.21
   1  11 -18   22.65   19.60
  -1  11  17    5.16   11.51
   1  11 -17    5.98   11.72
   1  11 -17   30.43   12.44
   1  11 -17   22.47    9.05
   1 -11  17   16.29   12.81
  -1 -11 -17   16.09   12.05
  -1  11  17   11.89   10.14
  -1 -11 -17    5.10    8.45
  -1  11  17   10.52   13.83
   1 -11  17   27.93   12.67
   1 -11  17   -2.25   13.47
   1  11 -17   21.25   18.70
   1 -11  16    9.06   12.24
  -1  11  16   16.97   13.45
   1  11 -16   15.35   11.12
   1  11 -16   22.63    8.79
  -1  11  16    3.25   11.25
  -1  11  16   18.35    9.80
   1  11 -16   33.82   18.24
  -1 -11 -16   -0.61   11.35
   1  11 -16   29.95   12.37
  -1 -11 -16   16.12    8.31
   1 -11  16   34.46   12.18
   1 -11  16   31.57   13.23
   1  11 -15   19.34   12.28
  -1  11  15    3.71   10.72
   1  11 -15   17.45    8.38
   1  11 -15    8.49   10.81
  -1  11  15   35.24   13.13
  -1 -11 -15   29.08   10.48
  -1 -11 -15   13.89    8.59
  -1  11  15   23.59    9.38
   1 -11  15   17.84   11.71
   1 -11  15   40.90   11.97
   1 -11  15   17.14   13.53
   1  11 -15   10.79   17.42
  -1  11  14  198.36   18.24
  -1 -11 -14  176.64   16.64
   1  11 -14  214.43   23.08
  -1  11  14  236.42   19.87
  -1 -11 -14  173.46   17.90
   1  11 -14  210.98   18.74
   1 -11  14  210.86   20.39
   1  11 -14  204.82   16.73
   1 -11  14  229.18   18.66
   1 -11  14  235.52   18.76
   1  11 -14  169.13   18.86
  -1  11  13   44.82   10.70
   1  11 -13  103.14   17.63
  -1 -11 -13   73.00   10.79
   1 -11  13  133.06   13.61
   1 -11  13   75.72   15.19
  -1  11  13  108.97   14.35
   1  11 -13   66.35   13.89
  -1  11  13  113.64   12.45
  -1 -11 -13   80.68   12.26
   1 -11  13   98.71   12.89
   1  11 -13   99.61   10.91
   1  11 -13   72.18   12.36
   1 -11  12  497.94   36.21
   1  11 -12  490.09   36.13
  -1 -11 -12  470.41   35.01
  -1  11  12  498.85   35.63
   1 -11  12  497.02   35.56
  -1 -11 -12  390.04   35.25
   1 -11  12  500.23   37.78
  -1  11  12  423.84   34.70
   1  11 -12  561.40   35.21
   1  11 -12  502.87   38.46
   1  11 -12  404.65   36.07
  -1  11  12  495.23   36.52
  -1  11  11  275.91   21.26
  -1  11  11  274.50   22.77
  -1 -11 -11  265.46   21.00
  -1  11  11  248.87   20.14
   1 -11  11  264.32   22.25
   1  11 -11  314.07   20.94
  -1 -11 -11  228.05   20.87
   1  11 -11  209.83   22.45
   1  11 -11  254.27   21.91
   1 -11  11  251.90   24.29
   1  11 -11  239.73   24.83
   1 -11  11  262.32   21.36
   1 -11  10   60.67   10.17
   1  11 -10   53.24    9.52
  -1 -11 -10   49.45   10.05
  -1 -11 -10   52.27    9.81
   1 -11  10   57.41   11.57
  -1  11  10   61.13    9.74
  -1  11  10   68.64    8.15
  -1  11  10   70.22   12.21
   1  11 -10   26.78   12.41
   1  11 -10   60.26   15.00
   1  11 -10   53.54   10.85
   1 -11  10   52.92   14.98
   1  11  -9  151.14   15.42
  -1 -11  -9  152.69   14.38
  -1  11   9  126.66   12.94
   1 -11   9  180.53   14.47
   1  11  -9  138.75   17.88
  -1 -11  -9  143.05   14.26
   1  11  -9  182.13   14.58
   1 -11   9  170.50   15.78
  -1  11   9  142.89   16.38
  -1  11   8   19.56    5.95
  -1 -11  -8   31.96    8.53
   1  11  -8   28.34    8.87
   1  11  -8   15.66    9.31
   1  11  -8   21.91   12.50
   1 -11   8   18.92    8.12
  -1  11   8   12.13   10.74
   1 -11   8   20.06    9.45
   1  11  -7   88.16   14.18
  -1  11   7   93.44   13.26
   1 -11   7  119.55   11.68
  -1 -11  -7   76.11   11.10
   1 -11   7  106.59   10.55
  -1  11   7   92.96   12.09
   1  11  -7  108.88   11.52
   1  11  -7   79.51   12.17
   1 -11   6   25.51    8.36
  -1  11   6   33.03    8.89
   1  11  -6   28.02    8.66
  -1 -11  -6   24.49    8.27
   1  11  -6   29.19   10.63
   1 -11   6   31.83    9.28
   1  11  -6   20.56   10.89
  -1  11   6   30.93   10.51
   1  11  -6   22.75    9.16
   1 -11   6   24.36    6.91
   1 -11   5   54.98    9.30
   1 -11   5   44.62   10.06
  -1  11   5   65.17    9.34
   1  11  -5   43.92   11.10
  -1  11   5   72.06   11.99
   1  11  -5   66.36   10.26
   1  11  -5   73.95   11.82
   1  11  -5   65.59   10.36
  -1 -11  -5   47.12    9.36
   1 -11   5   71.03    7.82
  -1  11   4  120.48   13.64
  -1  11   4  116.65   11.69
   1  11  -4  127.80   13.09
   1  11  -4  116.08   13.99
  -1 -11  -4  124.91   12.49
   1  11  -4  128.97   12.88
   1 -11   4  103.10   11.78
   1 -11   4  129.81   12.71
   1  11  -3  137.92   14.63
   1 -11   3  145.02   13.43
  -1 -11  -3  171.80   16.76
   1 -11   3  142.78   14.40
   1  11  -3  159.41   14.15
   1  11  -3  139.85   15.21
  -1  11   3  144.49   15.21
  -1  11   3  157.34   13.25
  -1  11   3  157.22   12.59
   1  11  -2   16.14    7.97
  -1  11   2    5.95    5.30
   1  11  -2   13.84    9.94
  -1 -11  -2   18.48   11.48
   1  11  -2    6.21    8.67
   1 -11   2   11.91    7.92
   1 -11   2    7.87    7.27
  -1  11   2   14.12    6.59
  -1  11   2   25.14    9.92
   1  11  -1   49.18    8.91
  -1  11   1   47.16    6.09
   1  11  -1   59.18   10.49
  -1 -11  -1   32.38   11.82
  -1  11   1   40.85   10.34
   1 -11   1   42.22   10.02
   1  11  -1   44.80    9.49
  -1  11   1   57.06    7.52
  -1 -11   0    8.96   11.56
  -1  11   0    6.42    9.42
   1  11   0    4.48    7.82
  -1 -11   0   -1.44    9.63
   1 -11   0    5.50    8.14
  -1  11   0   -2.42    6.53
   1  11   0    9.39    9.29
  -1  11   0    5.04    4.42
   1  11   0   18.93    8.47
   1 -11  -1   35.72    9.05
  -1 -11   1   51.45   10.62
   1  11   1   60.47    9.37
   1  11   1   38.62   10.14
  -1  11  -1   62.27    7.45
  -1  11  -1   50.19    5.93
   1  11   1   44.47    9.46
  -1 -11   1   37.27   11.93
  -1 -11   2   14.15   11.02
  -1  11  -2   11.19    4.22
  -1 -11   2    1.21    9.28
   1  11   2    4.05    9.19
   1  11   2    5.91    8.21
  -1  11  -2    8.27    6.16
   1  11   2   14.29    9.15
   1 -11  -2   19.57    8.14
   1 -11  -3  147.53   14.81
   1  11   3  169.35   14.47
   1  11   3  144.51   15.04
  -1  11  -3  141.94   13.06
  -1 -11   3  177.96   15.51
   1  11   3  128.77   14.71
  -1 -11   3  149.62   16.36
  -1  11  -3  158.31   11.55
   1 -11  -4  123.00   13.48
   1  11   4  150.40   13.64
  -1 -11   4  126.64   14.24
  -1  11  -4  137.45   17.21
  -1  11  -4  139.83   10.14
  -1  11  -4  107.19   11.71
   1  11   4  125.77   13.85
   1  11   4  119.08   13.75
  -1 -11   4  152.88   14.36
  -1 -11   4  107.50   15.40
   1  11   5   64.79   10.38
  -1  11  -5   82.29   14.28
   1  11   5   74.70   11.27
  -1 -11   5   61.26   11.40
  -1  11  -5   53.02    5.82
  -1  11  -5   64.33    8.14
  -1 -11   5   65.90   11.11
   1  11   5   64.15   10.64
  -1  11  -5   56.77   10.24
   1 -11  -5   62.47   10.06
  -1 -11   5   46.01   12.01
  -1  11  -6   24.14    9.62
  -1  11  -6   32.41   14.85
  -1  11  -6   22.69    4.55
  -1 -11   6   26.93   10.26
  -1 -11   6   31.63   10.74
   1  11   6   23.85    9.55
  -1  11  -6   28.81    6.94
   1  11   6   38.91   10.69
  -1 -11   6   24.83   10.88
  -1 -11   7   96.37   12.86
  -1  11  -7   92.63   16.67
  -1  11  -7   83.34    7.93
   1  11   7   89.76   12.89
  -1  11  -7   95.08   10.15
  -1  11  -7   85.19   11.71
  -1 -11   7   92.32   13.26
   1  11   7   97.76   12.05
  -1 -11   7   99.74   13.27
  -1  11  -8   38.45   15.29
   1  11   8   37.43   11.60
   1  11   8   45.19    9.94
  -1 -11   8   35.85   10.99
  -1  11  -8   28.80    5.30
  -1  11  -8   31.96    8.21
  -1  11  -8   20.90    9.99
  -1 -11   8   25.54   11.39
  -1 -11   8   52.79   11.35
  -1  11  -9  164.56   12.50
  -1  11  -9  172.31   20.75
  -1  11  -9  150.63   14.61
  -1  11  -9  143.04   15.51
   1  11   9  162.52   16.92
   1  11   9  153.54   15.89
  -1 -11   9  132.98   16.50
  -1 -11   9  159.46   16.62
  -1 -11   9  179.09   17.30
  -1 -11  10   68.85   12.78
   1 -11 -10   53.40   10.92
  -1 -11  10   65.54   12.62
  -1  11 -10   72.12    7.06
  -1  11 -10   45.85    9.92
   1  11  10   54.17   11.25
  -1  11 -10   36.80   17.52
  -1  11 -10   61.40   11.19
  -1 -11  10   46.75   11.88
  -1  11 -11  213.13   21.56
   1 -11 -11  262.94   21.94
  -1 -11  11  274.15   23.64
  -1 -11  11  246.79   22.71
  -1  11 -11  262.05   21.34
  -1  11 -11  260.43   27.21
   1  11  11  278.66   21.84
  -1 -11  11  312.31   23.21
  -1  11 -12  395.36   35.27
   1 -11 -12  505.96   35.77
  -1 -11  12  470.19   36.50
  -1  11 -12  501.71   35.57
   1  11  12  454.21   35.71
  -1 -11  12  525.25   37.04
  -1 -11  12  482.82   36.30
  -1  11 -12  463.65   39.84
  -1  11 -13   93.57   20.37
  -1 -11  13   80.71   14.95
  -1 -11  13   91.01   13.49
  -1  11 -13   82.23   12.42
   1 -11 -13   97.52   12.55
  -1  11 -13   85.44   11.84
   1  11  13   79.17   12.68
  -1 -11  13   85.08   15.44
  -1  11 -14  187.28   24.96
  -1  11 -14  179.48   17.89
   1 -11 -14  193.66   18.11
  -1  11 -14  197.93   17.95
   1  11  14  193.41   17.98
  -1 -11  14  183.79   18.93
  -1 -11  14  195.65   19.82
  -1 -11  14  206.62   20.89
   1  11  15   40.69   13.01
   1 -11 -15   41.22   10.83
  -1  11 -15   20.90   10.29
  -1  11 -15   46.76   18.88
  -1  11 -15   22.64   10.79
   1  11  15   13.24   11.02
  -1 -11  15   18.41   11.45
  -1 -11  15   24.10   13.69
  -1 -11  15   16.21   13.64
  -1 -11  16   10.22   11.51
  -1 -11  16   10.44   13.74
   1  11  16    6.87   12.59
   1 -11 -16   23.84   10.73
  -1 -11  16   24.58   14.08
   1  11  16   22.76   11.29
  -1  11 -16   22.26   10.62
  -1  11 -16    4.38   10.41
  -1 -11  17   13.17   14.90
   1  11  17   14.12   11.35
   1 -11 -17    6.67   10.79
  -1  11 -17   15.12   10.72
   1  11  17    7.16   12.99
  -1  11 -17   -2.19   10.80
  -1 -11  17   14.77   11.72
  -1 -11  17   -7.97   14.70
   1  11  18   -1.86   11.81
   1 -11 -18   16.02   11.01
  -1  11 -18   -4.20   11.05
  -1 -11  18   12.08   11.78
  -1  11 -18   26.94   10.83
  -1 -11  18   34.97   15.47
   1  11  19   16.20   11.25
  -1  11 -19    7.16   11.53
   1 -11 -19   19.35   11.33
  -1 -11  19    7.09   11.72
   1  11  19   18.32   12.23
  -1  11 -19    1.34   10.71
  -1 -11  19    8.24   16.07
  -1 -11  20   32.96   12.44
  -1  11 -20   23.56   11.20
   1 -11 -20   23.68   11.73
  -1  11 -20   28.81   12.16
   1  11  20    8.77   11.44
  -1 -11  20   29.30   16.80
   1 -12  19   83.31   16.55
  -1 -12 -19   86.99   11.05
  -1  12  19   48.67   12.83
   1 -12  19   97.11   15.87
   1  12 -19   53.97   14.37
   1  12 -18   52.18   20.18
   1 -12  18   61.50   14.16
  -1 -12 -18   34.13    9.56
   1  12 -18   35.61   12.73
   1 -12  18   66.96   14.37
  -1  12  18   52.46   13.41
   1  12 -18   41.06    9.96
  -1  12  18   15.04   11.43
   1 -12  18   48.00   15.30
   1  12 -17   51.43   20.01
   1  12 -17   44.12   12.74
   1  12 -17   49.78    9.86
  -1  12  17   52.39   12.77
  -1  12  17   55.30   15.48
  -1  12  17   16.03   11.01
   1 -12  17   38.09   15.17
   1 -12  17   90.98   14.47
  -1 -12 -17   38.88    9.97
   1 -12  17   46.12   13.76
   1  12 -17   74.77   14.14
  -1 -12 -16   34.11   12.02
  -1 -12 -16   46.95    9.79
  -1  12  16   33.19   12.43
  -1  12  16   29.32   10.66
   1  12 -16   47.05   13.73
  -1  12  16   48.92   14.59
   1  12 -16   44.24    9.73
   1  12 -16   56.47   19.37
   1 -12  16   67.58   15.52
   1 -12  16   69.49   13.65
   1  12 -16   46.22   12.73
   1 -12  16   54.42   13.18
   1  12 -15   28.02   18.01
  -1  12  15   20.99   13.28
   1 -12  15    8.66   12.55
  -1  12  15    4.44   11.00
   1  12 -15   13.33   11.89
  -1 -12 -15    5.93    8.69
  -1  12  15   11.80    9.46
  -1 -12 -15   23.90   10.85
   1  12 -15   18.31    8.52
   1 -12  15   21.36   14.18
   1 -12  15   16.37   11.84
   1  12 -15   18.50   12.49
  -1  12  14   68.69   12.14
  -1 -12 -14   71.87   10.67
   1  12 -14   89.56   13.98
  -1 -12 -14   54.02   11.84
   1  12 -14   65.87   18.58
   1  12 -14   71.60   12.64
   1  12 -14   70.28   10.23
  -1  12  14   34.64   10.53
   1 -12  14   72.77   16.14
   1 -12  14   71.38   13.58
  -1  12  14   74.78   14.61
   1 -12  14   78.65   12.42
  -1  12  13  121.18   16.08
   1  12 -13  133.66   19.98
   1 -12  13  126.66   14.33
   1  12 -13  120.14   14.75
   1  12 -13  107.44   15.66
  -1 -12 -13  119.37   13.10
  -1  12  13   95.66   12.73
  -1 -12 -13  115.12   13.90
   1  12 -13  126.19   12.82
  -1  12  13  133.00   14.10
   1 -12  13  150.59   17.60
   1 -12  13  131.53   15.55
  -1 -12 -12    7.97    9.61
   1  12 -12   -3.15   15.93
   1 -12  12   11.39   10.07
   1 -12  12   24.22   13.41
   1 -12  12   -5.36   11.31
   1  12 -12   21.18   10.12
  -1 -12 -12   17.80    9.12
  -1  12  12   30.27   12.35
  -1  12  12   26.74    9.85
   1  12 -12    2.14    8.21
   1  12 -12   18.65   12.34
  -1  12  12   17.25    7.90
   1  12 -11   23.55   12.08
  -1  12  11   30.55    9.16
  -1 -12 -11   28.50    9.39
   1 -12  11   14.68    9.96
  -1  12  11   24.49    7.72
   1  12 -11   28.47   10.11
  -1 -12 -11   25.69    9.46
   1  12 -11   20.33   15.08
   1  12 -11   12.00    8.35
   1 -12  11   10.48   13.90
   1 -12  11   21.93   11.56
  -1  12  11   15.53   11.91
   1  12 -10  139.29   13.22
   1  12 -10  108.51   15.50
   1  12 -10  135.04   17.94
   1  12 -10  151.93   14.35
  -1  12  10  141.35   13.45
   1 -12  10  144.97   15.17
   1 -12  10  133.52   13.59
  -1 -12 -10  106.29   13.16
  -1 -12 -10  126.93   13.46
  -1  12  10   98.58   11.91
   1 -12  10  143.90   18.51
  -1  12  10  148.49   16.02
   1  12  -9   45.49   14.36
  -1  12   9   64.64   11.97
  -1  12   9   47.27    7.86
   1 -12   9   49.61   15.49
  -1  12   9   63.62   12.89
  -1 -12  -9   48.04   10.23
   1  12  -9   49.82   11.41
   1  12  -9   74.22   10.16
   1 -12   9   58.14   11.70
   1 -12   9   79.89   10.17
  -1 -12  -8  181.88   16.88
   1  12  -8  198.68   17.98
  -1  12   8  205.91   18.63
  -1  12   8  136.11   15.03
   1  12  -8  229.99   17.20
   1 -12   8  199.38   16.36
   1 -12   8  212.24   17.68
  -1  12   8  239.32   18.34
   1  12  -8  182.39   19.76
   1 -12   8  173.44   21.26
  -1 -12  -7  291.61   24.17
   1  12  -7  292.38   24.92
  -1  12   7  287.47   25.43
   1 -12   7  263.73   27.84
   1  12  -7  328.23   24.49
   1 -12   7  307.42   24.30
  -1  12   7  336.58   24.72
   1  12  -7  296.39   26.24
   1 -12   7  316.67   23.30
   1  12  -6  314.87   26.63
   1  12  -6  293.00   27.29
   1  12  -6  362.57   26.41
  -1 -12  -6  312.63   26.22
   1 -12   6  334.62   29.99
  -1  12   6  357.85   26.40
   1 -12   6  363.47   25.23
   1  12  -6  368.65   28.04
   1 -12   6  331.42   26.74
  -1  12   6  323.10   27.48
   1 -12   6  337.01   26.25
   1  12  -5  248.71   22.20
  -1  12   5  254.07   23.22
   1 -12   5  240.13   22.09
  -1 -12  -5  258.25   21.88
   1  12  -5  236.28   22.92
   1 -12   5  285.40   21.60
   1  12  -5  328.82   22.36
  -1  12   5  285.36   21.46
  -1 -12  -4  373.35   30.88
   1  12  -4  346.20   31.64
  -1  12   4  431.75   30.55
   1  12  -4  419.15   31.42
   1  12  -4  469.18   31.31
   1 -12   4  415.11   30.70
   1 -12   4  380.55   31.27
  -1 -12  -4  468.79   33.47
  -1  12   4  437.28   30.13
  -1  12   4  363.64   31.87
   1 -12   3  613.50   42.73
  -1 -12  -3  562.35   44.64
   1 -12   3  504.73   43.14
   1  12  -3  600.51   43.43
  -1  12   3  598.00   42.05
  -1  12   3  621.85   42.53
  -1  12   3  586.13   43.84
   1  12  -3  555.04   43.60
   1  12  -3  639.37   43.15
   1  12  -2   28.54    9.02
  -1 -12  -2   37.28   13.17
  -1  12   2   46.08   11.21
   1 -12   2   18.19    9.49
   1  12  -2   30.51   10.02
   1  12  -2   26.65   11.00
  -1  12   2   25.44    6.20
  -1  12   2   26.57    7.55
   1 -12   2   36.35    8.45
   1 -12   1  104.26   12.56
  -1 -12  -1  121.62   15.34
  -1  12   1  115.42    9.50
  -1  12   1  107.26   13.42
   1  12  -1  102.63   13.47
  -1  12   1  100.29   10.83
   1  12  -1  104.91   12.80
   1  12  -1  105.96   12.25
  -1 -12   0   11.02   12.19
  -1  12   0   16.97   10.30
   1  12   0    4.19   10.39
  -1  12   0   -6.18    7.10
   1  12   0    2.06    8.38
   1 -12   0    2.99    8.63
  -1  12   0   16.30    5.11
   1  12   0    6.44    9.53
  -1 -12   1  102.01   15.29
  -1  12  -1  123.19    9.92
   1  12   1  116.97   12.53
   1  12   1  112.30   14.03
  -1  12  -1  111.65   11.07
   1 -12  -1  101.05   13.38
  -1 -12   1  122.84   14.23
   1  12   1  141.62   13.52
   1  12   2   24.33    9.74
  -1  12  -2   19.98    4.87
  -1 -12   2   43.85   10.95
   1  12   2   35.11    9.43
   1  12   2   25.06   10.45
   1 -12  -2   34.20    9.28
  -1  12  -2   36.52    7.06
  -1 -12   2   39.09   12.59
  -1  12  -3  598.55   41.09
   1  12   3  582.95   43.20
  -1  12  -3  572.60   42.05
   1 -12  -3  518.48   42.86
   1  12   3  613.04   42.81
   1  12   3  608.54   43.31
  -1 -12   3  578.38   44.24
  -1 -12   3  585.88   43.39
  -1 -12   4  504.32   32.33
   1  12   4  378.05   31.75
   1  12   4  435.00   31.48
  -1 -12   4  385.42   32.89
  -1  12  -4  432.81   29.35
   1 -12  -4  349.41   31.26
  -1  12  -4  395.67   30.46
   1  12   4  402.74   31.78
  -1 -12   4  413.57   32.02
   1  12   5  266.83   22.10
  -1  12  -5  264.44   20.35
  -1 -12   5  305.32   22.45
  -1  12  -5  236.65   21.51
  -1  12  -5  254.30   18.85
  -1 -12   5  272.48   22.38
  -1 -12   5  233.16   23.34
   1  12   5  258.04   22.15
   1  12   5  289.29   21.82
   1 -12  -5  228.26   21.48
  -1  12  -5  270.99   25.00
   1  12   6  325.14   25.36
  -1 -12   6  322.04   26.60
   1  12   6  329.04   25.31
  -1  12  -6  269.51   22.45
  -1  12  -6  262.96   25.03
   1  12   6  337.84   25.72
  -1  12  -6  359.32   23.92
  -1 -12   6  360.15   25.94
  -1 -12   6  335.10   25.97
  -1  12  -6  351.89   28.32
  -1  12  -7  293.69   21.60
   1  12   7  310.82   23.57
   1  12   7  255.27   23.01
  -1  12  -7  269.52   22.70
  -1 -12   7  330.40   23.63
  -1 -12   7  310.34   24.33
  -1  12  -7  226.02   19.95
  -1  12  -7  307.20   26.68
  -1 -12   7  326.43   23.96
  -1  12  -8  188.23   22.27
  -1  12  -8  195.60   16.96
  -1 -12   8  184.79   19.44
  -1  12  -8  177.39   18.34
  -1 -12   8  204.27   19.72
   1  12   8  194.67   18.26
  -1 -12   8  202.24   19.27
   1  12   8  218.57   19.49
  -1  12  -8  205.53   15.12
  -1  12  -9   68.08   10.04
  -1  12  -9   54.46   11.81
  -1 -12   9   53.16   13.43
  -1  12  -9   70.49   17.75
   1  12   9   62.48   13.59
  -1  12  -9   61.49    6.95
   1  12   9   63.63   12.02
  -1 -12   9   60.18   12.81
  -1 -12   9   81.56   13.72
  -1  12 -10  120.43   20.88
  -1  12 -10  103.43   14.45
   1  12  10  144.05   16.18
  -1  12 -10  137.71   13.54
   1 -12 -10  112.11   14.34
  -1 -12  10  114.37   15.87
  -1 -12  10  124.21   15.59
   1  12  10  142.30   15.09
  -1  12 -10  133.03   10.82
  -1 -12  10  118.90   16.04
   1 -12 -11    5.92   10.18
  -1 -12  11   12.06   11.77
   1  12  11   20.00   11.03
  -1 -12  11   32.58   13.44
   1  12  11   20.75   12.69
  -1  12 -11   11.48   10.89
  -1 -12  11   15.32   12.47
  -1  12 -11   28.75    9.25
  -1  12 -11  -19.28   18.36
  -1  12 -12   13.68   17.78
  -1  12 -12   18.22   10.96
  -1  12 -12    8.69    9.03
  -1 -12  12   12.23   12.68
   1 -12 -12   11.24   10.15
  -1 -12  12    1.41   11.53
  -1 -12  12    3.46   13.00
   1  12  12   10.42   11.04
  -1  12 -13  103.37   14.08
  -1  12 -13  103.18   22.02
   1 -12 -13  109.05   13.91
   1  12  13   83.51   14.17
  -1  12 -13  114.30   13.15
  -1 -12  13  108.43   15.90
  -1 -12  13  125.78   15.01
  -1 -12  13  141.92   17.23
  -1 -12  14   70.82   13.54
  -1  12 -14   55.03   21.02
  -1  12 -14   73.52   11.74
  -1  12 -14   57.72   12.29
   1 -12 -14   62.77   12.34
   1  12  14   71.61   12.69
  -1 -12  14   69.49   14.86
  -1 -12  14   81.98   15.91
  -1  12 -15    4.70   19.39
  -1  12 -15   12.33   10.86
  -1  12 -15   17.95   10.36
   1 -12 -15   34.55   11.11
  -1 -12  15   16.70   13.89
   1  12  15   20.70   11.20
  -1 -12  15   11.04   11.63
  -1 -12  15   -3.48   14.62
  -1  12 -16   42.09   11.69
   1  12  16   73.22   14.58
   1  12  16   58.99   12.76
  -1  12 -16   50.09   11.51
  -1 -12  16   45.29   12.96
  -1 -12  16   34.87   16.07
  -1 -12  16   47.59   15.37
   1 -12 -16   73.99   12.34
  -1 -12  17   80.26   16.21
  -1  12 -17   51.65   12.52
   1  12  17   72.54   13.55
  -1 -12  17   63.08   13.31
   1 -12 -17   51.73   12.47
  -1  12 -17   50.12   12.21
  -1  12 -18   41.30   11.99
  -1  12 -18   29.79   12.20
  -1 -12  18   32.38   15.92
   1 -12 -18   51.13   12.04
  -1 -12  18   53.46   13.08
   1  12  18   45.33   12.95
  -1  12 -19   62.90   13.35
   1 -12 -19   96.93   13.84
  -1 -12  19   89.09   18.29
   1  12  19  110.71   15.13
  -1 -12  19  107.93   14.98
   1  12  19   99.83   13.69
  -1  12 -19   64.81   14.28
  -1 -13 -17   69.34   11.27
   1  13 -17   69.05   10.59
   1 -13  17   53.46   16.27
   1 -13  17   58.38   15.00
   1  13 -17   69.30   13.72
  -1  13  17   36.59   11.54
   1 -13  17   46.89   13.74
   1  13 -17   54.74   21.24
  -1  13  17   86.70   13.69
   1  13 -16   51.50   20.52
  -1 -13 -16   61.38   10.61
  -1  13  16   32.41   11.00
   1  13 -16   57.66   13.56
  -1  13  16   71.11   13.25
   1  13 -16   71.93   10.60
   1 -13  16   70.10   16.17
   1 -13  16   72.57   13.57
   1 -13  16   49.06   14.59
   1  13 -15   80.51   20.85
  -1  13  15   98.78   14.39
   1 -13  15  122.88   14.54
   1  13 -15  110.13   15.64
   1 -13  15  114.23   18.02
   1 -13  15  127.38   15.91
  -1 -13 -15   91.99   12.42
   1  13 -15  102.91   15.17
  -1 -13 -15   91.49   13.38
  -1  13  15   60.88   12.79
  -1  13  15  133.82   16.88
   1  13 -15  125.35   12.33
   1  13 -14   81.29   19.71
  -1  13  14   36.06   11.07
   1  13 -14   87.71   13.82
  -1 -13 -14   65.37   11.36
  -1 -13 -14   76.86   12.68
  -1  13  14  103.98   15.52
  -1  13  14   93.66   12.97
   1  13 -14   85.87   14.93
   1 -13  14  103.30   13.65
   1  13 -14   97.19   10.99
   1 -13  14  108.16   17.11
   1 -13  14   79.80   14.37
  -1 -13 -13   19.89    9.92
   1  13 -13   13.20   16.81
   1  13 -13   29.11    8.74
   1  13 -13   17.40   12.90
   1 -13  13   21.10   11.25
   1  13 -13   24.19   11.03
  -1  13  13   23.77   13.42
   1 -13  13   36.16   12.97
  -1  13  13   15.25    8.69
   1 -13  13   55.49   15.01
  -1 -13 -13   15.32   10.33
  -1  13  13   31.35   10.47
   1  13 -12   64.00   17.42
   1  13 -12   48.96   14.09
  -1 -13 -12   50.78   10.87
   1  13 -12   78.39   12.62
  -1 -13 -12   76.69   11.89
  -1  13  12   99.65   14.59
   1  13 -12   78.77   10.36
   1 -13  12   80.34   16.36
  -1  13  12   75.64   11.96
  -1  13  12   49.50    9.95
   1 -13  12   73.79   13.85
   1 -13  12   91.26   12.16
   1  13 -11   57.63   16.27
   1 -13  11   56.90   12.75
  -1  13  11   80.20   11.01
  -1  13  11   69.55   13.76
  -1 -13 -11   56.59   10.86
  -1  13  11   66.29   13.34
  -1  13  11   34.30    8.77
   1  13 -11   72.49   11.85
   1 -13  11   61.06   11.23
   1 -13  11   53.44   15.52
  -1 -13 -11   61.40   10.68
   1  13 -11   63.26    9.79
   1  13 -11   45.54   13.83
   1  13 -10   35.25   14.95
  -1 -13 -10   40.28   10.11
  -1  13  10   45.98   12.74
  -1  13  10   24.31   12.96
  -1  13  10   16.36    7.53
  -1 -13 -10   36.35    9.73
   1  13 -10   22.13    9.10
   1  13 -10   27.45   13.17
  -1  13  10   57.70    9.90
   1 -13  10   38.84   10.02
   1  13 -10   60.23   11.23
   1 -13  10   15.64   14.49
   1 -13  10   56.26   11.92
  -1 -13  -9   86.22   11.21
  -1  13   9   92.81   13.47
   1  13  -9   60.11   15.41
  -1  13   9   31.25    8.29
   1 -13   9   81.06   17.13
  -1  13   9   55.60   13.66
   1  13  -9   68.50   10.23
   1 -13   9   69.76   10.47
   1  13  -9   57.78   11.95
   1 -13   9   97.37   12.47
   1 -13   8  106.92   12.48
  -1  13   8   99.91   14.64
   1  13  -8   94.76   15.79
   1  13  -8  104.53   11.53
  -1  13   8  104.39   13.49
  -1  13   8   47.13    9.02
  -1 -13  -8   87.27   11.91
   1 -13   8  107.83   10.79
   1 -13   8   79.71   16.60
   1  13  -8   76.95   12.81
   1 -13   7   23.48   10.37
  -1 -13  -7    5.63    9.27
   1  13  -7   32.52   13.23
  -1  13   7   20.81   10.22
   1  13  -7   21.26    9.64
  -1  13   7    7.81   12.14
   1 -13   7   17.25    8.09
   1  13  -7   19.54   10.27
   1 -13   7   -4.94   15.67
  -1 -13  -6   14.64    9.25
   1 -13   6   12.62    9.74
  -1  13   6   18.08    9.68
   1 -13   6    3.67   10.51
  -1  13   6   21.39   11.75
   1  13  -6    0.29    9.82
   1  13  -6    1.83   11.58
   1  13  -6   10.86    9.37
   1 -13   6   16.20   16.14
  -1  13   5    9.50    9.15
  -1  13   5   22.70   11.94
  -1 -13  -5    1.54    9.42
   1 -13   5    8.83    9.33
   1  13  -5    6.02   11.35
  -1 -13  -5   26.09   14.38
   1 -13   5    7.22   10.20
   1 -13   5   21.37   16.22
   1  13  -5    7.97    9.84
   1  13  -5    7.10   10.25
  -1  13   5   11.44    8.06
   1 -13   4  152.54   16.10
  -1 -13  -4  160.41   19.27
  -1 -13  -4  145.85   15.77
   1  13  -4  172.38   15.90
   1  13  -4  123.30   17.27
  -1  13   4  164.46   13.99
  -1  13   4  183.31   14.84
   1 -13   4  147.69   15.15
  -1  13   4  160.40   17.50
   1  13  -4  182.89   15.88
   1 -13   4  146.55   20.61
   1  13  -3  257.04   19.96
   1 -13   3  229.78   20.20
  -1  13   3  242.99   21.01
  -1  13   3  227.70   17.99
   1  13  -3  240.66   20.19
   1  13  -3  181.46   20.54
  -1  13   3  231.59   18.80
  -1 -13  -3  226.99   23.01
   1 -13   3  254.83   19.40
   1 -13   3  191.37   23.55
   1  13  -2   48.24   10.38
   1 -13   2   35.22   15.24
   1  13  -2   45.60   12.14
  -1 -13  -2   29.60   14.49
  -1  13   2   58.80   12.02
  -1  13   2   55.32    7.37
   1 -13   2   74.49   11.58
   1  13  -2   29.89   11.07
  -1  13   2   58.17    9.11
  -1  13   1  163.88   13.19
   1 -13   1  155.31   20.34
  -1 -13  -1  167.37   19.17
   1  13  -1  176.59   15.67
  -1  13   1  168.36   14.65
   1  13  -1  153.08   17.04
   1 -13   1  156.81   16.20
  -1  13   1  170.51   17.06
   1  13  -1  170.01   16.63
   1  13   0  157.75   15.73
  -1  13   0  114.38   15.35
   1  13   0  129.93   14.49
  -1 -13   0  135.47   16.94
   1 -13   0  100.59   14.06
   1  13   0  140.30   13.66
  -1  13   0  122.97   12.22
  -1  13   0  127.71   10.81
  -1 -13   1  172.10   18.87
  -1 -13   1  173.82   17.55
   1 -13  -1  166.87   16.61
   1  13   1  189.01   16.12
  -1  13  -1  185.24   14.70
  -1  13  -1  168.64   13.33
   1  13   1  133.47   17.17
   1  13   1  159.66   16.73
  -1  13  -2   48.24    6.01
   1 -13  -2   53.15   11.26
   1  13   2   36.37   11.92
  -1  13  -2   60.51    8.60
  -1 -13   2   45.04   12.31
   1  13   2   49.89   11.29
   1  13   2   52.46   10.90
  -1 -13   2   58.63   14.06
   1 -13  -3  196.62   19.52
  -1 -13   3  209.67   21.81
  -1 -13   3  228.25   20.58
   1  13   3  221.34   19.42
  -1  13  -3  229.79   16.31
   1  13   3  229.95   20.03
   1  13   3  221.91   20.50
  -1  13  -3  212.50   17.92
   1  13   4  148.93   16.77
  -1 -13   4  178.73   18.63
  -1 -13   4  165.47   17.45
   1 -13  -4  137.70   15.95
   1  13   4  156.56   16.77
  -1  13  -4  140.48   14.27
  -1  13  -4  169.31   12.35
   1  13   4  186.39   16.36
   1  13   5   16.66   10.63
   1  13   5    9.34   11.66
  -1  13  -5    5.11    4.06
  -1 -13   5   27.77   12.22
   1 -13  -5    6.04   10.01
   1  13   5   13.14   11.33
  -1  13  -5    5.04    7.70
  -1  13  -5   17.62   11.18
  -1 -13   5   -1.67   11.88
  -1 -13   5    8.10   13.32
   1  13   6   13.72   10.85
  -1  13  -6   11.28   11.15
   1  13   6    8.76   11.63
  -1  13  -6   34.18   17.01
  -1 -13   6   19.39   12.55
  -1  13  -6   17.88    4.63
  -1  13  -6   26.51    7.84
  -1 -13   6   13.00   13.11
  -1 -13   6   23.74   12.43
   1  13   6    5.47   11.08
  -1 -13   7    7.18   12.44
  -1  13  -7   16.46    8.20
   1  13   7   31.97   12.21
  -1 -13   7   18.81   12.35
   1  13   7   17.06   11.53
  -1  13  -7   10.93    4.80
   1  13   7   19.94   11.43
  -1 -13   7   20.03   13.07
  -1  13  -7   16.56   11.32
  -1  13  -7   24.51   17.14
  -1 -13   8  113.59   15.07
  -1  13  -8   93.59    8.60
  -1  13  -8   88.74   19.75
  -1  13  -8   71.33   13.25
   1  13   8   80.16   13.69
  -1  13  -8   99.09   11.52
  -1 -13   8  109.12   14.80
  -1 -13   8  104.33   15.20
   1  13   8   82.22   14.78
   1 -13  -9   72.79   11.94
  -1  13  -9   81.98   19.45
  -1  13  -9   57.34    7.06
   1  13   9   58.35   12.90
  -1 -13   9   72.62   14.03
  -1 -13   9   86.47   14.26
  -1 -13   9   83.34   13.75
  -1  13  -9   61.02   10.29
   1  13   9   88.84   14.33
  -1  13  -9   56.74   12.23
  -1  13 -10   27.63    9.45
   1 -13 -10   39.45   11.13
  -1  13 -10   28.79   18.99
   1  13  10   47.51   13.45
  -1  13 -10   32.44   11.72
  -1  13 -10   38.58    6.14
   1  13  10   32.75   12.05
  -1 -13  10   41.11   13.42
  -1 -13  10   56.98   13.78
  -1 -13  10   30.48   12.88
  -1  13 -11   62.86   10.60
  -1  13 -11   36.77   19.81
  -1  13 -11   66.67   12.48
  -1 -13  11   56.15   13.32
   1  13  11   72.88   14.87
   1 -13 -11   46.39   11.47
   1  13  11   47.00   12.64
  -1 -13  11   59.70   14.17
  -1 -13  11   62.94   14.74
  -1  13 -12   50.48   12.73
  -1  13 -12   88.29   11.80
   1  13  12  107.31   15.55
  -1 -13  12   96.15   15.51
  -1 -13  12   68.90   14.02
   1  13  12   66.09   13.18
   1 -13 -12   70.96   12.42
  -1  13 -12   57.16   19.87
  -1 -13  12   90.98   16.01
   1 -13 -13   21.59   11.02
  -1  13 -13    8.48    9.84
  -1  13 -13   22.91   11.43
  -1  13 -13   34.05   20.27
   1  13  13   22.56   12.06
  -1 -13  13   12.59   13.72
  -1 -13  13   40.52   12.41
  -1 -13  13   52.17   14.57
   1  13  13   33.40   14.65
  -1  13 -14   72.17   21.99
  -1  13 -14   56.60   13.39
  -1  13 -14   94.46   12.83
   1  13  14  104.55   14.14
   1 -13 -14  100.54   13.80
  -1 -13  14  110.63   16.41
  -1 -13  14   88.14   14.65
  -1 -13  14   79.92   16.62
   1 -13 -15   98.26   14.78
  -1 -13  15  129.56   16.09
  -1  13 -15   88.13   14.84
   1  13  15  107.98   15.03
  -1  13 -15  122.86   14.35
  -1 -13  15  130.11   17.40
  -1 -13  15  120.93   18.37
  -1 -13  16   65.48   16.22
  -1  13 -16   36.00   12.50
  -1 -13  16   61.31   13.88
  -1  13 -16   68.78   12.39
   1 -13 -16   56.98   12.56
   1  13  16   66.83   13.57
  -1 -13  17   73.52   14.11
   1  13  17   94.58   14.42
  -1  13 -17   46.36   12.61
   1 -13 -17   56.04   12.80
  -1  13 -17   78.89   13.03
  -1 -13  17   63.43   16.63
   1  14 -16    6.26   12.00
   1 -14  16    1.10   14.06
  -1  14  16   18.00   10.04
  -1 -14 -16   -0.27    9.83
   1  14 -16    4.93    8.72
  -1  14  16   10.03   12.19
   1  14 -16    3.46   20.02
   1 -14  16   20.09   15.72
   1  14 -15  145.80   22.46
   1  14 -15  109.95   12.44
   1 -14  15  111.77   14.73
  -1 -14 -15  105.74   13.40
  -1  14  15  131.95   14.95
   1 -14  15  108.53   18.80
   1  14 -15  115.67   15.48
   1 -14  15  139.62   16.95
   1  14 -14   34.85   18.59
  -1  14  14   39.08   11.67
  -1 -14 -14   37.59   10.57
   1 -14  14   46.97   12.11
   1  14 -14   58.11   12.84
  -1  14  14   13.44    9.64
  -1 -14 -14   43.89   11.58
   1  14 -14   44.50    9.56
   1 -14  14   47.97   16.41
   1 -14  14   54.45   14.20
   1  14 -13   64.04   18.49
   1 -14  13   29.06   11.71
   1  14 -13   33.41   12.21
  -1 -14 -13   44.69   10.51
  -1  14  13   19.45    9.06
  -1 -14 -13   29.62   10.55
  -1  14  13   43.89   14.64
   1  14 -13   35.26    9.38
   1 -14  13   32.80   16.19
  -1  14  13   52.70   14.23
   1 -14  13   37.49   13.30
  -1  14  13   44.18   11.21
  -1 -14 -12   -5.44    9.93
   1  14 -12    0.48   16.66
   1  14 -12   17.07   10.93
  -1  14  12   25.66   14.14
   1  14 -12   -1.77    8.56
  -1 -14 -12    2.40    9.89
  -1  14  12   24.47   13.36
  -1  14  12   13.10    8.12
   1  14 -12   -0.35   13.54
   1 -14  12   17.89   10.75
   1 -14  12   10.25   14.85
  -1  14  12   17.56   10.35
   1 -14  12    6.92   12.52
   1 -14  11   62.14   11.49
   1  14 -11   70.78   17.05
   1  14 -11   53.90   14.13
  -1  14  11   40.46    8.72
  -1  14  11   76.14   14.66
  -1  14  11   59.16   14.48
   1  14 -11   56.18   12.24
  -1  14  11   51.83   10.58
   1 -14  11   69.57   12.87
   1 -14  11   64.48   16.37
   1  14 -11   48.06    9.84
  -1 -14 -11   54.43   10.65
  -1 -14 -11   47.37   10.80
   1  14 -10    9.45   14.65
   1  14 -10   14.43   13.10
   1 -14  10    2.95    9.39
   1 -14  10   10.39   15.46
  -1  14  10    2.88    7.11
  -1 -14 -10   -2.18    9.65
  -1 -14 -10   17.75    9.52
  -1  14  10    5.32   13.46
  -1  14  10   20.05   13.03
  -1  14  10   37.45    9.96
   1  14 -10   11.90   10.80
   1  14 -10    5.40    8.42
   1 -14  10    8.90   11.98
   1  14  -9   40.51    9.29
   1 -14   9   55.35   12.04
   1  14  -9   47.40   14.78
   1  14  -9   16.37   11.53
  -1  14   9   31.00   12.43
  -1  14   9   24.58    7.28
  -1  14   9   34.72   13.53
  -1 -14  -9   38.29   10.52
   1 -14   9   36.96   15.61
   1 -14   9   38.19    9.65
   1  14  -8   51.53   10.07
   1  14  -8   78.25   15.20
  -1  14   8   64.91   12.49
  -1 -14  -8   45.04   10.97
   1 -14   8   57.27   11.54
  -1  14   8   45.19   13.38
   1 -14   8   49.09    9.18
  -1  14   8   19.35    7.06
   1 -14   8   18.84   17.05
   1  14  -8   32.66   11.47
   1 -14   7   96.33   12.73
  -1  14   7   96.43   12.81
  -1 -14  -7   73.33   12.06
  -1  14   7   60.65   14.63
   1  14  -7   91.97   11.53
   1 -14   7   64.88   18.24
   1  14  -7   63.39   12.77
  -1  14   6   -5.21   10.00
   1 -14   6    3.30    9.93
  -1 -14  -6   23.01   15.29
   1  14  -6   13.89    9.44
  -1  14   6    7.33   13.09
  -1 -14  -6   -0.28    9.77
   1  14  -6    0.92   10.03
   1  14  -6  -16.01   12.44
   1 -14   6  -22.22   11.23
   1 -14   6    7.35   16.98
  -1  14   6   -7.49    9.00
   1  14  -5  230.57   19.63
  -1 -14  -5  218.40   23.08
  -1  14   5  208.16   20.75
  -1 -14  -5  192.04   19.10
   1  14  -5  187.13   20.53
  -1  14   5  210.11   17.90
   1  14  -5  247.95   19.38
   1 -14   5  189.22   19.73
   1 -14   5  222.74   19.02
  -1  14   5  251.41   18.92
   1 -14   5  200.74   23.45
  -1  14   4  261.63   20.76
  -1 -14  -4  242.76   21.65
  -1  14   4  225.89   23.13
  -1  14   4  248.20   19.99
   1  14  -4  272.07   21.97
   1  14  -4  229.59   22.99
   1  14  -4  293.67   21.58
  -1 -14  -4  270.57   25.10
   1 -14   4  273.63   21.41
   1 -14   4  232.26   22.18
   1 -14   4  252.35   26.30
  -1 -14  -3   96.96   16.80
   1 -14   3   77.83   12.95
  -1  14   3   88.98    9.75
   1  14  -3   80.77   14.55
   1 -14   3   76.73   11.75
  -1  14   3   80.62   14.63
   1  14  -3   98.80   12.29
   1  14  -3  100.07   12.93
  -1  14   3   86.82   11.08
   1 -14   3   88.99   18.93
   1 -14   2   73.19   16.77
  -1  14   2   49.81   12.77
  -1  14   2   49.93    7.43
  -1 -14  -2   67.12   15.83
   1 -14   2   34.58   11.38
   1  14  -2   21.11   11.73
   1  14  -2   66.68   10.90
   1  14  -2   58.95   13.17
  -1  14   2   52.97    9.43
   1  14  -1  217.17   20.92
  -1  14   1  265.39   21.79
   1  14  -1  201.50   21.37
   1 -14   1  218.99   20.89
  -1 -14  -1  265.62   23.98
   1 -14   1  244.06   24.50
  -1  14   1  244.98   19.30
   1  14  -1  261.22   20.10
  -1  14   1  229.09   17.94
   1 -14   0   38.90   10.86
  -1 -14   0   24.65   14.72
   1 -14   0   25.09   16.45
   1  14   0   30.44   12.80
  -1  14   0   54.39    8.58
  -1  14   0   36.03    6.50
   1  14   0   42.20   10.16
  -1  14   0   36.98   12.42
   1  14   0   24.74   11.33
   1 -14  -1  222.44   20.98
   1  14   1  235.31   21.60
  -1  14  -1  252.53   18.29
  -1  14  -1  253.08   19.61
   1  14   1  268.60   20.89
   1 -14  -1  209.32   24.91
  -1 -14   1  288.45   24.35
   1  14   1  203.98   21.85
  -1 -14   2   58.35   13.34
  -1  14  -2   43.58    6.15
   1 -14  -2   45.46   16.26
  -1 -14   2   63.09   15.29
   1  14   2   58.54   13.06
  -1  14  -2   49.78    8.78
   1  14   2   57.64   10.87
   1  14   2   34.64   11.48
   1 -14  -2   60.56   11.34
   1  14   3   94.40   12.70
   1 -14  -3   76.98   13.06
   1  14   3   71.87   13.84
   1 -14  -3   74.56   16.87
  -1  14  -3   88.60    7.58
  -1 -14   3   77.28   14.24
  -1  14  -3   91.82   10.68
  -1 -14   3   52.65   15.56
   1  14   3   82.23   13.42
   1 -14  -4  232.92   21.84
  -1  14  -4  237.03   20.53
  -1  14  -4  276.94   18.79
   1  14   4  279.04   22.09
   1 -14  -4  214.93   24.99
   1  14   4  250.97   22.59
  -1 -14   4  287.83   23.41
  -1 -14   4  244.04   24.52
   1  14   4  211.60   22.72
   1  14   5  183.42   19.28
   1 -14  -5  193.09   22.50
   1 -14  -5  161.72   17.96
  -1  14  -5  200.38   16.64
   1  14   5  201.07   18.43
  -1  14  -5  153.77   18.89
  -1  14  -5  187.37   14.38
   1  14   5  217.44   19.36
  -1 -14   5  216.18   19.99
  -1 -14   5  233.32   21.09
   1  14   6    3.87   12.18
  -1  14  -6    9.43    7.97
  -1 -14   6   23.65   13.07
   1  14   6    6.53   11.84
  -1 -14   6   -8.68   12.38
   1  14   6    3.37   11.20
   1 -14  -6    9.09   16.41
  -1 -14   6   12.76   13.66
  -1  14  -6    2.22    4.47
  -1  14  -6   -5.97   11.86
  -1  14  -7   76.34    7.66
  -1 -14   7   79.59   14.55
  -1 -14   7  101.22   15.16
   1  14   7   82.53   14.57
  -1  14  -7  101.36   19.27
   1 -14  -7   89.30   18.46
   1  14   7   48.85   13.31
  -1  14  -7   79.99   13.61
  -1  14  -7   78.53   10.67
  -1 -14   7   76.67   15.26
   1  14   7  103.27   13.63
   1  14   8   44.25   12.72
  -1 -14   8   40.81   14.18
  -1  14  -8   50.74   18.74
   1  14   8   58.09   13.67
  -1 -14   8   79.28   14.20
  -1 -14   8   53.95   14.26
  -1  14  -8   31.47   12.50
  -1  14  -8   49.32    6.31
  -1  14  -8   50.07    9.72
   1  14   8   47.75   12.70
  -1  14  -9   32.15   12.31
   1 -14  -9   34.48   11.58
  -1 -14   9   40.20   14.45
  -1  14  -9   32.11    5.75
  -1  14  -9   39.50   17.89
  -1 -14   9   59.42   14.16
  -1 -14   9   29.55   13.51
   1  14   9   41.96   13.82
   1  14   9   38.71   12.62
  -1  14  -9   19.58    9.17
  -1 -14  10   30.28   13.91
  -1  14 -10    6.46   18.82
   1  14  10    8.07   12.22
  -1  14 -10    2.50    5.28
  -1  14 -10    1.39    9.25
  -1 -14  10   -0.68   13.54
   1 -14 -10    6.23   10.87
  -1 -14  10   -7.52   12.37
   1  14  10   21.20   14.06
  -1  14 -10    9.35   11.46
  -1 -14  11   66.85   15.07
   1 -14 -11   47.00   12.06
  -1  14 -11   42.77   12.60
   1  14  11   38.87   13.11
   1  14  11   79.48   15.19
  -1 -14  11   55.08   14.01
  -1  14 -11   80.60   19.98
  -1  14 -11   40.29   10.25
  -1 -14  11   68.64   15.38
  -1 -14  12   -7.24   14.37
   1 -14 -12    3.52   11.01
  -1  14 -12    0.61   11.83
  -1  14 -12  -14.36   20.15
  -1  14 -12  -15.03   10.06
  -1 -14  12   13.37   12.64
   1  14  12   27.43   12.48
   1  14  12   14.74   14.56
  -1 -14  12    8.34   14.35
  -1  14 -13   22.83   10.66
   1 -14 -13   24.98   11.92
  -1 -14  13   30.86   13.16
   1  14  13   15.44   12.85
   1  14  13   36.41   15.20
  -1  14 -13   33.05   12.27
  -1 -14  13   29.84   14.92
  -1 -14  13   61.88   15.65
  -1 -14  14   51.24   13.56
   1  14  14   50.92   15.66
   1 -14 -14   24.64   12.18
  -1  14 -14   27.72   12.65
  -1  14 -14   50.36   11.72
  -1 -14  14   65.92   15.98
   1  14  14   56.90   13.57
  -1 -14  14   47.56   16.22
  -1 -14  15  121.15   16.65
   1 -14 -15   90.53   15.14
  -1  14 -15  124.59   15.57
   1  14  15  140.94   16.16
   1  14  15  127.58   18.84
  -1 -14  15  142.61   18.35
  -1  14 -15  103.38   14.42
   1 -14 -16   18.86   11.77
   1  14  16   25.58   16.87
  -1  14 -16   13.41   11.94
  -1  14 -16   -0.37   10.90
   1  14  16   20.94   13.09
  -1 -14  16   -0.39   15.02
  -1 -14  16    8.10   13.12
  -1  15  15   16.65    9.76
   1  15 -15   34.07   13.08
  -1  15  15   19.47   11.90
  -1  15  15   31.80   16.09
   1  15 -15   23.21    9.11
   1  15 -15    9.64   20.05
   1 -15  15   38.67   16.92
  -1 -15 -15   13.68   10.53
   1 -15  15   33.22   14.12
   1  15 -14   24.35   19.13
   1 -15  14   21.07   16.00
  -1  15  14   29.00   11.59
   1  15 -14   18.20   12.65
  -1  15  14    0.44    9.03
  -1 -15 -14   24.63   10.50
   1  15 -14   29.30    9.13
  -1  15  14   27.24   14.94
   1 -15  14   30.79   13.71
   1  15 -13   18.82   12.18
  -1  15  13   34.71   15.16
  -1  15  13   45.68   11.72
  -1 -15 -13   26.72   10.63
   1  15 -13   42.33   18.79
   1  15 -13   37.68    9.41
  -1  15  13   11.45    8.90
   1 -15  13    2.68   16.46
   1 -15  13   50.86   13.82
   1  15 -12   34.89   17.55
  -1  15  12    8.23    8.60
  -1  15  12   32.95   14.95
   1 -15  12   39.82   11.42
  -1  15  12   35.29   11.01
  -1 -15 -12   43.65   10.94
   1 -15  12   51.03   13.31
   1  15 -12   27.09   11.78
   1  15 -12   25.25    9.25
   1 -15  12   34.96   16.94
  -1 -15 -12   26.56   10.79
  -1  15  11   57.18   11.13
   1 -15  11   74.03   13.40
   1 -15  11   41.25   17.11
  -1  15  11   57.72   14.60
   1 -15  11   50.22   11.05
  -1 -15 -11   32.45   10.88
  -1  15  11   25.00    8.74
  -1 -15 -11   37.84   10.72
   1  15 -11   48.46   12.26
   1  15 -11   49.56    9.68
   1  15 -11   58.29   17.63
  -1  15  10  131.57   18.26
   1  15 -10  182.42   20.32
  -1  15  10  175.97   17.87
  -1 -15 -10  119.99   15.35
  -1  15  10   72.81   12.85
   1  15 -10  165.42   14.32
   1 -15  10  161.42   14.77
   1 -15  10  203.94   17.00
   1 -15  10  156.83   21.29
   1  15 -10  169.09   16.26
   1  15  -9   70.03   13.04
   1  15  -9   78.54   11.25
   1 -15   9  100.69   11.09
   1 -15   9  109.57   13.84
  -1  15   9  124.82   14.97
  -1  15   9   77.99   15.74
   1  15  -9   94.03   17.04
  -1  15   9   37.56    9.18
  -1 -15  -9   65.32   12.29
   1 -15   9   92.01   18.66
   1  15  -8   14.06    9.47
   1 -15   8    7.90   11.49
  -1  15   8   14.08   11.71
  -1  15   8    9.06   13.53
  -1  15   8    6.03    6.44
   1  15  -8   17.42   11.41
  -1 -15  -8   15.57   10.70
   1 -15   8   19.43   17.47
  -1  15   7   43.96   11.98
   1  15  -7   59.84   10.54
  -1 -15  -7   50.90   16.85
   1 -15   7   54.64   12.05
  -1  15   7   61.59   14.51
  -1 -15  -7   36.50   11.09
  -1  15   7   58.95   10.90
   1  15  -7   35.18   11.75
   1 -15   7   65.10   19.00
  -1  15   6   66.33   11.45
   1  15  -6   38.71   14.08
   1 -15   6   65.48   11.90
  -1 -15  -6   75.56   17.53
  -1  15   6   52.93   10.30
  -1  15   6   67.33   14.59
   1  15  -6   56.82   12.08
  -1 -15  -6   40.13   11.42
   1 -15   6   53.23   18.31
   1  15  -6   50.93   11.03
  -1 -15  -5  615.17   49.62
  -1 -15  -5  558.35   47.12
   1  15  -5  561.29   48.04
   1  15  -5  658.15   47.63
  -1  15   5  609.32   48.39
   1 -15   5  599.74   47.59
  -1  15   5  707.45   46.93
   1 -15   5  620.83   50.46
  -1  15   5  664.12   46.25
   1 -15   5  662.89   47.07
   1  15  -5  735.81   47.20
   1 -15   4  343.58   29.68
   1  15  -4  443.87   29.31
  -1  15   4  372.87   30.78
   1  15  -4  305.70   30.19
   1  15  -4  403.71   29.72
  -1  15   4  401.65   28.63
   1 -15   4  376.85   34.11
  -1  15   4  385.64   27.73
  -1 -15  -4  344.26   32.31
   1 -15   4  366.95   28.90
  -1 -15  -4  308.57   29.04
  -1 -15  -3  190.78   19.82
  -1  15   3  215.83   17.27
   1 -15   3  210.24   25.07
   1  15  -3  210.01   20.83
  -1 -15  -3  239.99   23.91
  -1  15   3  230.46   18.61
  -1  15   3  201.07   21.24
   1 -15   3  186.29   19.88
   1  15  -3  234.53   19.47
   1  15  -3  254.02   20.22
  -1  15   2  173.07   13.58
  -1 -15  -2  128.88   20.45
  -1  15   2  141.97   18.14
   1 -15   2  130.32   16.53
   1  15  -2  165.83   18.51
   1  15  -2  173.46   16.75
   1  15  -2  170.43   16.14
  -1  15   2  159.09   15.16
   1 -15   2  172.95   21.81
   1 -15   1   58.74   18.15
   1  15  -1   52.24   10.94
  -1 -15  -1   54.78   16.48
   1  15  -1   42.08   13.43
  -1  15   1   47.88    9.80
   1  15  -1   38.45   12.01
  -1  15   1   50.96    7.53
  -1  15   1   81.08   14.38
   1 -15   1   60.37   12.40
  -1 -15   0   13.62   15.54
   1 -15   0  -17.75   17.48
   1 -15   0   11.69   10.96
   1  15   0  -18.73   11.49
  -1  15   0   -1.66    6.01
  -1  15   0    4.66    8.02
  -1  15   0    6.62   12.64
   1  15   0   -4.53    9.97
   1  15   0   -6.27   12.17
  -1 -15   1   65.64   16.35
   1 -15  -1   57.60   17.98
   1  15   1   50.76   13.48
  -1  15  -1   54.75    7.01
   1 -15  -1   49.22   11.74
   1  15   1   64.79   12.74
   1  15   1   67.41   11.45
  -1  15  -1   57.12    9.52
   1 -15  -2  154.16   21.95
  -1 -15   2  169.34   18.24
   1 -15  -2  149.26   16.60
   1  15   2  173.15   16.40
  -1  15  -2  166.31   14.84
   1  15   2  125.27   17.90
   1  15   2  169.27   17.24
  -1  15  -2  165.16   12.50
  -1 -15   2  127.13   19.97
   1 -15  -3  192.36   20.21
   1 -15  -3  206.33   24.64
  -1  15  -3  214.22   18.76
  -1 -15   3  246.64   21.93
  -1  15  -3  230.89   16.62
   1  15   3  257.32   21.20
   1  15   3  200.22   21.43
   1  15   3  255.17   20.33
  -1 -15   3  206.09   23.36
   1  15   4  336.70   30.34
   1  15   4  420.32   29.79
  -1  15  -4  349.60   28.38
   1  15   4  393.47   30.15
   1 -15  -4  341.63   29.66
  -1  15  -4  338.27   30.29
   1 -15  -4  374.90   33.41
  -1 -15   4  323.05   31.80
  -1 -15   4  419.61   30.87
  -1  15  -4  386.60   26.65
  -1  15  -5  517.89   46.32
  -1  15  -5  606.72   43.72
  -1  15  -5  622.04   45.11
   1  15   5  681.26   46.79
   1  15   5  621.21   46.79
   1  15   5  697.69   46.32
  -1 -15   5  715.34   47.14
  -1 -15   5  652.02   48.00
   1 -15  -5  608.85   48.75
   1 -15  -5  585.92   46.08
   1  15   6   67.13   14.23
   1 -15  -6   69.57   17.80
   1  15   6   50.25   13.72
  -1  15  -6   35.99   13.37
  -1  15  -6   47.04    5.90
  -1 -15   6   31.79   15.36
  -1 -15   6   45.97   14.53
   1  15   6   42.68   12.43
  -1  15  -6   49.32    9.55
  -1  15  -7   51.84   13.14
   1 -15  -7   48.93   18.42
  -1 -15   7   43.19   14.60
   1  15   7   68.38   13.71
  -1  15  -7   42.60    9.28
   1  15   7   48.50   12.60
  -1  15  -7   41.62    5.95
   1  15   7   54.40   14.41
  -1 -15   7   41.97   13.69
  -1 -15   7   41.57   15.02
  -1  15  -8   10.07   18.18
   1 -15  -8   -6.90   16.38
  -1 -15   8   25.53   13.80
  -1  15  -8   16.74   12.77
   1  15   8   24.14   12.34
  -1  15  -8   15.06    9.04
   1  15   8   12.38   12.79
  -1  15  -8   15.06    5.11
  -1 -15   8    5.82   14.03
   1  15   8    8.36   13.65
  -1 -15   8    8.61   14.18
  -1  15  -9   76.48    7.93
  -1  15  -9  106.99   20.30
   1  15   9   72.73   15.70
  -1 -15   9   92.28   15.86
   1 -15  -9   75.90   13.31
   1  15   9   84.96   14.85
  -1  15  -9   83.90   11.53
   1  15   9   84.52   14.59
  -1  15  -9   49.44   14.18
  -1 -15   9  103.75   16.70
  -1 -15   9   69.01   15.55
  -1 -15  10  154.20   18.03
  -1 -15  10  171.03   19.48
  -1  15 -10  152.64   22.95
   1  15  10  175.65   18.91
   1  15  10  124.77   17.72
   1 -15 -10  138.07   16.21
  -1 -15  10  137.80   17.91
  -1  15 -10  152.17   17.50
  -1  15 -10  127.86   14.68
  -1 -15  11   75.56   16.17
   1 -15 -11   30.80   12.06
  -1  15 -11   25.63   10.64
   1  15  11   53.49   14.21
   1  15  11   61.73   15.58
  -1  15 -11   24.71   12.88
  -1 -15  11   61.53   15.67
  -1 -15  11   49.27   14.45
  -1 -15  12   60.34   16.21
   1 -15 -12   22.72   12.41
   1  15  12   32.31   13.45
  -1  15 -12   29.02   13.13
  -1 -15  12   15.71   13.66
   1  15  12   43.04   15.47
  -1  15 -12   24.89   10.61
  -1 -15  12   24.22   14.98
  -1 -15  13   47.23   16.20
   1  15  13   28.04   16.01
  -1  15 -13   29.15   13.12
   1 -15 -13   35.35   12.47
   1  15  13   12.56   13.37
  -1 -15  13   24.10   13.52
  -1  15 -13    8.90   10.61
  -1 -15  14   21.23   15.57
   1 -15 -14   22.89   12.35
  -1  15 -14    9.25   10.35
   1  15  14   15.49   15.77
   1  15  14   -1.06   13.29
  -1 -15  14   12.97   13.46
  -1  15 -15   11.45   11.34
  -1 -15  15    1.26   13.23
   1 -15 -15   18.17   12.30
   1  15  15   30.75   16.68
   1  15  15   22.38   13.08
  -1 -15  15   18.35   15.46
  -1  16  13   61.47   16.35
  -1 -16 -13   26.17   11.08
   1  16 -13   50.73   19.38
  -1  16  13   74.11   12.32
   1  16 -13   46.49   12.76
  -1  16  13    2.87    9.14
   1 -16  13   51.06   14.11
   1  16 -13   44.56    9.42
   1 -16  13   31.53   16.74
  -1  16  12   56.08   11.70
   1 -16  12   59.44   14.11
   1  16 -12   55.46   18.62
  -1 -16 -12   29.07   11.35
   1  16 -12   47.03   12.92
  -1  16  12   24.36    9.17
   1  16 -12   35.73    9.64
   1 -16  12   28.18   17.59
   1 -16  11   28.31   13.43
  -1  16  11   30.70   14.88
   1  16 -11   19.84   17.40
  -1  16  11   11.95    8.14
   1  16 -11   17.21    9.05
  -1  16  11   24.85   10.70
   1  16 -11   22.27   11.61
   1 -16  11   26.80   17.59
  -1 -16 -11   26.82   11.35
   1 -16  10   48.77   13.82
  -1  16  10   52.47   14.62
   1  16 -10   62.89   17.48
  -1 -16 -10   28.47   11.80
  -1  16  10   26.97    8.32
   1 -16  10   71.59   18.87
   1  16 -10   68.59   12.67
   1  16 -10   44.50    9.61
  -1  16   9   99.34   14.65
   1 -16   9  100.66   14.07
  -1 -16  -9   74.18   12.48
   1  16  -9   69.09   13.41
   1  16  -9   80.50   10.96
   1 -16   9   72.67   18.88
  -1  16   8  192.65   17.40
   1 -16   8  185.78   16.96
  -1 -16  -8  178.50   21.75
  -1  16   8  210.00   16.17
  -1 -16  -8  136.24   16.01
   1  16  -8  159.67   16.81
   1  16  -8  196.30   15.12
   1 -16   8  169.26   22.16
  -1  16   7   84.80   12.48
  -1  16   7   26.52    7.24
  -1 -16  -7   54.40   17.85
   1  16  -7   66.60   10.82
  -1 -16  -7   52.87   12.04
   1 -16   7   67.09   12.81
   1  16  -7   51.10   12.94
  -1  16   7   68.18   11.30
   1 -16   7   38.71   18.40
  -1 -16  -6   26.27   16.61
   1 -16   6    7.10   11.14
  -1 -16  -6    5.34   10.94
  -1  16   6    0.40    9.27
   1  16  -6   -8.81   11.19
   1  16  -6    8.26    9.91
  -1  16   6   14.04   10.49
   1 -16   6  -13.71   18.47
  -1  16   5   91.59   11.00
  -1 -16  -5   65.53   12.88
   1 -16   5   81.31   13.11
  -1 -16  -5   92.88   18.68
   1  16  -5   93.53   13.63
   1 -16   5   75.36   14.15
   1  16  -5   84.03   12.45
   1 -16   5   69.30   19.60
  -1  16   5   87.38   12.21
  -1 -16  -4   61.56   17.72
   1 -16   4   46.06   12.86
   1  16  -4   77.13   12.71
  -1 -16  -4   52.74   12.59
   1 -16   4   58.85   18.77
   1  16  -4   56.27   11.72
  -1  16   4   88.07   15.62
  -1  16   4   59.10    9.10
  -1  16   4   51.31   10.95
   1  16  -4   33.83   14.53
  -1 -16  -3   26.45   17.23
  -1 -16  -3   15.23   11.78
   1  16  -3   13.56   11.18
   1  16  -3   42.89   14.01
  -1  16   3   22.59   14.20
   1  16  -3   25.57   10.79
  -1  16   3    4.40    9.58
  -1  16   3   21.75    7.23
   1 -16   3   18.63   11.48
   1 -16   3   16.85   17.73
  -1 -16  -2    7.81   16.58
   1  16  -2   24.53   13.78
   1 -16   2    5.76   17.21
  -1  16   2   21.60    9.61
   1  16  -2   14.43   10.52
  -1  16   2   16.38    6.84
  -1  16   2   25.15   13.86
   1  16  -2   41.28   11.48
   1 -16   2   22.08   11.23
   1 -16   1   38.69   17.92
  -1  16   1   16.20    6.83
   1 -16   1   24.63   11.25
   1  16  -1   -7.08   13.17
  -1 -16  -1   23.48   16.86
  -1  16   1    9.97   13.37
  -1  16   1   38.73    9.26
   1  16  -1    6.14   11.75
   1  16  -1   19.34   10.49
  -1 -16   0   51.40   16.80
   1 -16   0   12.32   18.08
   1  16   0   18.00   10.54
  -1  16   0   26.65    8.87
  -1  16   0   36.45   14.00
   1 -16   0   10.83   11.53
  -1  16   0   17.11    6.18
   1  16   0   11.67   11.81
   1  16   0   12.00   13.83
   1 -16  -1   -4.43   18.47
  -1  16  -1   13.04    5.47
   1 -16  -1   10.46   11.39
   1  16   1   26.76   10.79
  -1  16  -1   24.04    8.88
   1  16   1   14.82   13.72
   1  16   1   13.80   12.00
  -1 -16   1   26.37   16.25
   1 -16  -2   18.66   17.42
   1 -16  -2   26.78   11.61
   1  16   2   17.96   13.59
   1  16   2   23.03   11.04
  -1  16  -2   25.67    8.80
  -1  16  -2   17.37    4.84
   1  16   2    5.60   12.16
  -1 -16   2   26.26   15.90
  -1 -16   3    8.67   13.77
   1 -16  -3    2.19   17.63
   1 -16  -3    7.21   10.86
   1  16   3   22.54   13.23
  -1  16  -3    7.16    8.77
   1  16   3   -2.18   10.79
  -1  16  -3   10.07    4.40
   1  16   3   37.21   12.50
  -1 -16   3    2.42   15.86
  -1 -16   4   71.35   14.83
   1 -16  -4   55.98   18.93
   1  16   4   60.44   12.70
  -1 -16   4   53.67   16.97
  -1  16  -4   43.67    9.79
   1 -16  -4   53.53   12.25
  -1  16  -4   52.42    5.92
  -1  16  -4   44.95   13.83
   1  16   4   57.70   14.49
   1  16   4   63.40   13.51
   1 -16  -5   82.98   19.75
  -1  16  -5   64.21    7.18
   1  16   5   95.31   14.01
   1  16   5   70.44   15.02
  -1  16  -5  102.94   10.81
   1  16   5   94.50   14.94
  -1 -16   5   95.28   15.98
  -1 -16   5   73.59   17.01
  -1  16  -5   71.43   14.63
   1  16   6   11.55   13.49
   1 -16  -6    1.66   17.37
   1  16   6   29.61   13.98
  -1 -16   6   -8.40   15.17
  -1  16  -6   19.32   13.51
  -1  16  -6    4.83    4.51
  -1  16  -6    8.76    8.56
  -1 -16   6    9.92   14.32
   1  16   6   -2.14   12.19
   1  16   7   56.10   14.93
   1 -16  -7   89.13   19.55
  -1 -16   7   85.56   16.07
   1  16   7   52.15   14.20
  -1  16  -7   48.98   13.88
  -1  16  -7   42.66    6.03
  -1  16  -7   49.09    9.97
  -1 -16   7   50.59   15.37
   1  16   7   49.05   13.61
   1  16   8  181.91   19.77
   1 -16  -8  160.26   22.74
  -1  16  -8  188.46   15.88
  -1  16  -8  135.11   12.55
  -1 -16   8  206.02   20.46
   1  16   8  214.19   18.79
   1  16   8  161.50   19.04
  -1 -16   8  182.18   20.25
  -1 -16   9   74.55   15.78
   1  16   9   88.43   15.38
   1  16   9   94.11   16.20
  -1 -16   9  105.04   17.21
   1 -16  -9   71.03   19.61
   1 -16  -9   70.67   13.55
   1  16   9   78.38   15.50
  -1  16  -9   66.54    7.73
  -1  16  -9   93.44   11.90
  -1 -16   9  102.75   16.16
   1 -16 -10   46.92   12.86
  -1 -16  10   54.01   16.35
   1  16  10   53.98   16.02
   1 -16 -10   34.39   19.65
   1  16  10   52.70   14.64
   1  16  10   45.60   14.84
  -1  16 -10   32.76   10.50
  -1 -16  10   50.67   15.38
  -1 -16  10   43.27   15.18
  -1 -16  11   16.08   16.00
   1  16  11   18.32   15.57
   1 -16 -11    1.05   12.11
  -1 -16  11   16.31   14.15
  -1 -16  11   15.94   15.47
  -1  16 -11    1.24   10.09
   1  16  11  -12.80   14.15
   1  16  12   64.84   16.97
  -1 -16  12   47.89   14.74
  -1  16 -12   28.47   11.10
   1 -16 -12   41.26   13.06
  -1 -16  12   55.53   16.06
  -1 -16  13   43.25   15.60
   1  16  13   49.32   16.77
  -1  16 -13   23.29   11.25
  -1 -16  13   16.27   14.15
   1 -16 -13   29.18   12.78
  -1  17  10   87.39   15.80
  -1 -17 -10   90.92   19.99
   1  17 -10   86.56   13.43
  -1  17  10   80.73   12.11
  -1  17  10   30.83    9.20
   1  17 -10   67.59   10.60
  -1  17  10   84.54   13.78
  -1 -17 -10   67.89   12.81
   1 -17  10   77.00   19.41
  -1  17   9    4.32   13.20
  -1 -17  -9   30.20   18.20
   1  17  -9  -11.25   12.84
  -1  17   9    8.83    7.09
  -1  17   9    9.96   11.96
   1 -17   9  -10.35   18.39
  -1 -17  -9   -8.53   11.27
   1  17  -9    5.41    8.96
   1  17  -8    3.02    9.30
  -1 -17  -8   -3.30   11.29
  -1  17   8    5.18   10.99
  -1 -17  -8    5.85   17.82
   1 -17   8    0.88   12.36
  -1  17   8   17.39    6.58
   1  17  -8  -30.35   13.07
  -1  17   8   12.40   12.42
   1 -17   8  -12.30   19.23
  -1 -17  -7   28.58   11.56
   1  17  -7    1.20    9.77
  -1 -17  -7   11.64   17.50
   1 -17   7    3.40   11.90
  -1  17   7   10.95   10.51
   1  17  -7   19.66   12.29
   1 -17   7   -8.74   18.42
  -1  17   7   16.26    6.18
  -1  17   7   11.00   11.77
   1  17  -6   39.56   10.52
  -1  17   6   41.02   10.26
  -1 -17  -6   21.63   18.11
  -1  17   6   37.44   11.59
   1 -17   6   40.88   12.39
   1  17  -6   30.91   12.32
  -1  17   6   23.90    6.29
  -1 -17  -6   32.93   12.12
   1 -17   6   24.51   19.83
  -1 -17  -5   21.04   11.82
  -1 -17  -5   12.10   17.52
   1 -17   5   11.23   11.49
   1  17  -5   11.74   10.29
   1  17  -5   24.99   11.88
  -1  17   5    7.55    8.65
  -1  17   5   25.16   10.64
   1 -17   5   -3.14   19.79
  -1 -17  -4   15.04   12.15
   1 -17   4   38.73   19.75
   1 -17   4   39.52   13.25
   1  17  -4   53.60   11.68
   1  17  -4   48.51   12.52
  -1 -17  -4   26.72   17.73
  -1  17   4   37.21    8.43
  -1  17   4   34.62   10.83
  -1  17   3  110.33   13.39
  -1  17   3  114.10   11.12
  -1 -17  -3   94.51   20.16
   1  17  -3  134.19   15.30
   1 -17   3  116.40   22.21
   1  17  -3  122.80   14.46
  -1 -17  -3   97.44   14.91
   1 -17   3   92.90   15.15
  -1 -17  -2   49.61   18.86
   1  17  -2   90.91   13.26
  -1  17   2   85.96    9.40
   1 -17   2   75.20   21.20
   1  17  -2   91.22   13.80
  -1  17   2   78.77   11.59
   1 -17   2   56.23   13.66
   1 -17   1   26.16   19.23
  -1 -17  -1   20.39   17.34
  -1  17   1   16.69    6.88
   1  17  -1   14.66   12.11
   1  17  -1   21.91   11.28
   1 -17   1   12.51   12.43
  -1  17   1   33.19    9.42
   1 -17   0   17.41   19.03
   1  17   0    2.08   10.60
  -1  17   0    5.62    5.82
  -1 -17   0   13.65   17.23
  -1  17   0    7.94    8.95
   1 -17   0   -4.16   11.29
   1  17   0  -21.28   13.27
   1 -17  -1   13.53   12.21
   1  17   1   14.28   11.04
  -1  17  -1   19.71    9.26
   1 -17  -1   -4.17   18.60
   1  17   1   -0.70   13.06
  -1  17  -1    6.82    5.13
  -1 -17   1   38.10   17.41
   1 -17  -2   63.48   20.46
   1 -17  -2   66.41   13.53
  -1 -17   2   55.98   18.25
   1  17   2   71.98   14.80
   1  17   2   78.30   12.88
  -1  17  -2   78.02    7.13
  -1  17  -2   83.50   11.01
   1 -17  -3   84.85   21.85
  -1 -17   3  129.60   20.59
  -1  17  -3  132.25    9.97
  -1  17  -3  101.75   13.23
   1 -17  -3  106.97   15.61
   1  17   3  137.00   15.48
   1  17   3  134.60   16.94
   1 -17  -4   36.25   19.57
  -1 -17   4   63.10   15.62
   1 -17  -4   51.41   13.06
  -1  17  -4   25.69    9.33
  -1  17  -4   25.67    4.90
   1  17   4   53.27   12.63
  -1 -17   4   19.53   17.08
   1  17   4   34.23   13.64
  -1 -17   5   28.08   15.35
   1 -17  -5    3.52   18.12
  -1  17  -5    3.45    4.36
  -1  17  -5   24.55    8.92
  -1 -17   5   -9.10   16.46
   1  17   5   -0.74   13.38
   1  17   5   24.02   12.46
   1  17   6   51.30   14.72
   1 -17  -6   37.14   19.40
  -1 -17   6   35.64   15.70
  -1  17  -6   16.46    4.75
  -1  17  -6   31.75    9.59
   1  17   6   35.62   13.35
  -1 -17   6   -2.47   16.16
   1  17   7   26.69   14.79
  -1 -17   7  -17.78   15.66
  -1  17  -7    9.28    9.03
   1  17   7    4.28   13.09
   1 -17  -7   12.47   17.92
  -1  17  -7    3.95    4.48
  -1 -17   7   18.47   15.84
   1 -17  -8    7.89   12.25
   1  17   8    4.87   15.48
   1 -17  -8   24.52   18.14
  -1 -17   8    3.64   15.70
  -1  17  -8   -4.88    4.60
  -1  17  -8   -2.01    9.23
   1  17   8    7.49   13.38
  -1 -17   8   28.17   15.39
  -1 -17   9   26.04   16.58
   1 -17  -9   35.63   19.69
  -1 -17   9   37.04   15.33
   1  17   9   12.66   13.70
   1  17   9    0.83   15.78
   1 -17  -9    5.43   12.33
  -1  17  -9   13.64    9.74
   1  17  10   66.64   17.31
   1 -17 -10   79.79   21.17
   1  17  10   76.68   15.49
   1 -17 -10   62.78   13.89
  -1  17 -10   47.72   11.35
  -1 -17  10   59.98   16.05
  -1 -17  10   57.31   15.86
  -1 -18  -7  106.11   20.25
  -1 -18  -7   52.17   13.45
  -1  18   7  101.88   12.02
   1  18  -7   82.08   11.45
   1  18  -7   75.32   14.04
   1 -18   7   97.95   21.20
  -1  18   7   88.61   13.58
  -1 -18  -6   16.72   18.22
  -1  18   6   21.84    9.65
   1  18  -6    1.73   10.18
  -1  18   6   11.62    5.89
  -1 -18  -6   22.79   12.51
   1  18  -6   13.35   12.61
  -1  18   6    9.52   11.59
   1 -18   6   -7.93   19.92
   1  18  -5   37.20   10.86
  -1  18   5   12.27    6.06
  -1 -18  -5   56.66   19.25
  -1 -18  -5   47.37   12.91
  -1  18   5   48.38    9.24
  -1  18   5   59.74   11.98
   1  18  -5   30.54   12.69
   1 -18   5   38.48   20.79
   1 -18   4   65.04   15.08
  -1 -18  -4   61.98   19.70
   1  18  -4   78.27   12.65
  -1  18   4   81.96   10.03
  -1 -18  -4   57.09   13.84
   1  18  -4  102.40   14.25
  -1  18   4   69.04   12.74
   1 -18   4   66.75   22.09
  -1 -18  -3    6.09   18.59
   1 -18   3   -1.88   12.74
   1  18  -3   14.76   11.32
  -1  18   3   19.33    7.56
   1  18  -3   29.60   12.50
  -1  18   3   -3.37   10.66
   1 -18   3   20.32   20.68
  -1 -18  -2   14.47   18.93
   1  18  -2    1.91   11.19
  -1  18   2   21.35    7.28
   1 -18   2   49.37   20.71
   1  18  -2   23.45   12.33
  -1  18   2   30.44   10.12
   1 -18   2   14.87   12.81
   1  18  -1   33.33   12.01
  -1  18   1   32.86   10.06
  -1 -18  -1   47.88   18.92
   1  18  -1   60.39   13.09
   1 -18   1   32.98   13.11
  -1  18   1   22.76    6.81
   1 -18   1   53.64   20.95
   1 -18   0   17.31   20.65
  -1  18   0    8.46    9.42
  -1  18   0    0.72    5.35
   1  18   0    6.87   13.55
   1 -18   0   13.52   12.89
   1  18   0    1.36   11.48
  -1 -18   0   27.75   18.38
   1 -18  -1   21.53   20.09
   1  18   1   29.11   11.63
   1 -18  -1   31.01   12.62
  -1  18  -1   20.24    4.74
  -1  18  -1   18.97    9.82
   1  18   1   13.57   13.57
  -1 -18   1   29.24   18.29
   1 -18  -2    3.77   19.88
  -1  18  -2    9.41    9.73
  -1  18  -2   13.40    4.05
   1 -18  -2   35.47   12.69
   1  18   2    4.48   13.68
  -1 -18   2   -0.55   18.17
   1  18   2   27.00   11.67
   1 -18  -3    4.37   20.13
   1 -18  -3   28.84   12.77
  -1  18  -3    5.15    3.81
   1  18   3   25.64   12.16
  -1  18  -3   -0.78    9.73
   1  18   3    4.56   13.98
  -1 -18   3  -12.56   17.88
   1 -18  -4   77.74   20.90
   1  18   4   92.38   13.56
   1 -18  -4   65.44   13.88
   1  18   4   66.84   14.79
  -1 -18   4   65.07   18.54
  -1  18  -4   40.48   10.13
   1 -18  -5   39.30   20.12
  -1 -18   5   55.21   16.21
  -1  18  -5   58.87    9.82
   1  18   5   62.94   13.43
  -1 -18   5   39.01   17.87
   1  18   5   60.61   15.52
  -1  18  -6   22.55    9.44
   1 -18  -6    8.77   19.59
  -1 -18   6   22.24   16.86
  -1 -18   6   21.11   16.36
   1  18   6    8.29   13.33
  -1  18  -6    8.31    4.00
   1  18   6    2.80   14.90
   1  18   7  106.74   17.48
   1  18   7  118.26   16.15
   1 -18  -7   62.30   21.77
  -1 -18   7  103.71   18.72
  -1  18  -7   83.46   12.44
   2   0   0 1176.98   80.08
   2   0   0 1140.73   79.79
   2   0   0 1130.57   79.82
   2   0   1  445.25   29.64
   2   0  -1  399.21   29.81
   2   0   1  411.61   29.82
   2   0  -1  415.86   29.50
   2   0   1  397.28   29.43
   2   0  -1  416.90   29.47
   2   0  -2  975.00   64.32
   2   0   2  994.91   64.46
   2   0   2  967.15   64.31
   2   0   2  948.65   64.59
   2   0   3  407.10   28.37
   2   0  -3  391.90   28.12
   2   0   3  377.36   27.58
   2   0  -3  428.19   28.60
   2   0  -4  182.77   12.75
   2   0   4  161.03   11.43
   2   0   4  187.36   12.95
   2   0  -5   48.14    7.01
   2   0  -5   34.44    5.11
   2   0  -5   45.82    6.15
   2   0   5   38.72    6.65
   2   0  -6 1282.12   84.38
   2   0  -6 1204.32   84.28
   2   0   6 1229.98   84.42
   2   0  -6 1139.73   84.01
   2   0  -7  766.81   51.54
   2   0  -7  695.79   51.32
   2   0  -7  707.39   51.19
   2   0   7  751.78   51.62
   2   0  -8    0.17    6.30
   2   0  -8   -4.26    5.85
   2   0   8    3.99    6.89
   2   0  -8    3.13    5.66
   2   0   8    1.25    5.85
   2   0  -9  219.40   17.46
   2   0   9  230.19   17.78
   2   0  -9  213.71   17.27
  -2   0   9  216.81   18.52
   2   0   9  203.13   17.26
   2   0  -9  228.86   17.32
   2   0  10   54.88    7.96
  -2   0  10   38.37    9.65
   2   0 -10   50.85    7.89
   2   0 -10   48.25    8.42
   2   0 -10   36.45    7.20
   2   0  10   59.89    8.40
  -2   0  11   24.28   10.20
   2   0 -11   49.74    8.30
   2   0 -11   67.39    8.39
   2   0  11   63.88    9.04
   2   0 -11   43.00    7.31
   2   0  11   62.88    8.49
   2   0 -12   34.57    8.03
   2   0  12   23.24    7.95
   2   0  12   48.99    8.31
  -2   0  12   10.76   10.08
   2   0 -12   56.31    8.48
   2   0 -12   25.94    7.19
   2   0  13    0.24    8.05
   2   0  13   11.94    7.78
  -2   0  13   -0.74   10.01
   2   0 -13   10.81    8.53
   2   0 -13    8.62    8.08
   2   0 -13   -0.35    6.60
   2   0  14   -9.14    8.85
   2   0 -14    3.26    7.91
   2   0  14    1.26    8.15
  -2   0  14    3.92   10.63
   2   0 -14   -5.81    9.06
   2   0 -14    0.75    6.49
   2   0 -14    3.78    8.62
   2   0  15   -5.86    9.06
   2   0  15    6.20    7.15
  -2   0 -15    1.38    2.32
   2   0 -15    6.93    8.62
  -2   0 -15    2.07    2.11
   2   0 -15   11.14    7.32
   2   0 -15   -9.82    9.27
   2   0  15   -0.84    9.42
   2   0 -15   12.35   10.34
  -2   0  15   -0.83   10.89
   2   0 -16  351.06   24.93
  -2   0 -16  293.52   20.73
   2   0 -16  321.69   24.35
   2   0  16  274.39   22.86
   2   0 -16  341.95   23.17
  -2   0  16  312.87   24.50
   2   0 -16  323.96   24.20
   2   0  16  302.33   24.23
  -2   0  16  331.01   25.51
  -2   0 -16  275.34   20.65
   2   0  16  319.79   24.16
  -2   0 -17   41.18    4.46
  -2   0  17   39.15   11.86
   2   0 -17   49.11   10.29
   2   0  17   61.21   11.30
  -2   0 -17   38.52    4.24
   2   0 -17   35.03    8.71
   2   0 -17   33.15   11.02
   2   0  17   58.44   11.27
   2   0 -17   35.34   12.76
   2   0  17   44.78    9.18
  -2   0  17   11.14   12.42
   2   0 -18  799.52   53.55
   2   0 -18  771.35   52.21
  -2   0  18  763.60   53.33
   2   0 -18  743.98   53.19
  -2   0 -18  756.38   50.56
   2   0  18  804.84   53.50
   2   0  18  814.71   53.30
   2   0 -18  854.19   54.42
  -2   0 -18  658.82   50.46
  -2   0  18  647.25   53.71
   2   0  18  741.79   52.39
   2   0  19  178.12   16.21
   2   0 -19  186.52   17.29
  -2   0 -19  151.35   12.57
   2   0  19  182.32   18.21
   2   0 -19  173.89   17.80
   2   0  19  193.22   17.43
  -2   0  19  168.90   18.52
  -2   0  19  220.93   19.94
   2   0 -19  205.11   20.47
  -2   0 -19  183.51   12.80
   2   0 -20   23.39   10.90
  -2   0 -20   32.83    4.72
  -2   0 -20   25.16    4.17
   2   0  20   27.03   12.31
  -2   0  20   22.00   13.69
   2   0  20   37.23   10.37
  -2   0  20   11.53   12.87
   2   0  20   34.43   11.34
   2   0 -20   17.47   11.64
   2   0 -20   44.87   14.96
   2   0 -21    6.17   11.13
   2   0  21  -18.63   12.21
  -2   0  21   16.70   12.75
  -2   0 -21    2.12    3.64
   2   0 -21  -19.68   15.54
   2   0 -21  -11.25   11.94
   2   0  21   19.48   10.85
  -2   0 -21   -0.97    4.32
   2   0  21    3.90   10.41
  -2   0  21   17.09   15.15
   2   0 -22   20.46   11.77
  -2   0 -22   12.92    3.96
   2   0 -22   28.49   12.85
   2   0  22   25.60   11.91
  -2   0 -22   11.82    4.74
   2   0  22   28.41   11.47
  -2   0  22   24.59   15.93
  -2   0 -23    4.79    4.42
   2   0  23   22.21   11.62
   2   0 -23    0.72   12.84
  -2   0 -23    3.11    3.69
   2   0  23   16.49   12.75
   2   0 -23    5.00   11.70
  -2   0  23    0.86   15.90
   2   0 -24   20.05   13.33
   2   0 -24    3.46   12.00
   2   0  24   15.54   12.00
  -2   0 -24   12.02    3.39
  -2   0 -24   10.51    3.99
  -2  -1 -24   10.54    3.20
   2   1 -24   27.09   13.70
  -2  -1 -24    9.31    3.71
   2  -1  24   27.69   12.21
   2   1 -23   48.87   12.93
  -2  -1 -23   27.56    4.29
   2   1 -23   39.21   14.05
   2  -1  23   33.36   13.00
   2  -1  23   38.96   12.00
  -2  -1 -23   36.74    4.89
   2   1 -22  161.70   17.31
  -2  -1 -22  133.18   10.48
   2   1 -22  159.41   20.54
   2  -1  22  140.59   16.42
   2  -1  22  114.22   15.54
   2   1 -22  164.00   17.10
  -2  -1 -22  139.85   10.83
   2  -1  21   70.47   14.28
   2   1 -21   75.31   13.83
   2  -1  21   85.34   13.09
  -2   1  21  104.24   14.89
   2  -1  21   56.87   11.85
   2   1 -21   42.35   16.97
  -2  -1 -21   61.68    6.10
   2   1 -21   79.44   12.49
   2  -1  20   63.60   13.60
  -2  -1 -20   67.59    6.11
   2   1 -20   74.62   13.68
   2  -1  20   68.01   11.77
   2   1 -20   65.99   12.83
  -2   1  20   95.66   14.24
   2  -1  20   63.42   12.52
   2   1 -20   56.03   15.60
  -2  -1 -19   80.33    6.59
   2   1 -19   85.34   12.70
   2  -1  19   47.92   12.88
   2   1 -19   64.07   13.36
   2  -1  19   90.06   13.19
   2  -1  19   62.69   11.16
   2   1 -19   80.74   15.80
   2   1 -19   78.13   10.88
  -2   1  19  100.20   14.02
   2  -1  18   51.08   10.52
   2   1 -18   70.96   12.32
  -2   1  18   72.97   12.31
   2  -1  18   60.34   12.43
   2   1 -18   57.22   12.58
   2   1 -18   86.89   10.24
   2  -1  18   80.35   12.34
   2   1 -18   71.14   14.56
  -2  -1 -18   61.80    5.72
   2  -1  17  421.03   31.89
   2   1 -17  435.61   30.72
   2   1 -17  413.72   31.79
   2  -1  17  473.43   31.78
   2   1 -17  443.07   32.64
  -2   1  17  439.24   31.96
   2  -1  17  384.14   30.48
  -2  -1 -17  392.12   28.54
   2  -1  16   81.90   11.83
  -2  -1 -16   61.72    5.48
   2  -1  16   53.62    9.28
   2   1 -16   83.18    9.83
  -2   1  16   97.51   11.46
   2  -1  16   75.36   11.52
   2   1 -16   63.09   13.00
   2   1 -16   55.84   10.67
  -2   1  15   58.51   10.03
   2  -1  15   38.27    9.59
  -2  -1 -15   48.53    4.27
   2  -1  15   65.12   10.17
   2   1 -15   63.77   11.58
   2   1 -15   49.77    8.75
   2   1 -15   52.99   10.10
   2  -1  15   49.97    8.10
  -2   1  14  188.09   16.49
   2  -1  14  175.32   16.48
   2  -1  14  211.77   16.78
   2   1 -14  175.50   17.09
   2   1 -14  209.99   15.73
   2   1 -14  186.92   16.69
   2  -1  14  155.28   15.04
   2  -1  13   22.28    7.86
   2   1 -13   29.14    9.02
   2  -1  13   43.52    9.05
  -2   1  13   36.25    8.80
   2   1 -13   18.15    8.45
   2   1 -13   31.47    7.57
  -2   1  12   28.07    8.18
   2   1 -12   32.49    8.40
   2  -1  12   13.06    6.95
   2   1 -12   18.66    8.10
   2   1 -12   17.90    6.85
   2  -1  12   31.52    8.28
   2   1 -11    6.62    6.64
   2  -1  11   15.99    7.06
   2   1 -11   -2.22    7.26
   2   1 -11    7.44    6.91
  -2   1  11   16.24    7.35
   2  -1  11   16.03    8.18
   2  -1  10  310.19   23.65
  -2   1  10  322.13   23.85
   2   1 -10  285.17   23.66
   2  -1  10  343.89   24.49
   2   1 -10  318.62   23.70
   2   1 -10  315.94   23.99
   2   1  -9  665.90   45.78
   2  -1   9  638.97   45.83
   2   1  -9  621.01   45.76
  -2   1   9  614.21   45.92
   2  -1   9  677.75   46.28
   2   1  -9  642.44   46.03
  -2   1   8  245.07   19.99
   2  -1   8  264.48   19.75
   2   1  -8  260.20   20.15
   2   1  -8  273.46   20.33
   2   1  -8  267.21   19.74
   2  -1   8  261.20   20.52
   2  -1   7  202.53   15.99
   2   1  -7  216.88   15.90
   2   1  -7  216.56   16.59
   2   1  -7  217.07   16.56
   2  -1   7  200.35   16.91
  -2   1   7  194.19   16.44
   2  -1   6  701.90   47.54
   2   1  -6  682.16   47.21
   2   1  -6  599.29   47.18
   2   1  -6  690.78   46.80
  -2   1   6  649.24   47.08
   2  -1   5  491.94   33.19
   2   1  -5  460.52   33.58
   2  -1   5  496.34   34.50
   2   1  -5  456.78   34.21
   2   1  -5  436.09   34.34
   2  -1   4   98.46    7.13
   2   1  -4   58.95    9.31
   2   1  -4   91.75    7.37
   2  -1   4   93.84    9.62
  -2  -1  -4   83.92    8.78
   2   1  -4   91.86    8.68
   2  -1   3   30.53    3.80
   2   1  -3   35.68    5.73
   2   1  -3   24.95    3.32
   2  -1   3   23.47    6.82
  -2  -1  -3   24.12    5.72
   2   1  -3    3.97    6.49
   2  -1   2  259.54   17.89
   2   1  -2  259.82   19.09
   2   1  -2  255.68   18.64
   2  -1   2  270.22   18.07
   2  -1   2  280.49   19.07
  -2  -1  -2  274.29   18.40
  -2  -1  -1  701.82   49.01
   2  -1   1  701.34   48.98
   2  -1   1  624.38   49.18
   2   1  -1  715.54   49.28
   2  -1   1  710.51   48.93
   2  -1   1  744.01   49.52
   2   1  -1  685.40   48.80
   2   1  -1  768.09   49.62
   2  -1   0   54.43    6.84
   2   1   0   52.94    6.64
   2   1   0   37.40    7.63
   2  -1   0   57.10    6.08
  -2  -1   0   53.48    5.34
   2  -1   0   57.67    6.45
   2  -1   0   56.87    5.45
   2   1   0   46.14    5.31
  -2  -1   0   48.59    8.16
   2  -1  -1  669.42   48.98
  -2  -1   1  551.12   49.26
   2  -1  -1  701.42   48.98
   2  -1  -1  726.02   48.77
   2   1   1  728.25   49.43
   2   1   1  747.45   48.74
   2   1   1  699.51   49.09
   2  -1  -1  700.83   49.16
   2   1   2  261.98   19.40
  -2  -1   2  217.19   19.76
   2  -1  -2  247.98   19.28
   2  -1  -2  268.36   18.87
   2   1   2  281.68   18.91
   2  -1  -2  255.39   19.32
   2   1   2  278.74   19.95
   2  -1  -3   25.21    5.70
  -2  -1   3   28.36    6.77
   2  -1  -3   12.71    5.30
   2  -1  -3   27.01    4.55
   2   1   3   21.74    4.63
  -2  -1   4   32.40    8.27
   2  -1  -4   82.03    7.60
   2   1   4   81.95    6.89
   2  -1  -4   94.81    6.94
   2  -1  -5  446.56   31.59
   2  -1  -5  449.63   31.29
   2   1   5  441.06   30.39
   2  -1  -5  362.42   31.22
   2   1   5  447.50   31.29
  -2  -1   5  484.63   32.09
   2  -1  -6  715.13   49.07
   2  -1  -6  736.80   49.04
   2   1   6  692.32   49.06
  -2  -1   6  621.13   49.70
   2  -1  -6  676.49   49.25
   2  -1  -7  192.53   16.08
   2  -1  -7  201.76   15.51
   2   1   7  207.18   15.82
   2  -1  -7  192.91   15.72
   2  -1  -7  214.48   15.57
  -2  -1   7  182.48   17.59
  -2  -1   8  252.44   20.56
   2  -1  -8  255.09   19.17
   2  -1  -8  197.52   18.78
   2  -1  -8  261.36   18.97
   2  -1  -8  258.24   19.57
   2   1   8  288.95   19.35
   2  -1  -9  653.90   44.55
   2  -1  -9  624.09   44.91
   2  -1  -9  678.89   44.82
   2   1   9  678.12   44.91
   2  -1  -9  653.15   44.92
   2  -1 -10  292.06   24.50
   2   1  10  335.24   24.74
   2  -1 -10  336.24   24.60
   2   1  10  337.35   24.78
  -2  -1  10  321.53   25.96
   2  -1 -10  341.45   24.28
   2   1  11   11.69    7.01
   2  -1 -11    9.57    6.86
  -2  -1  11    8.48    9.88
   2   1  11    6.61    6.72
   2  -1 -11   -4.13    7.37
   2  -1 -11    7.01    6.01
   2   1  12   25.08    8.02
  -2  -1  12    7.11    9.82
   2  -1 -12   19.13    7.02
   2  -1 -12   13.14    6.34
  -2  -1  12   29.45    6.73
   2  -1 -12    6.32    7.60
   2   1  12    7.53    7.33
   2  -1 -13   36.23    7.74
  -2  -1  13    8.25    9.95
  -2   1 -13   18.17    2.59
   2  -1 -13   21.19    6.77
   2  -1 -13   34.16    8.65
  -2   1 -13   28.11    2.77
  -2  -1  13   29.39    6.87
   2   1  13   24.35    8.08
   2   1  13   34.06    8.89
  -2   1 -14  171.78   11.73
  -2   1 -14  139.59   11.65
   2  -1 -14  205.62   15.86
   2   1  14  175.83   15.12
  -2  -1  14  205.00   14.53
  -2  -1  14  155.29   16.95
   2  -1 -14  162.61   14.02
   2  -1 -14  171.32   15.16
   2   1  14  178.43   15.59
   2  -1 -14  192.48   15.35
   2  -1 -15   46.20    7.96
   2   1  15   64.23   11.16
  -2   1 -15   45.02    4.66
   2  -1 -15   37.77    9.85
  -2  -1  15   66.86    9.06
   2   1  15   66.37   10.17
  -2  -1  15   47.15   12.46
   2  -1 -15   61.59   11.29
   2  -1 -15   56.12   10.02
  -2   1 -15   51.31    4.84
   2   1  16   69.30   11.73
  -2   1 -16   69.14    5.78
   2  -1 -16   70.97   11.33
   2  -1 -16   71.51   11.01
  -2   1 -16   55.29    5.56
   2  -1 -16   62.67    8.91
   2  -1 -16   82.42   12.53
   2   1  16   71.76   10.89
   2  -1 -17  452.05   30.23
   2   1  17  416.00   30.78
   2   1  17  389.70   29.34
  -2   1 -17  335.43   27.12
   2  -1 -17  387.04   30.13
   2   1  17  440.32   30.32
   2  -1 -17  454.29   31.11
   2  -1 -17  441.70   29.15
  -2  -1  17  424.68   31.48
  -2   1 -17  398.31   27.22
   2   1  18   77.32   11.44
   2  -1 -18   72.53   11.41
  -2   1 -18   64.99    6.07
   2  -1 -18   61.05   12.16
   2   1  18   68.99   12.97
  -2   1 -18   53.10    5.80
   2  -1 -18   97.90   14.70
  -2  -1  18   80.76   14.82
   2   1  18   51.34   10.21
   2   1  19   62.49   11.29
   2  -1 -19   94.20   12.42
  -2   1 -19   76.27    6.77
  -2  -1  19   92.03   15.26
  -2   1 -19   59.62    6.36
   2   1  19   83.11   13.44
   2  -1 -19   75.02   12.66
   2   1  19  104.66   12.94
   2  -1 -19   72.83   14.52
   2   1  20   70.96   13.87
  -2   1 -20   57.62    6.24
   2  -1 -20   81.55   13.08
   2   1  20   79.19   12.57
  -2   1 -20   75.52    6.75
  -2  -1  20   32.11   14.70
   2   1  20   64.50   12.07
   2  -1 -20   62.63   12.04
   2  -1 -20  112.48   15.94
  -2  -1  21   60.89   16.50
  -2   1 -21   58.64    6.45
   2   1  21   62.61   12.32
   2  -1 -21   94.67   13.58
   2  -1 -21   69.89   16.53
   2  -1 -21   83.43   12.96
  -2   1 -21   78.43    6.97
   2   1  21   74.23   12.99
  -2   1 -22  130.39   10.59
  -2  -1  22  111.61   18.68
  -2   1 -22  122.49   10.12
   2  -1 -22  140.99   16.39
   2   1  22  114.34   15.55
   2   1  22  151.28   16.08
  -2   1 -23   36.92    5.64
   2   1  23   32.03   12.66
  -2   1 -23   29.80    4.74
   2  -1 -23   59.49   13.47
  -2  -1  23   22.34   17.21
   2   1  23   31.61   11.99
   2  -1 -23   36.84   12.58
   2  -1 -24   28.41   12.65
   2  -1 -24   34.61   12.71
   2   1  24   27.26   12.82
  -2   1 -24    4.04    4.65
  -2   1 -24   12.47    3.91
   2   2 -23   38.10   12.32
   2   2 -23   42.88   13.94
  -2  -2 -23   23.53    4.39
   2  -2  23   28.89   13.04
   2  -2  23   27.66   12.03
  -2  -2 -22    1.96    3.98
   2   2 -22   44.83   16.83
   2   2 -22  -16.20   13.60
   2   2 -22   18.27   12.41
   2  -2  22   11.96   11.71
   2  -2  22   17.17   10.98
  -2   2  21  192.22   18.25
   2   2 -21  169.62   18.09
   2  -2  21  116.75   15.73
   2  -2  21  166.23   16.98
  -2  -2 -21  149.37   11.72
   2   2 -21  214.68   20.87
   2  -2  21  172.60   18.18
   2   2 -21  155.46   17.25
   2   2 -20   40.53   10.06
  -2  -2 -20   52.93    5.38
   2  -2  20   48.24   12.29
   2  -2  20   32.69   12.29
  -2   2  20   76.42   12.82
   2   2 -20   59.54   12.60
   2  -2  20   51.58   10.74
   2   2 -20   28.75   13.08
   2   2 -20   52.26   15.57
  -2  -2 -20   58.44   16.26
  -2   2  19   73.42   12.15
   2   2 -19   30.49   11.44
  -2  -2 -19   43.62    5.09
   2   2 -19   48.17    9.62
   2  -2  19   60.98   10.59
   2   2 -19   38.17   14.42
  -2  -2 -19   50.78   15.32
   2  -2  19   49.25   11.64
   2  -2  19   53.91   12.48
  -2   2  18  131.37   14.50
   2   2 -18  132.15   12.93
  -2  -2 -18  111.13    9.16
   2  -2  18  107.64   12.90
   2  -2  18  130.82   14.57
   2   2 -18  135.21   16.97
  -2  -2 -18  132.09   17.63
   2  -2  18  111.68   14.94
   2   2 -18  125.67   14.06
   2   2 -17    7.70    9.27
   2  -2  17   24.49   10.26
  -2  -2 -17   26.55   12.63
  -2  -2 -17   17.66    3.77
  -2   2  17   28.79   10.75
   2   2 -17   31.06    8.80
   2  -2  17   28.03    8.63
   2  -2  17   31.55   10.14
   2   2 -17   11.18   12.56
   2   2 -16   37.72   12.45
  -2  -2 -16   35.19    4.40
   2   2 -16   32.60   10.22
   2  -2  16   46.45    8.86
   2   2 -16   48.35    8.97
   2  -2  16   41.14   10.34
   2  -2  16   59.02   11.13
  -2  -2 -16   39.30   12.80
  -2   2  16   42.38   10.91
   2  -2  15  214.69   18.36
   2   2 -15  211.17   18.65
   2  -2  15  188.84   16.91
   2  -2  15  227.92   18.80
  -2  -2 -15  192.56   20.03
  -2  -2 -15  206.06   14.98
   2   2 -15  235.04   17.54
  -2   2  15  219.07   18.17
   2   2 -15  202.85   19.15
   2  -2  14  234.11   19.28
   2  -2  14  186.48   18.70
  -2   2  14  223.57   18.81
   2   2 -14  232.38   18.16
   2   2 -14  192.35   19.19
  -2  -2 -14  214.57   20.10
   2   2 -14  191.78   19.10
  -2  -2 -14  243.07   15.94
   2  -2  14  186.34   17.52
   2  -2  13   52.87    8.89
  -2   2  13   55.03    9.21
  -2  -2 -13   59.02    4.59
   2   2 -13   41.98    8.37
   2  -2  13   43.88    7.35
   2   2 -13   54.21    9.86
   2  -2  13   67.08   10.38
   2   2 -13   47.68    9.75
  -2  -2 -13   40.21   10.77
   2   2 -12   14.69    7.48
  -2  -2 -12   11.78    2.05
   2  -2  12   14.58    6.94
   2  -2  12    7.22    8.50
  -2   2  12   14.73    7.73
   2   2 -12   13.70    6.74
   2   2 -12   13.52    7.99
  -2  -2 -12   -1.04    9.45
  -2  -2 -11  218.16   19.59
   2   2 -11  221.31   18.86
   2   2 -11  264.78   18.71
  -2   2  11  225.10   18.53
   2   2 -11  242.94   18.98
   2  -2  11  248.31   19.75
   2  -2  11  217.20   18.59
  -2  -2 -10   28.43    8.45
   2  -2  10   43.43    7.17
   2   2 -10   29.71    8.15
  -2   2  10   49.41    7.57
   2  -2  10   38.71    8.95
   2   2 -10   25.49    7.50
   2   2 -10   27.77    7.13
   2   2  -9  250.32   19.66
  -2   2   9  247.76   19.09
   2   2  -9  235.97   19.22
   2   2  -9  238.59   19.05
   2  -2   9  250.96   20.38
  -2  -2  -9  247.27   19.58
   2  -2   9  260.22   19.11
  -2   2   8 1869.33  132.25
   2   2  -8 1841.04  132.19
   2   2  -8 2045.88  132.51
  -2  -2  -8 1894.35  132.59
   2  -2   8 1839.43  132.26
   2   2  -8 1928.86  132.58
   2  -2   8 1936.07  132.88
   2  -2   7 1491.06  104.68
   2   2  -7 1496.04  105.01
   2   2  -7 1609.91  105.03
   2   2  -7 1470.93  104.57
  -2  -2  -7 1470.50  104.96
   2  -2   7 1490.75  105.33
  -2   2   7 1505.88  104.69
   2  -2   6  993.98   71.67
  -2   2   6 1022.19   71.80
   2   2  -6  991.51   72.09
   2   2  -6  992.00   72.08
  -2  -2  -6  993.02   71.99
   2  -2   6 1066.27   71.17
   2  -2   6 1074.20   72.48
   2   2  -6 1008.00   71.54
   2  -2   5  113.93    9.08
   2  -2   5  117.91    8.34
   2   2  -5   97.45    8.72
   2  -2   5  106.84   11.36
  -2   2   5  112.88    9.42
  -2  -2  -5  100.87    9.81
   2   2  -5   89.59    9.95
   2   2  -5  105.05   11.14
   2  -2   4  191.56   13.66
  -2   2   4  202.20   14.18
   2   2  -4  191.68   14.84
  -2  -2  -4  176.10   14.37
   2  -2   4  189.50   15.83
   2   2  -4  194.83   15.66
   2   2  -4  175.22   13.54
  -2   2   3  471.20   31.56
   2  -2   3  464.93   31.50
   2   2  -3  436.87   32.18
  -2  -2  -3  445.94   31.74
   2  -2   3  479.81   32.87
   2   2  -3  426.09   31.18
   2   2  -3  443.68   32.47
   2  -2   2   13.99    4.04
   2  -2   2   10.32    4.70
  -2  -2  -2   14.68    4.10
   2   2  -2   14.79    6.21
  -2   2   2   16.34    3.58
   2  -2   2   15.70    7.44
   2   2  -2    3.28    6.15
  -2   2   1    4.30    3.25
   2  -2   1    3.77    3.01
   2  -2   1    6.19    4.63
   2  -2   1    6.32    4.10
   2   2  -1   -4.03    6.65
  -2  -2  -1    4.22    3.57
   2   2  -1   12.07    5.81
   2  -2   1    5.96    6.94
   2  -2   0  551.15   40.00
   2  -2   0  603.00   40.10
   2  -2   0  607.18   40.72
   2   2   0  477.80   40.63
   2  -2   0  594.82   39.71
   2   2   0  586.83   40.44
  -2  -2   0  494.53   40.72
   2  -2  -1    1.10    6.01
   2   2   1    5.90    5.44
   2  -2  -1    3.34    4.40
   2   2   1    0.27    6.37
  -2  -2   1    4.62    6.76
   2   2   1   11.71    2.34
   2  -2  -1    5.46    2.87
   2  -2  -1    6.02    4.41
  -2  -2   2   11.44    6.81
   2  -2  -2   23.76    5.01
   2  -2  -2   10.60    4.67
   2  -2  -2    8.90    3.21
   2   2   2   17.53    3.07
   2   2   2   15.18    5.93
   2   2   2   11.82    6.94
  -2   2  -3  468.77   27.07
   2   2   3  445.86   27.90
   2   2   3  443.97   27.02
   2  -2  -3  405.91   27.61
   2  -2  -3  434.08   27.07
  -2  -2   4  143.18   14.59
  -2   2  -4  190.62   12.83
   2  -2  -4  138.60   13.34
   2  -2  -4  170.50   13.84
   2  -2  -4  182.92   13.21
   2   2   4  189.61   13.19
   2  -2  -5   99.12    9.53
  -2  -2   5   59.34   10.54
   2  -2  -5  111.77    8.76
  -2   2  -5  116.88    7.79
   2   2   5  116.91    8.71
   2   2   5  115.08    7.64
  -2  -2   6  999.85   71.03
   2   2   6 1043.39   70.75
   2   2   6 1047.81   71.41
  -2   2  -6 1033.38   70.82
   2  -2  -6  999.92   71.67
   2  -2  -6 1014.30   71.31
  -2  -2   6  873.23   71.95
   2  -2  -6 1030.96   71.41
   2   2   7 1310.69   97.38
  -2   2  -7 1508.76   97.49
   2   2   7 1581.26   98.27
   2  -2  -7 1474.28   98.46
  -2  -2   7 1418.78   97.85
   2  -2  -7 1534.73   98.10
   2  -2  -7 1568.98   98.30
   2  -2  -8 1976.22  129.31
   2  -2  -8 1831.21  129.00
   2  -2  -8 1829.63  129.38
   2  -2  -8 1796.12  129.15
  -2   2  -8 1927.98  128.40
  -2  -2   8 1841.68  128.86
   2   2   8 1931.77  129.23
  -2  -2   8 1401.37  129.55
   2  -2  -9  252.23   18.25
  -2   2  -9  249.24   16.45
   2  -2  -9  221.14   17.64
   2  -2  -9  232.44   18.21
   2  -2  -9  211.56   18.53
  -2  -2   9  237.96   17.48
   2   2   9  240.43   18.08
  -2   2 -10   40.70    3.97
   2  -2 -10   27.28    7.23
   2  -2 -10   40.93    6.71
  -2  -2  10   48.18    6.44
   2  -2 -10   36.69    7.69
   2   2  10   39.86    7.47
  -2  -2  10   37.81   10.59
   2   2  11  255.28   18.96
  -2   2 -11  239.55   16.94
  -2  -2  11  239.87   18.30
   2  -2 -11  241.28   19.05
   2  -2 -11  204.06   18.27
  -2  -2  11  270.83   21.19
   2  -2 -11  237.70   19.10
   2   2  11  244.22   19.23
  -2   2 -12   12.05    3.10
   2   2  12    8.86    7.71
   2  -2 -12   13.12    6.94
   2  -2 -12   14.86    6.45
  -2  -2  12   13.89    6.27
   2   2  12   12.25    7.20
  -2  -2  12    8.42   10.36
   2  -2 -12   10.49    7.69
   2   2  13   64.32   10.18
  -2  -2  13   41.18   11.77
   2   2  13   59.18    8.88
  -2  -2  13   66.23    8.00
  -2   2 -13   47.18    4.98
   2  -2 -13   51.48    9.89
   2  -2 -13   58.13    9.13
   2  -2 -13   56.65    7.68
   2   2  14  200.41   18.19
   2  -2 -14  221.57   17.60
  -2   2 -14  210.27   14.77
   2  -2 -14  215.18   16.39
   2  -2 -14  194.99   17.72
  -2   2 -14  194.77   14.79
  -2  -2  14  204.41   16.74
   2   2  14  216.23   17.42
   2  -2 -14  205.69   18.09
  -2  -2  14  143.31   18.97
  -2   2 -15  183.62   14.40
   2  -2 -15  208.76   17.65
   2   2  15  184.20   17.87
  -2   2 -15  201.30   14.42
  -2  -2  15  135.01   18.53
  -2  -2  15  229.28   16.85
   2  -2 -15  202.52   17.49
   2   2  15  213.35   17.47
   2  -2 -15  224.19   17.92
   2  -2 -15  197.23   16.07
  -2   2 -16   53.61    5.24
   2  -2 -16   32.57   10.19
  -2   2 -16   34.46    5.06
  -2  -2  16   51.89    8.93
   2   2  16   66.83   10.61
   2   2  16   36.88   11.31
   2  -2 -16   40.65   11.46
   2  -2 -16   42.98   10.26
   2   2  17   32.77   10.29
   2  -2 -17   33.98   10.06
  -2   2 -17   18.34    4.43
  -2  -2  17   17.03   13.37
  -2   2 -17   20.41    4.58
   2   2  17   25.81   11.11
   2  -2 -17   17.77   10.47
   2  -2 -17   33.90   12.22
  -2  -2  17   25.69    8.78
   2  -2 -18  144.69   13.50
  -2   2 -18  104.21    8.92
  -2  -2  18   62.05   15.74
  -2  -2  18  142.34   13.21
   2   2  18   98.41   12.80
   2  -2 -18   97.81   13.76
   2   2  18  136.09   14.16
   2  -2 -18  139.41   15.69
   2   2  18  101.83   14.83
  -2   2 -18  103.05    9.04
  -2   2 -19   47.94    5.94
   2   2  19   59.40   13.21
  -2   2 -19   38.18    5.47
   2  -2 -19   65.74   11.69
   2  -2 -19   62.80   11.33
  -2  -2  19   68.35   10.65
   2   2  19   49.32   11.54
   2  -2 -19   53.77   13.27
  -2  -2  19   20.34   13.61
   2   2  19   34.56   10.41
   2  -2 -20   57.04   12.11
  -2   2 -20   47.47    5.75
  -2  -2  20   29.84   15.08
   2   2  20   34.39   11.22
   2   2  20   50.22   13.61
  -2   2 -20   50.73    6.37
  -2  -2  20   73.42   11.55
   2   2  20   60.61   12.14
   2  -2 -20   46.64   14.81
   2  -2 -20   56.22   12.04
   2  -2 -21  181.21   16.62
  -2   2 -21  146.60   11.65
   2   2  21  169.47   16.33
  -2   2 -21  122.66   11.18
   2   2  21  152.78   16.03
   2  -2 -21  172.30   18.81
   2  -2 -21  156.41   16.43
  -2  -2  21  156.97   19.37
   2  -2 -22   25.27   12.23
  -2  -2  22    2.96   15.10
  -2   2 -22    1.08    4.45
   2  -2 -22   24.46   12.02
  -2   2 -22    4.65    5.33
   2   2  22   -3.62   11.10
   2   2  22   22.96   11.27
  -2  -2  23   37.74   17.39
   2   2  23   36.82   12.74
   2   2  23   39.63   12.94
   2  -2 -23   27.93   12.60
  -2   2 -23   24.08    5.85
  -2   2 -23   26.79    4.99
  -2   3  23   96.91   19.23
  -2  -3 -23  138.72   10.77
   2   3 -23  118.82   17.85
   2   3 -23  144.04   17.18
   2  -3  23  169.84   17.55
   2  -3  23  125.41   16.30
  -2   3  22   10.20   14.54
  -2  -3 -22   26.25    4.82
   2   3 -22   29.98   12.18
   2  -3  22   21.07   11.66
   2   3 -22   32.55   17.57
   2  -3  22   22.31   11.36
  -2   3  21   15.58   14.56
   2   3 -21   31.72   12.39
  -2   3  21   38.00   12.90
   2  -3  21   36.51   12.74
  -2  -3 -21   40.63    5.18
   2  -3  21   41.94   12.50
   2  -3  21   39.14   10.98
   2   3 -21   36.70   16.18
  -2   3  20   11.85   13.28
  -2  -3 -20   14.56    4.43
   2   3 -20   18.29   11.05
   2  -3  20   17.42   12.22
   2  -3  20   19.05   10.78
   2   3 -20   18.58    9.06
  -2  -3 -20   22.72   14.66
  -2   3  20   22.30   12.15
   2   3 -20   15.98   14.59
   2  -3  20   28.54    9.76
  -2   3  19   -6.90   12.48
  -2  -3 -19   12.98   14.15
  -2  -3 -19   -1.01    3.99
   2   3 -19   -4.86   10.01
   2   3 -19    6.74    8.60
  -2   3  19    3.69   11.41
   2  -3  19   14.63   11.03
   2  -3  19    5.77    9.26
   2   3 -19   17.43   13.88
   2  -3  19    7.26   11.38
   2   3 -18   65.76    9.93
  -2  -3 -18   50.36    6.00
  -2  -3 -18   64.37   15.37
  -2   3  18   67.59   12.50
   2  -3  18   73.27   12.53
   2  -3  18   57.62   10.20
   2   3 -18   86.00   14.66
   2   3 -18   65.40   11.49
   2  -3  18   75.81   12.34
  -2  -3 -17   15.50    4.26
  -2   3  17   37.83   10.72
   2  -3  17   24.68   11.23
   2   3 -17   39.39   12.35
   2  -3  17    4.66   10.58
   2  -3  17   28.79    8.61
   2   3 -17   13.51    8.50
  -2  -3 -17   -7.35   13.56
   2   3 -17   21.71    9.92
  -2   3  16  348.06   25.58
   2   3 -16  325.92   25.75
   2  -3  16  319.95   25.54
   2   3 -16  313.66   24.59
   2  -3  16  336.43   25.94
   2  -3  16  309.82   24.22
  -2  -3 -16  322.15   26.69
   2   3 -16  339.40   26.54
  -2  -3 -16  301.87   22.52
  -2   3  15   37.56   10.95
  -2  -3 -15   49.31    5.16
   2  -3  15   48.34    9.80
   2   3 -15   47.07   10.28
  -2   3  15   59.49   10.60
   2  -3  15   42.59    8.24
   2   3 -15   41.48    9.03
   2  -3  15   56.93   10.71
  -2  -3 -15   43.12   11.39
   2   3 -15   52.92   11.25
   2   3 -14  199.52   17.53
  -2   3  14  189.01   16.95
   2   3 -14  175.94   16.44
   2  -3  14  193.83   16.99
  -2  -3 -14  205.48   14.10
   2  -3  14  206.05   17.97
   2  -3  14  194.17   15.79
  -2  -3 -14  179.96   18.35
   2   3 -14  174.83   17.45
  -2   3  14  155.38   17.26
  -2  -3 -13   99.83   12.78
   2  -3  13   71.62    9.39
   2   3 -13  101.99   10.48
   2   3 -13  111.42   11.82
  -2   3  13  112.88   11.64
   2  -3  13  114.11   12.65
   2   3 -13   92.99   11.74
  -2  -3 -13  116.12    7.86
   2  -3  13   94.53   11.00
   2   3 -12  237.04   19.56
  -2   3  12  245.32   19.86
   2  -3  12  202.84   18.61
  -2  -3 -12  271.79   17.72
   2  -3  12  266.95   20.93
  -2  -3 -12  243.06   20.59
   2   3 -12  238.62   20.18
   2   3 -12  229.31   20.35
  -2   3  12  240.62   20.34
   2  -3  12  255.82   19.93
  -2   3  11  316.52   23.33
   2   3 -11  297.12   23.65
  -2  -3 -11  316.66   21.61
  -2  -3 -11  308.62   24.03
  -2   3  11  261.80   23.60
   2  -3  11  297.87   22.40
   2   3 -11  320.41   23.89
   2   3 -11  330.98   23.46
   2  -3  11  286.83   24.52
   2  -3  11  282.34   23.21
  -2   3  10  580.65   42.18
   2   3 -10  590.21   42.74
  -2  -3 -10  581.11   40.98
   2  -3  10  608.32   42.31
   2   3 -10  595.87   42.31
  -2   3  10  624.29   42.58
  -2  -3 -10  595.98   42.70
   2   3 -10  544.77   42.34
   2  -3  10  613.08   43.22
   2  -3   9  163.25   14.60
   2  -3   9  153.06   12.46
   2   3  -9  114.71   13.42
  -2   3   9  117.19   13.28
  -2  -3  -9  166.15   13.46
   2   3  -9  137.66   12.92
  -2   3   9  151.59   12.54
   2   3  -9  152.09   13.05
   2   3  -8  234.73   18.94
  -2   3   8  260.28   18.39
   2   3  -8  212.33   19.09
  -2  -3  -8  239.40   18.84
  -2   3   8  209.38   19.02
   2  -3   8  267.77   20.12
   2   3  -8  234.93   18.51
   2  -3   8  261.47   18.46
   2  -3   7  298.34   19.96
  -2   3   7  215.30   21.28
   2  -3   7  289.84   20.65
  -2   3   7  272.22   20.54
  -2  -3  -7  278.56   20.99
   2   3  -7  281.95   20.70
   2   3  -7  274.06   21.52
   2  -3   7  290.46   22.19
   2   3  -7  263.78   21.36
   2  -3   6   83.40    8.29
   2  -3   6  101.72    7.59
  -2   3   6   98.82    8.26
  -2  -3  -6  104.98    8.92
   2   3  -6   97.53    9.80
   2  -3   6  104.81   11.48
   2   3  -6   89.93    8.41
   2   3  -6   90.68    9.97
   2   3  -5  226.71   17.45
   2  -3   5  227.35   16.40
  -2   3   5  218.02   16.40
  -2  -3  -5  230.62   16.68
   2  -3   5  229.68   16.15
  -2   3   5  215.86   17.42
   2   3  -5  206.77   16.27
   2  -3   5  245.54   18.47
  -2   3   5  185.55   17.34
   2   3  -5  230.50   17.96
   2  -3   4   32.54    4.49
  -2   3   4   24.61    6.68
  -2   3   4   24.86    6.35
  -2   3   4   29.89    4.53
   2   3  -4   27.10    4.29
  -2  -3  -4   28.39    4.89
   2   3  -4   25.48    7.85
   2   3  -4   30.40    7.00
   2  -3   4   22.94    4.21
   2  -3   4   25.32    9.01
  -2   3   3  489.56   30.11
   2  -3   3  439.71   30.02
   2   3  -3  394.63   29.90
  -2   3   3  458.81   30.95
   2   3  -3  428.43   30.97
  -2  -3  -3  455.96   30.21
   2  -3   3  478.89   30.30
   2  -3   3  445.73   31.76
   2   3  -3  462.54   31.35
  -2   3   2  564.49   42.77
   2  -3   2  614.99   42.41
   2   3  -2  611.59   43.49
   2  -3   2  638.90   44.11
  -2   3   2  640.93   42.45
  -2   3   2  628.17   43.22
   2  -3   2  496.37   42.67
   2  -3   2  646.17   42.85
   2   3  -2  624.37   43.64
  -2  -3  -2  642.70   42.57
   2  -3   1  185.01   13.75
   2   3  -1  182.74   14.95
  -2  -3  -1  188.38   12.93
   2   3  -1  189.62   14.67
   2  -3   1  172.10   12.87
  -2  -3  -1  191.06   14.86
  -2   3   1  189.72   12.86
   2  -3   1  180.55   15.52
   2  -3   1  158.94   13.42
  -2   3   1  165.91   13.50
  -2  -3   0  157.16   12.22
   2   3   0   82.91   11.42
   2   3   0  133.26   11.01
   2  -3   0  136.16   10.11
  -2  -3   0  141.28   11.20
   2  -3   0  132.50   11.96
  -2   3   0  119.07    9.65
   2  -3   0  106.25    9.52
   2  -3  -1  173.61   13.39
   2  -3  -1  186.96   12.24
   2   3   1  209.95   14.58
   2   3   1  181.32   14.08
  -2  -3   1  183.38   14.33
   2  -3  -1  133.36   12.87
   2  -3  -1  191.21   14.96
   2  -3  -2  637.96   43.43
   2  -3  -2  635.90   42.72
   2  -3  -2  505.57   42.90
  -2  -3   2  579.92   43.86
   2   3   2  662.03   42.78
  -2  -3   2  606.18   43.59
   2   3   2  595.64   43.61
   2  -3  -2  643.76   43.98
   2   3   2  652.20   43.96
   2  -3  -3  438.22   31.27
   2  -3  -3  448.47   31.84
   2   3   3  423.44   31.29
  -2  -3   3  463.04   32.37
   2   3   3  459.10   31.19
  -2   3  -3  448.58   31.35
  -2  -3   3  420.68   31.99
   2   3   3  421.20   32.06
   2  -3  -3  451.80   31.12
   2  -3  -4   32.23    6.25
   2   3   4   24.74    4.36
   2  -3  -4   30.62    4.27
  -2   3  -4   27.72    4.35
  -2  -3   4   10.75    6.92
  -2  -3   4   29.29    3.25
   2   3   4   34.32    4.59
   2  -3  -4   21.38    4.33
  -2  -3   4   21.68    6.48
   2  -3  -5  187.37   16.23
   2   3   5  245.04   16.02
   2  -3  -5  221.43   16.28
  -2   3  -5  239.90   16.04
   2  -3  -5  228.26   17.22
  -2  -3   5  207.49   15.80
   2   3   5  231.44   16.38
  -2  -3   5  226.64   17.65
  -2  -3   5  163.03   17.75
  -2  -3   6  111.50   11.57
   2   3   6   94.29    8.90
  -2   3  -6  111.57    8.17
   2  -3  -6   76.57    8.66
  -2  -3   6  103.63    8.14
  -2  -3   6   95.68   10.68
   2  -3  -6  102.71    9.78
   2   3   6  101.34    8.05
   2  -3  -6  100.77    8.91
  -2  -3   7  276.12   21.12
   2   3   7  286.28   20.84
   2   3   7  312.52   21.70
   2  -3  -7  313.17   21.70
  -2   3  -7  308.12   20.91
  -2  -3   7  291.57   22.72
   2  -3  -7  293.33   21.39
   2  -3  -7  291.46   22.22
  -2  -3   7  238.99   23.11
   2  -3  -8  242.19   17.87
  -2  -3   8  252.50   19.17
  -2  -3   8  239.64   17.68
  -2   3  -8  259.84   17.17
   2   3   8  217.67   17.03
   2  -3  -8  218.85   18.55
   2   3   8  276.13   18.36
   2  -3  -8  265.36   18.33
   2  -3  -9  129.08   12.93
   2   3   9  128.34   10.66
   2  -3  -9  139.12   11.84
  -2  -3   9  167.66   13.79
   2  -3  -9  144.59   12.76
  -2  -3   9  146.27   11.71
   2   3   9  171.77   12.54
  -2  -3   9  140.44   15.13
  -2   3  -9  153.45   10.89
   2  -3  -9  142.38   12.49
   2   3  10  549.39   40.84
   2  -3 -10  601.53   41.68
  -2   3 -10  612.90   40.96
   2  -3 -10  610.48   42.11
  -2  -3  10  609.82   42.83
   2  -3 -10  535.50   41.89
   2   3  10  611.13   42.10
  -2  -3  10  564.39   41.55
  -2  -3  10  691.38   43.61
  -2   3 -11  299.32   21.07
   2  -3 -11  306.67   22.73
   2   3  11  316.93   22.75
  -2  -3  11  327.11   23.41
   2  -3 -11  274.42   22.57
  -2  -3  11  300.84   22.02
  -2   3 -11  328.84   25.80
   2  -3 -11  324.18   22.03
   2  -3 -12  270.63   20.09
  -2   3 -12  260.01   18.30
  -2  -3  12  264.15   19.55
   2   3  12  267.37   20.21
   2  -3 -12  260.27   20.18
   2   3  12  257.10   21.02
  -2   3 -12  267.42   23.52
  -2  -3  12  274.50   21.00
   2  -3 -12  234.94   19.30
   2  -3 -13  104.28   11.16
   2   3  13  105.27   11.89
  -2   3 -13  101.11    8.33
   2  -3 -13   99.20   11.73
  -2  -3  13  111.31   14.80
  -2  -3  13   98.15   12.53
  -2  -3  13  104.08   10.37
   2   3  13  109.03   11.08
   2  -3 -13   86.28   11.34
  -2   3 -13  112.03   16.33
   2  -3 -13   94.51    9.74
   2   3  14  199.24   17.88
   2  -3 -14  206.32   16.85
  -2   3 -14  191.32   14.59
   2  -3 -14  179.88   17.15
  -2  -3  14  159.39   19.14
   2  -3 -14  192.06   17.56
  -2  -3  14  200.08   16.36
   2   3  14  224.52   17.15
  -2   3 -14  244.12   21.53
  -2  -3  14  188.74   17.71
   2   3  15   57.11   11.39
  -2   3 -15   59.47    6.16
  -2  -3  15   58.24    8.92
   2  -3 -15   53.60    9.63
  -2  -3  15   31.38   13.16
   2  -3 -15   58.94   10.27
   2  -3 -15   25.24   10.90
  -2  -3  15   56.53   11.95
  -2   3 -15   71.17   16.13
   2   3  15   58.76   10.43
   2  -3 -16  315.47   24.81
   2   3  16  326.15   25.50
  -2   3 -16  299.02   22.29
   2   3  16  349.46   24.87
   2  -3 -16  324.19   24.89
  -2  -3  16  321.49   24.23
   2  -3 -16  304.17   25.06
  -2   3 -16  331.92   28.32
  -2  -3  16  214.45   26.53
  -2   3 -17   17.54    5.12
   2   3  17   18.16   11.74
  -2  -3  17   21.89   13.79
  -2  -3  17   27.53    9.14
   2  -3 -17   25.60   10.24
   2   3  17   32.18   10.24
   2  -3 -17   42.03   11.80
   2  -3 -17   21.02    9.38
  -2   3 -17   21.52   17.07
  -2  -3  18   93.24   11.10
   2   3  18   85.95   14.19
  -2   3 -18   57.22   18.28
   2   3  18   66.75   10.87
  -2   3 -18   59.21    7.23
   2  -3 -18   87.91   12.18
   2   3  18   77.53   12.13
   2  -3 -18   70.11   13.52
  -2  -3  18   69.01   14.76
   2  -3 -18   75.39   11.69
  -2   3 -18   62.57    7.14
   2  -3 -19    9.17   10.34
  -2   3 -19    3.58    5.23
  -2  -3  19    3.02   14.71
   2   3  19    6.88    9.52
   2   3  19   -4.54   12.25
   2   3  19   22.34   10.64
   2  -3 -19   -5.43   12.59
   2  -3 -19    6.58   10.62
  -2   3 -19   -2.03    4.83
  -2  -3  19    1.39    9.20
  -2   3 -19   23.17   17.96
  -2   3 -20   12.68   18.71
  -2   3 -20   23.99    5.43
  -2  -3  20   21.03   15.38
  -2   3 -20   21.56    5.94
   2  -3 -20   41.63   11.57
   2   3  20   37.75   10.60
  -2  -3  20   31.30   10.40
   2   3  20   37.80   13.42
   2  -3 -20   43.45   14.01
   2   3  20   15.19   10.71
  -2   3 -21   43.70    6.87
  -2  -3  21   38.33   16.50
   2   3  21   30.85   11.37
   2  -3 -21   43.79   12.24
  -2  -3  21   66.03   11.63
   2   3  21   83.35   12.99
   2  -3 -21   78.96   15.08
  -2   3 -21   36.54    6.03
  -2  -3  22   14.43   16.63
  -2  -3  22   60.52   12.08
   2  -3 -22   42.29   12.70
  -2   3 -22   35.04    5.72
  -2   3 -22   30.27    6.55
   2   3  22   44.83   13.01
   2   3  22   33.89   12.14
   2   3  23  125.85   15.83
  -2   3 -23   87.78   10.45
  -2  -3  23  178.11   20.86
   2  -3 -23  146.88   16.11
  -2  -3  23  162.88   15.38
   2   3  23  162.87   16.56
  -2   3 -23  109.00    9.82
  -2   4  23   29.24   16.22
   2   4 -23   41.17   13.05
  -2  -4 -23   48.45    5.94
   2  -4  23   28.46   12.46
   2  -4  23   39.11   13.63
  -2   4  22   -1.17   14.72
  -2  -4 -22    6.59    4.83
   2   4 -22   14.97   11.93
   2  -4  22   20.41   11.38
   2  -4  22    6.33   11.39
   2   4 -22    8.31   16.99
  -2   4  21   22.62   14.82
  -2  -4 -21   51.36    6.36
   2   4 -21   43.13   12.82
   2  -4  21   60.51   13.71
   2  -4  21   63.45   12.08
  -2   4  21   68.45   14.20
   2   4 -21   62.22   16.68
   2  -4  21   81.17   13.50
  -2   4  20    5.85   12.61
   2   4 -20    5.15   11.29
  -2  -4 -20    4.30    4.64
   2  -4  20    6.57   12.15
  -2   4  20    9.97   12.02
   2  -4  20   20.07   11.93
   2  -4  20    0.52   10.15
  -2  -4 -20  -14.51   15.60
   2   4 -20    1.85   14.94
  -2   4  19   69.26   13.79
   2  -4  19   77.81   13.13
  -2   4  19   82.17   13.09
  -2  -4 -19   53.05    6.50
   2  -4  19   70.08   12.88
   2  -4  19   56.36   10.52
  -2  -4 -19   52.50   15.60
   2   4 -19   68.28   15.60
   2   4 -19   52.42   12.35
  -2   4  18    6.96   11.32
  -2  -4 -18    5.69    4.47
   2  -4  18   21.11   11.35
  -2   4  18   -1.60   10.93
   2   4 -18    5.43   10.43
   2  -4  18   10.64   11.24
   2  -4  18    7.67    8.67
  -2  -4 -18    0.77   13.89
   2   4 -18   -2.85   13.16
   2   4 -17   89.61   12.13
  -2   4  17  115.16   13.46
  -2  -4 -17   88.36    7.92
  -2  -4 -17   81.75   15.14
   2  -4  17   95.92   13.96
   2  -4  17  100.10   11.02
   2   4 -17  100.50   14.77
   2  -4  17   73.13   12.67
   2  -4  16  142.81   15.00
  -2   4  16  169.25   17.40
  -2   4  16  182.63   16.68
  -2  -4 -16  174.77   13.11
   2  -4  16  174.45   16.99
   2  -4  16  174.54   16.83
   2   4 -16  185.25   18.14
  -2  -4 -16  176.62   18.07
   2   4 -16  170.36   17.05
   2  -4  15  204.62   18.80
  -2   4  15  293.18   20.54
  -2  -4 -15  251.50   21.08
   2  -4  15  275.94   21.40
   2  -4  15  254.19   20.25
   2   4 -15  263.09   21.65
  -2  -4 -15  257.65   17.47
   2   4 -15  222.04   20.67
  -2  -4 -14  263.64   17.54
   2   4 -14  237.91   20.36
   2   4 -14  233.79   19.59
   2  -4  14  210.49   18.59
  -2   4  14  187.47   20.11
  -2  -4 -14  252.43   20.88
   2   4 -14  226.55   20.69
   2  -4  14  244.19   19.95
   2  -4  14  242.32   21.12
  -2   4  14  253.40   20.03
  -2  -4 -13  158.56   11.02
   2  -4  13  140.10   12.28
   2   4 -13  146.56   13.36
   2   4 -13  130.13   14.25
   2  -4  13  155.96   13.77
  -2  -4 -13  136.22   14.78
   2  -4  13  143.19   15.22
   2   4 -13  123.11   14.43
  -2   4  13   97.94   13.71
  -2   4  13  139.17   13.67
  -2  -4 -12   99.56    7.93
   2  -4  12   90.44   10.62
   2   4 -12   95.67   10.49
  -2   4  12  118.59   10.94
   2   4 -12   85.00   11.45
   2  -4  12   93.61    9.18
  -2  -4 -12   89.01   11.92
   2  -4  12   84.68   12.51
   2   4 -12  101.34   11.65
  -2   4  12   74.08   11.19
   2  -4  11    3.28    6.81
  -2   4  11    2.82    6.82
   2   4 -11    2.76    8.10
   2  -4  11    5.40    5.07
  -2  -4 -11    5.81    3.65
  -2  -4 -11    6.41    8.30
   2  -4  11   -2.31    9.67
   2   4 -11    4.60    8.24
   2   4 -11    2.84    7.20
  -2   4  11    2.96    7.54
  -2  -4 -10  368.94   25.50
  -2   4  10  352.43   26.62
   2  -4  10  353.35   26.67
   2   4 -10  374.99   27.46
   2   4 -10  343.21   27.19
  -2   4  10  384.41   27.02
  -2  -4 -10  339.76   27.07
   2  -4  10  367.87   28.06
   2   4 -10  342.35   27.05
   2  -4  10  355.33   25.96
  -2   4   9  541.84   38.59
   2  -4   9  516.57   37.99
   2  -4   9  559.92   38.73
   2   4  -9  527.11   39.07
   2   4  -9  615.36   39.24
  -2   4   9  513.46   38.86
  -2  -4  -9  527.28   38.86
   2  -4   9  556.03   39.90
   2   4  -9  515.69   38.92
  -2  -4  -9  542.42   37.76
   2  -4   8 1138.35   78.34
   2  -4   8 1155.33   78.87
  -2   4   8 1114.79   78.74
   2   4  -8 1116.75   79.01
  -2   4   8  929.82   78.83
  -2  -4  -8 1149.99   78.98
   2  -4   8 1151.45   79.99
   2   4  -8 1344.93   79.55
   2   4  -8 1116.26   79.37
   2  -4   7  245.41   18.13
   2  -4   7  242.33   18.50
  -2   4   7  242.66   19.67
  -2  -4  -7  249.97   18.74
  -2   4   7  232.08   19.07
   2   4  -7  239.26   18.90
   2   4  -7  275.82   19.87
   2  -4   7  260.22   20.53
   2   4  -7  244.39   19.52
  -2   4   7  244.25   18.38
   2  -4   6   34.15    5.63
  -2   4   6   37.16    6.92
   2  -4   6   40.92    5.40
   2   4  -6   39.81    8.93
   2   4  -6   38.57    7.35
  -2   4   6   38.61    8.11
  -2   4   6   43.42    5.42
  -2  -4  -6   32.51    6.00
   2   4  -6   34.29    6.69
   2  -4   6   30.56    9.99
  -2   4   5  107.86   10.53
   2  -4   5  106.01    8.66
   2  -4   5   99.25    8.52
  -2   4   5  102.14    8.40
  -2  -4  -5   93.73    8.74
   2   4  -5   80.63   10.71
  -2   4   5  100.32    9.72
   2   4  -5  106.00   10.64
   2   4  -5  101.13    9.18
   2  -4   5   91.30   12.45
  -2   4   4  158.47   10.74
  -2   4   4  135.20   12.24
   2   4  -4  140.26   12.58
   2  -4   4  143.42   14.13
   2   4  -4  130.37   11.13
  -2   4   4  152.28   11.82
   2  -4   4  140.91   11.16
  -2  -4  -4  135.60   10.95
   2  -4   4  128.52   10.74
   2   4  -4  147.35   13.32
   2   4  -3  610.24   42.44
   2  -4   3  604.43   41.11
   2  -4   3  600.87   43.13
  -2   4   3  684.62   41.16
  -2  -4  -3  603.04   41.23
   2  -4   3  647.17   41.59
   2   4  -3  607.96   42.35
   2   4  -3  495.91   41.06
  -2   4   3  611.94   42.04
  -2   4   3  485.25   41.46
  -2   4   2   18.61    4.46
   2   4  -2   19.24    7.38
   2  -4   2   19.34    5.06
  -2   4   2   24.20    6.28
   2  -4   2   24.49    4.14
  -2  -4  -2   24.08    3.34
  -2   4   2   28.95    2.90
   2  -4   2   20.51    2.89
   2   4  -2   28.33    7.47
   2  -4   2   28.39    9.01
   2  -4   1  233.16   18.66
  -2   4   1  254.13   18.83
   2  -4   1  290.38   19.44
   2   4  -1  305.94   20.51
  -2  -4  -1  265.11   18.46
   2  -4   1  250.70   21.16
   2   4  -1  293.81   20.16
  -2  -4  -1  283.29   20.45
   2  -4   0  219.29   14.28
   2  -4   0  146.75   13.25
   2   4   0  186.82   15.33
   2   4   0  201.47   14.98
   2  -4   0  187.94   15.95
  -2  -4   0  210.86   15.35
  -2  -4   0  237.59   15.93
   2  -4  -1  285.95   18.81
   2  -4  -1  275.70   19.99
  -2  -4   1  302.20   19.58
   2  -4  -1  202.40   17.67
   2   4   1  278.12   19.50
  -2  -4   1  294.49   19.99
   2   4   1  274.64   19.35
   2   4   2   14.69    7.40
  -2  -4   2   19.01    7.35
   2  -4  -2   30.83    7.81
   2   4   2   26.35    7.20
   2   4   2   23.13    5.17
   2  -4  -2   27.33    6.01
  -2  -4   2   23.71    8.18
   2  -4  -2   18.13    3.24
  -2   4  -3  585.14   42.53
   2  -4  -3  617.52   42.07
   2   4   3  580.49   42.45
   2  -4  -3  596.70   42.88
   2  -4  -3  624.04   42.18
  -2  -4   3  571.02   43.43
  -2  -4   3  599.26   41.93
  -2  -4   3  593.17   43.18
   2   4   3  637.30   43.26
   2  -4  -4  140.84   11.59
   2  -4  -4  144.97   10.03
   2   4   4  130.91   10.47
  -2   4  -4  144.14   10.66
  -2  -4   4  108.44   12.27
   2  -4  -4   91.70   10.02
  -2  -4   4  134.99    9.71
  -2  -4   4  151.71   12.26
   2   4   4  147.88   12.60
  -2   4  -5   97.11   12.25
   2  -4  -5   98.29    8.15
   2   4   5  105.87    8.41
   2  -4  -5   65.34    8.04
   2  -4  -5  106.86   10.01
  -2  -4   5  100.13    7.77
  -2   4  -5  122.82    8.57
  -2  -4   5   78.53   10.78
  -2  -4   5   99.60   10.62
  -2  -4   6   27.75    9.26
  -2   4  -6   44.13    5.31
   2   4   6   40.99    5.21
   2   4   6   44.63    6.00
   2  -4  -6   45.02    7.85
   2  -4  -6   24.48    4.94
   2  -4  -6   38.63    5.35
  -2  -4   6   35.06    4.85
  -2  -4   6   33.90    8.59
  -2   4  -6   32.41   10.74
  -2  -4   7  261.15   20.77
   2  -4  -7  258.32   18.48
   2  -4  -7  272.18   18.79
  -2   4  -7  260.03   18.36
   2  -4  -7  241.03   19.44
   2   4   7  255.64   18.99
  -2  -4   7  230.88   18.34
  -2  -4   7  244.22   20.01
  -2   4  -7  240.67   21.95
   2   4   7  242.25   18.27
   2  -4  -8 1136.56   78.75
   2   4   8 1084.27   78.48
   2  -4  -8 1188.10   79.05
  -2  -4   8 1184.50   79.72
   2   4   8 1153.28   79.12
   2  -4  -8 1173.89   79.37
  -2   4  -8 1187.62   80.90
  -2   4  -8 1140.66   78.55
  -2  -4   8 1092.16   78.71
  -2  -4   8 1006.58   79.82
   2  -4  -9  551.17   37.59
   2  -4  -9  569.35   38.06
  -2   4  -9  544.15   37.29
  -2  -4   9  530.39   37.67
  -2  -4   9  496.51   39.44
   2   4   9  476.46   37.21
   2   4   9  568.15   38.13
  -2   4  -9  543.16   40.60
  -2  -4   9  558.68   39.00
   2  -4  -9  493.60   38.38
   2  -4 -10  376.67   26.73
  -2   4 -10  374.03   25.70
  -2   4 -10  379.49   30.33
   2  -4 -10  363.27   26.11
   2   4  10  344.73   25.64
  -2  -4  10  359.87   26.28
   2   4  10  379.56   26.88
  -2  -4  10  359.34   27.55
   2  -4 -10  316.28   26.56
  -2  -4  10  364.66   28.68
   2  -4 -11   -5.53    5.09
   2   4  11    3.46    4.24
  -2   4 -11    3.74   12.42
   2  -4 -11   13.54    6.71
  -2  -4  11    0.78    5.84
   2   4  11   14.82    7.30
   2  -4 -11   11.12    6.32
  -2  -4  11    8.60    9.23
  -2  -4  11    6.87   11.67
  -2   4 -11    5.27    4.34
   2  -4 -12  107.98   10.50
   2  -4 -12   98.95   11.09
   2   4  12   84.21    8.29
  -2  -4  12   90.03   11.98
  -2  -4  12  108.13   14.25
   2   4  12  100.18   10.66
  -2   4 -12   99.49    8.36
  -2  -4  12   92.72    9.84
  -2   4 -12   97.82   15.81
   2   4  13  171.81   14.37
  -2   4 -13  142.30   12.00
   2  -4 -13  176.91   14.07
  -2  -4  13  104.99   17.20
   2  -4 -13  136.94   14.61
  -2  -4  13  161.86   15.91
  -2   4 -13  156.49   18.98
   2  -4 -13  145.66   14.39
  -2  -4  13  156.86   13.44
   2   4  13  177.20   15.86
   2  -4 -14  263.58   20.84
   2   4  14  237.05   21.54
  -2   4 -14  245.26   18.87
   2  -4 -14  244.57   20.93
  -2  -4  14  248.13   22.24
   2   4  14  289.61   21.06
  -2  -4  14  263.46   20.15
   2  -4 -14  245.96   21.07
  -2   4 -14  276.95   24.87
  -2  -4  14  280.09   23.50
   2  -4 -15  274.49   21.22
   2   4  15  272.15   22.16
   2  -4 -15  249.16   21.43
  -2  -4  15  197.68   23.24
  -2   4 -15  251.77   19.09
  -2  -4  15  270.15   22.60
  -2  -4  15  267.58   20.63
   2   4  15  281.36   21.28
   2  -4 -15  234.19   21.65
  -2   4 -15  288.95   26.36
  -2   4 -16  182.22   14.34
   2   4  16  155.90   17.77
   2  -4 -16  172.70   17.21
   2   4  16  207.82   17.11
  -2  -4  16  193.26   16.41
  -2  -4  16  182.78   18.85
   2  -4 -16  143.55   17.55
  -2   4 -16  197.35   22.69
   2  -4 -17   85.99   12.49
  -2   4 -17   80.52    8.53
  -2  -4  17  113.24   16.98
   2   4  17   97.88   12.36
  -2  -4  17  101.18   11.74
   2  -4 -17   67.96   12.73
  -2  -4  17   86.83   14.59
   2   4  17   93.31   14.52
  -2   4 -17  103.37   19.52
  -2   4 -18    1.52    5.71
   2   4  18   13.07   11.99
   2  -4 -18   18.09   10.40
   2   4  18   15.67   10.84
  -2  -4  18   11.67   13.74
   2  -4 -18   16.67   11.84
  -2  -4  18    9.09   12.66
  -2  -4  18   18.63    9.12
  -2   4 -18   19.55   17.72
  -2   4 -19   61.48    8.15
  -2  -4  19   63.60   16.70
   2   4  19   70.93   14.75
   2  -4 -19   87.26   12.94
   2   4  19   81.63   12.92
  -2  -4  19   91.81   11.62
   2  -4 -19   76.03   14.14
   2   4  19   81.02   11.78
  -2   4 -19   66.61   18.93
  -2  -4  19   82.45   15.13
   2   4  20    9.38   10.38
  -2   4 -20    0.69    6.06
  -2  -4  20   10.75   13.65
  -2  -4  20    5.39   15.39
   2  -4 -20   10.09   11.35
  -2   4 -20   -0.12    5.78
   2   4  20   25.93   10.96
  -2  -4  20   10.87    9.85
   2   4  20   21.26   13.72
   2  -4 -20   23.05   12.85
  -2   4 -20   22.43   18.13
  -2   4 -21   72.00    7.81
   2   4  21   43.57   12.09
  -2  -4  21   22.58   17.06
   2  -4 -21   52.46   12.93
  -2   4 -21   47.97    7.21
   2   4  21   50.83   12.76
  -2  -4  21   66.81   11.74
  -2  -4  22   15.00   17.42
  -2   4 -22   -9.91    6.38
  -2   4 -22    4.25    5.66
   2   4  22   11.08   11.15
   2  -4 -22   -5.36   11.62
  -2  -4  22   15.93   11.08
  -2   4 -23   41.60    6.59
   2   4  23   40.69   13.35
  -2  -4  23   65.10   18.59
   2  -4 -23   53.54   13.11
  -2  -4  23   77.68   12.49
  -2   4 -23   35.59    7.52
  -2   5  23   17.55   15.62
  -2  -5 -23   15.57    5.38
   2  -5  23   11.66   11.96
  -2  -5 -22   19.17    5.42
   2   5 -22   14.28   12.58
  -2   5  22    6.14   14.39
   2  -5  22    8.98   11.38
   2  -5  22   34.66   12.85
   2   5 -22    2.64   17.14
  -2  -5 -21   14.93    5.43
  -2   5  21   26.71   14.15
  -2   5  21   39.71   13.44
   2  -5  21   24.06   12.68
   2   5 -21    7.11   12.08
   2  -5  21   23.50   12.78
   2  -5  21   11.94   10.87
   2   5 -21   16.94   16.64
  -2   5  20   -3.07   13.26
   2   5 -20   -2.42   11.43
  -2   5  20   13.34   11.91
   2  -5  20   20.03   12.24
   2  -5  20    6.96   12.06
  -2  -5 -20    0.87   15.06
   2  -5  20    4.86   10.25
   2   5 -20   22.02   14.80
  -2  -5 -20    5.39    5.15
   2   5 -19   74.33   13.30
  -2   5  19  100.11   13.68
   2  -5  19   78.19   13.15
   2   5 -19   78.24   16.18
  -2  -5 -19   50.86   15.74
   2  -5  19   93.99   14.06
   2  -5  19   78.67   11.75
  -2  -5 -19   70.13    7.56
  -2   5  19   34.43   13.84
  -2   5  18   82.83   13.04
  -2  -5 -18   62.37    6.70
   2   5 -18   29.81   11.45
   2  -5  18   67.69   12.40
   2  -5  18   63.66   12.72
  -2  -5 -18   51.88   14.13
   2  -5  18   53.08   10.48
   2   5 -18   56.99   14.71
  -2   5  18   19.08   12.38
  -2  -5 -17   24.89    5.38
   2   5 -17    3.53   10.71
  -2   5  17   12.09   10.66
   2  -5  17   21.17   10.36
   2  -5  17   26.11   11.45
   2  -5  17   32.63    8.78
  -2  -5 -17   34.94   13.23
   2   5 -17   30.83   13.16
  -2   5  17    4.47   10.91
  -2  -5 -16   -0.33   11.53
   2  -5  16   19.64   10.00
  -2  -5 -16   12.08    5.01
   2  -5  16    6.35   11.12
   2  -5  16   10.97    7.81
  -2   5  16    4.97   10.79
   2   5 -16    2.69    9.92
   2   5 -16   21.05   11.91
  -2   5  16    7.64   10.12
  -2  -5 -15   42.62    5.71
   2   5 -15   18.58    9.83
  -2   5  15   46.36    9.92
   2  -5  15   13.99    9.78
   2  -5  15   34.69    7.72
  -2  -5 -15   32.09   11.94
   2  -5  15   35.42   11.68
   2   5 -15   18.36   11.71
  -2   5  15   26.46   10.20
  -2  -5 -14  110.16    8.96
   2  -5  14  105.59   12.03
   2   5 -14  104.04   12.99
   2  -5  14  101.24   10.32
   2  -5  14   90.35   13.48
   2   5 -14   99.74   13.74
  -2   5  14  101.08   12.07
  -2  -5 -14  111.76   13.38
  -2   5  14   61.01   12.40
  -2  -5 -13   64.27    6.28
   2  -5  13   45.44   11.48
   2  -5  13   65.16    9.34
  -2   5  13   51.62    9.36
   2   5 -13   42.87   10.12
   2  -5  13   44.84    7.51
   2   5 -13   45.20   10.70
  -2  -5 -13   64.18   10.81
  -2   5  13   18.46    9.83
   2   5 -12   23.43    9.00
   2  -5  12   33.46    7.99
  -2  -5 -12   31.50    9.58
  -2  -5 -12   45.91    5.35
   2  -5  12   26.83    6.19
   2  -5  12   37.42   10.20
   2   5 -12   43.76    9.87
  -2   5  12   37.15    8.25
  -2   5  12   21.74    8.72
   2   5 -11  143.67   13.98
  -2  -5 -11  152.32   11.16
  -2   5  11  145.99   12.96
  -2  -5 -11  169.38   13.81
   2  -5  11  132.54   11.76
  -2   5  11  108.16   12.92
   2  -5  11  152.92   15.38
   2   5 -11  127.87   14.12
   2  -5  11  137.63   12.99
   2   5 -10  203.77   18.02
   2  -5  10  214.42   17.15
   2  -5  10  210.51   19.19
  -2   5  10  211.88   17.02
  -2  -5 -10  221.66   15.88
  -2   5  10  213.05   17.29
  -2  -5 -10  210.71   17.56
   2   5 -10  213.43   18.02
   2  -5  10  210.03   16.18
   2  -5   9  194.52   14.93
  -2   5   9  146.57   15.00
   2  -5   9  179.18   13.99
  -2  -5  -9  191.35   13.81
  -2   5   9  168.21   14.69
   2   5  -9  196.27   15.77
  -2   5   9  200.55   16.34
  -2  -5  -9  187.77   15.29
   2  -5   9  192.66   17.53
   2   5  -9  174.08   15.86
   2  -5   8  851.70   58.36
  -2   5   8  830.11   58.49
   2  -5   8  824.41   58.62
  -2  -5  -8  829.08   58.13
  -2   5   8  890.49   59.35
  -2   5   8  903.00   58.74
  -2  -5  -8  836.22   58.77
   2  -5   8  812.80   59.94
   2  -5   8  779.04   58.10
   2   5  -8  820.20   59.29
   2   5  -8  818.09   59.09
   2  -5   7  283.26   20.18
   2  -5   7  267.12   20.24
   2  -5   7  283.58   19.62
   2   5  -7  245.89   21.29
  -2   5   7  291.37   21.56
  -2   5   7  275.20   20.56
  -2  -5  -7  261.92   20.42
  -2   5   7  261.54   20.06
   2  -5   7  268.61   22.91
   2   5  -7  310.15   21.71
   2   5  -7  242.08   21.06
   2  -5   6  312.96   23.15
   2  -5   6  339.60   23.70
  -2   5   6  323.74   24.86
   2   5  -6  311.02   24.94
  -2  -5  -6  323.70   23.83
  -2   5   6  327.53   23.99
   2  -5   6  341.87   23.82
   2  -5   6  333.30   26.32
   2   5  -6  326.68   24.40
   2   5  -6  356.69   25.39
  -2   5   6  320.23   23.50
  -2   5   5  822.95   52.78
  -2   5   5  738.22   51.79
  -2  -5  -5  725.07   52.04
   2  -5   5  736.02   51.54
   2   5  -5  739.78   52.92
  -2   5   5  673.58   52.10
   2  -5   5  824.35   54.08
   2  -5   5  798.47   52.18
   2   5  -5  678.32   52.18
   2   5  -5  846.85   53.20
   2  -5   5  728.54   51.89
   2   5  -4  123.20   11.66
   2  -5   4  136.69   10.29
   2  -5   4  123.20    8.63
   2  -5   4  114.51    9.19
  -2   5   4  135.28   11.47
  -2  -5  -4  106.68    9.55
  -2   5   4   98.80   10.01
   2   5  -4   99.05    9.80
  -2   5   4  119.62    9.06
   2   5  -4  114.32   12.04
   2  -5   4  111.94   13.58
   2   5  -3    5.02    4.20
   2   5  -3    8.39    7.61
   2  -5   3   -2.52    3.21
  -2   5   3    6.30    6.64
  -2   5   3    0.34    4.80
  -2  -5  -3    0.65    3.68
   2   5  -3   -9.35    7.63
   2  -5   3    6.57    5.24
   2  -5   3    3.09   10.02
  -2   5   3    1.42    2.61
   2  -5   2  193.72   13.84
   2   5  -2  186.28   14.95
  -2   5   2  195.36   14.44
   2  -5   2  190.47   16.78
  -2  -5  -2  187.28   12.80
   2   5  -2  175.91   15.05
   2  -5   2  162.42   12.48
  -2   5   2  157.02   12.92
  -2   5   1  221.15   16.48
   2  -5   1  233.18   17.58
   2   5  -1  224.44   18.63
  -2  -5  -1  244.02   16.45
   2   5  -1  199.05   18.08
   2  -5   1  232.24   19.45
  -2  -5  -1  245.20   18.73
   2   5   0    6.99    6.78
   2  -5   0    1.81    9.34
  -2  -5   0    5.25    3.92
   2   5   0    4.50    7.48
  -2  -5   0    5.81    7.57
   2  -5   0   10.19    5.68
   2  -5   0    4.23    1.80
   2  -5  -1  207.80   15.55
   2  -5  -1  245.32   17.21
   2   5   1  259.68   18.08
   2   5   1  221.70   17.75
  -2  -5   1  216.99   16.02
  -2  -5   1  234.71   17.78
  -2  -5   1  252.66   18.57
   2  -5  -1  229.89   18.57
   2   5   1  216.90   16.86
  -2   5  -1  240.86   19.34
   2  -5  -2  127.32   11.37
   2  -5  -2  175.06   13.38
  -2  -5   2  148.19   14.33
   2   5   2  175.20   12.75
  -2  -5   2  170.99   11.71
  -2  -5   2  183.06   14.12
   2   5   2  196.06   14.16
   2   5   2  171.96   13.75
  -2   5  -2  187.61   15.82
   2  -5  -2  172.27   14.69
  -2  -5   3    5.27    7.44
  -2   5  -3    0.50   10.03
  -2  -5   3   -3.19    7.85
   2   5   3   -2.21    6.98
   2   5   3    5.27    7.47
   2  -5  -3   -1.21    6.09
   2  -5  -3    5.26    2.67
  -2  -5   3    3.84    3.43
   2   5   3    3.55    5.31
  -2   5  -3    2.12    5.33
  -2   5  -4  109.77   13.98
   2   5   4  119.58   10.35
   2   5   4  118.84   12.04
  -2   5  -4  126.99   10.41
  -2  -5   4  116.13    9.46
   2  -5  -4  126.31    9.13
   2  -5  -4  113.68   11.13
  -2  -5   4  107.49   12.04
  -2  -5   4  113.09   12.39
  -2   5  -5  777.67   52.16
   2   5   5  737.40   52.10
   2  -5  -5  755.94   52.66
  -2  -5   5  647.98   52.89
   2   5   5  761.90   53.07
   2  -5  -5  737.78   51.76
  -2  -5   5  735.17   51.87
  -2  -5   5  750.15   53.01
  -2   5  -5  779.07   54.04
   2   5   6  317.46   23.62
  -2  -5   6  237.24   24.94
   2  -5  -6  333.48   23.30
   2  -5  -6  343.26   24.70
  -2   5  -6  308.16   26.48
  -2  -5   6  333.51   23.50
  -2   5  -6  357.30   23.77
  -2  -5   6  314.86   25.16
  -2  -5   7  284.96   21.96
  -2   5  -7  260.34   19.61
  -2  -5   7  255.69   21.58
   2  -5  -7  275.39   19.48
   2  -5  -7  265.41   21.03
  -2   5  -7  273.56   19.80
  -2  -5   7  265.07   19.72
  -2   5  -7  269.60   23.28
   2   5   7  261.87   19.70
  -2  -5   8  836.83   59.97
  -2   5  -8  850.70   58.51
  -2   5  -8  846.10   58.65
  -2  -5   8  839.13   58.62
   2   5   8  799.13   58.45
   2  -5  -8  863.64   59.39
  -2   5  -8  825.98   60.83
  -2  -5   8  826.75   59.69
  -2   5  -9  197.34   14.23
  -2  -5   9  178.56   16.67
   2  -5  -9  180.37   15.70
  -2   5  -9  189.51   13.97
  -2  -5   9  182.32   14.21
   2   5   9  160.31   13.92
  -2   5  -9  166.72   18.64
  -2  -5   9  156.78   17.11
  -2   5 -10  215.14   16.23
  -2   5 -10  219.59   16.65
  -2  -5  10  216.45   16.57
  -2  -5  10  248.67   18.70
  -2   5 -10  248.46   21.66
   2   5  10  193.81   16.15
  -2  -5  10  189.80   19.52
  -2   5 -11  150.57   12.34
  -2   5 -11  133.14   11.48
   2   5  11  137.35   11.53
  -2  -5  11  154.25   14.89
   2  -5 -11  135.55   13.17
  -2  -5  11  157.64   12.55
  -2  -5  11  112.59   15.87
  -2   5 -11  158.63   18.10
  -2   5 -12   41.49    7.26
  -2   5 -12   47.10    6.30
   2   5  12   30.75    6.12
   2  -5 -12   48.30    8.47
  -2  -5  12   53.53    7.63
  -2  -5  12   24.57   12.53
  -2  -5  12   55.55   10.44
  -2   5 -12   34.38   14.80
  -2  -5  13   40.01   12.77
  -2   5 -13   55.65    6.93
   2   5  13   47.23    6.84
   2  -5 -13   63.08   10.26
   2  -5 -13   58.29    9.41
  -2  -5  13   48.94   11.22
  -2   5 -13   38.12   15.57
  -2  -5  13   62.75    8.30
  -2   5 -14  105.17    9.76
   2  -5 -14   77.95   11.85
  -2  -5  14  122.17   16.28
  -2  -5  14  107.73   11.20
  -2  -5  14  129.98   13.97
   2  -5 -14  107.37   12.78
   2   5  14  109.61   13.68
  -2   5 -14   92.58   17.72
   2   5  15   33.42   12.31
  -2   5 -15   39.48    6.68
   2  -5 -15   37.75   10.44
  -2  -5  15   30.11   13.88
   2  -5 -15   49.96   10.79
  -2  -5  15   45.24   11.37
  -2   5 -15   42.47   17.72
  -2  -5  15   27.74    8.58
  -2   5 -16   13.55    6.09
   2  -5 -16   -9.68    9.99
  -2  -5  16   -0.35   13.41
  -2  -5  16    9.66    8.38
   2  -5 -16   -8.39   10.60
   2   5  16   15.48   11.72
  -2  -5  16   15.37   12.65
  -2   5 -16   16.80   16.11
   2   5  17   32.06   12.32
  -2   5 -17   26.68    6.61
  -2  -5  17    9.67   13.66
  -2  -5  17   19.03    9.08
   2  -5 -17    5.68   11.16
   2  -5 -17   37.34   10.79
  -2   5 -17   54.53   17.49
  -2  -5  17   39.31   13.02
   2   5  18   73.41   13.83
  -2   5 -18   59.01    7.87
   2  -5 -18   53.48   11.75
  -2  -5  18   18.30   15.36
  -2  -5  18   62.35   10.27
  -2  -5  18   61.60   14.25
  -2   5 -18   38.24   18.92
   2  -5 -18   40.80   12.12
  -2   5 -19   76.57    9.35
   2   5  19   90.60   15.59
  -2  -5  19   75.86   17.92
   2  -5 -19   82.75   13.52
  -2  -5  19   96.39   15.43
  -2  -5  19  101.48   12.30
   2  -5 -19  114.11   14.55
  -2   5 -19   86.35   21.09
   2   5  20    5.34   10.82
   2  -5 -20   10.47   11.29
  -2  -5  20   13.52    9.98
  -2  -5  20    8.57   15.91
   2  -5 -20    2.52   12.40
  -2   5 -20    3.34    6.71
  -2   5 -21   23.71    7.26
   2  -5 -21   21.20   11.98
   2   5  21   25.02   11.58
  -2  -5  21   -0.45   16.17
  -2  -5  21   14.83   10.62
  -2   5 -22   17.65    7.35
   2  -5 -22    2.68   12.11
   2   5  22   16.18   12.31
  -2  -5  22    2.81   17.04
  -2   5 -22   14.36    6.48
  -2  -5  22   32.75   11.30
  -2  -5  23    2.94   17.68
  -2   5 -23   15.86    7.24
   2   5  23   14.67   12.60
   2  -5 -23    9.60   12.64
  -2  -5  23   22.68   11.47
  -2   5 -23    5.73    6.24
  -2   6  22    7.60   14.13
   2   6 -22    7.04   12.29
  -2  -6 -22    4.11    5.68
   2  -6  22   25.12   12.58
   2  -6  22    5.83   11.72
   2   6 -21   19.14   12.64
  -2   6  21   57.90   14.44
  -2  -6 -21   26.33    6.36
   2  -6  21   42.66   13.07
   2  -6  21   49.59   13.14
   2   6 -21   33.42   17.12
   2  -6  21   41.51   11.68
  -2   6  21   32.14   14.36
  -2   6  20    8.71   12.44
   2  -6  20    0.41   11.61
   2  -6  20    7.97   11.96
  -2  -6 -20  -14.14   14.33
   2   6 -20   11.02   11.56
   2   6 -20    0.98   15.89
   2  -6  20   17.64   10.54
  -2  -6 -20    0.69    5.60
  -2   6  20    0.67   12.87
  -2  -6 -19   29.93    5.91
   2   6 -19   17.64   10.66
   2  -6  19   10.72   12.39
  -2   6  19   16.82   12.01
   2  -6  19   34.63   11.76
  -2  -6 -19   12.11   13.97
   2   6 -19    4.14    9.01
   2  -6  19   12.02    9.91
   2   6 -19   15.72   15.20
  -2   6  19   16.15   12.49
  -2  -6 -18   44.09    6.36
  -2   6  18   35.95   12.01
   2  -6  18   44.45   11.57
   2   6 -18   42.37   14.92
   2  -6  18   36.54   12.50
  -2  -6 -18   50.08   14.36
   2   6 -18   27.53   11.56
   2  -6  18   43.64    9.98
   2   6 -18   18.58    9.66
  -2   6  18   25.48   12.26
   2  -6  17  133.13   14.22
  -2  -6 -17  156.45   12.16
   2  -6  17  157.98   15.74
   2   6 -17  154.70   14.60
   2   6 -17  104.36   15.59
  -2   6  17  143.96   15.92
  -2  -6 -17  183.44   17.37
   2  -6  17  150.41   17.10
   2   6 -17  147.01   18.24
  -2   6  17  126.23   16.09
  -2  -6 -16   34.26    5.96
   2   6 -16   17.28   10.38
  -2   6  16   37.34   10.71
   2  -6  16   47.22   10.34
  -2  -6 -16   31.05   11.77
   2  -6  16   24.69   11.62
   2  -6  16   24.84    8.57
   2   6 -16   28.25   13.20
  -2   6  16   24.04   10.95
   2  -6  15  245.98   19.59
   2   6 -15  233.24   21.09
  -2   6  15  235.52   20.70
   2  -6  15  219.52   21.99
  -2   6  15  178.90   20.55
  -2  -6 -15  245.65   21.78
   2  -6  15  257.18   20.50
   2   6 -15  245.46   22.43
  -2  -6 -15  273.13   18.39
   2  -6  14   18.59    7.35
  -2   6  14    8.15    9.11
   2   6 -14   16.42   11.87
  -2  -6 -14   25.96    5.74
   2   6 -14   18.88    9.99
   2  -6  14   16.41    8.61
  -2  -6 -14   29.26   11.05
   2  -6  14   19.75   11.90
  -2   6  14    3.14    9.17
  -2   6  13  255.44   20.37
   2   6 -13  243.36   21.22
   2  -6  13  246.20   19.27
   2  -6  13  243.98   20.29
  -2   6  13  223.95   20.37
   2  -6  13  238.91   21.84
  -2  -6 -13  241.37   20.93
  -2  -6 -13  262.15   18.69
   2   6 -13  277.06   22.16
   2   6 -12   54.82    9.95
  -2   6  12   25.67    8.28
  -2  -6 -12   40.10    5.97
   2  -6  12   31.92    6.56
   2  -6  12   46.76    8.25
  -2  -6 -12   35.32    9.15
   2  -6  12   29.16   10.82
   2   6 -12   34.92   11.07
  -2   6  12   16.64    8.42
  -2   6  11   24.12    7.28
  -2   6  11   20.74    9.63
  -2  -6 -11   24.52    5.46
  -2  -6 -11   27.03    8.30
   2  -6  11   39.62    7.61
   2   6 -11   29.74    8.56
   2  -6  11   22.47    5.68
   2  -6  11   17.76   11.61
   2   6 -11   25.45    9.86
  -2   6  11   20.57    7.56
   2  -6  10   82.77   12.35
   2  -6  10   77.34    8.02
  -2   6  10   86.72   11.60
   2  -6  10   91.56    9.36
   2   6 -10   87.67   10.72
  -2  -6 -10   96.06    9.96
  -2   6  10   82.50    9.30
  -2  -6 -10   90.09    8.17
   2   6 -10   54.53   11.43
  -2   6  10   78.63    9.62
  -2  -6  -9   43.21    5.78
   2  -6   9   31.75    5.45
  -2   6   9   41.03    9.66
   2  -6   9   52.20    7.26
   2   6  -9   16.35    8.71
  -2   6   9   38.55    6.81
  -2  -6  -9   48.90    7.79
   2  -6   9   47.04   11.28
   2   6  -9   24.17    9.53
  -2   6   9   37.19    7.24
  -2  -6  -8  370.70   25.97
   2  -6   8  375.79   26.33
   2  -6   8  352.25   25.67
   2   6  -8  355.06   27.35
  -2   6   8  361.86   27.45
  -2   6   8  363.71   26.36
  -2  -6  -8  367.92   26.58
  -2   6   8  324.63   26.13
   2  -6   8  349.79   28.56
   2   6  -8  348.53   27.44
   2  -6   8  378.49   26.36
  -2  -6  -7   38.28    5.93
   2  -6   7   42.84    6.80
  -2   6   7   28.28    5.70
  -2   6   7   37.88    8.68
   2  -6   7   35.92    6.09
  -2  -6  -7   36.97    6.88
   2   6  -7   44.17    9.09
   2  -6   7   40.40    4.80
   2  -6   7   45.18   11.53
   2   6  -7   45.14    8.63
  -2   6   7   41.08    6.65
   2  -6   6   94.22    9.03
  -2   6   6   86.38    7.79
   2  -6   6   82.78    7.13
  -2  -6  -6   87.25    8.71
   2   6  -6   87.01   10.66
  -2   6   6  108.28   10.66
   2  -6   6   71.57    8.20
  -2   6   6   83.92    8.73
   2  -6   6   89.74   13.24
   2   6  -6  100.20    9.79
   2  -6   5  332.78   24.16
   2  -6   5  323.28   23.03
  -2   6   5  324.40   24.88
   2  -6   5  341.15   23.63
   2   6  -5  348.39   25.16
  -2   6   5  306.85   23.75
  -2  -6  -5  340.11   23.83
   2  -6   5  374.50   27.07
   2   6  -5  305.53   24.09
  -2   6   5  322.75   23.39
   2  -6   4 1336.99   88.42
   2  -6   4 1431.85   89.00
  -2   6   4 1318.25   88.31
  -2   6   4 1307.74   88.57
  -2   6   4 1338.07   89.29
   2   6  -4 1321.56   89.54
   2  -6   4 1187.64   88.07
   2  -6   4 1338.05   90.45
   2   6  -4 1169.64   88.64
  -2  -6  -4 1277.74   88.57
   2  -6   3 2052.81  134.65
   2  -6   3 1994.47  134.00
  -2   6   3 2048.01  134.89
  -2   6   3 1927.56  133.91
  -2  -6  -3 1920.79  134.19
   2   6  -3 1974.14  135.08
  -2   6   3 1764.15  134.13
   2  -6   3 1937.22  135.75
   2   6  -3 1930.22  134.30
   2  -6   2  465.74   30.85
  -2   6   2  442.80   31.13
  -2  -6  -2  435.22   30.00
   2   6  -2  438.10   31.49
   2  -6   2  419.83   29.57
   2  -6   2  426.96   32.45
  -2   6   2  402.29   29.83
   2   6  -1  785.22   55.81
   2   6  -1  731.23   55.49
   2  -6   1  819.94   55.52
   2  -6   1  764.44   56.71
  -2  -6  -1  830.86   56.12
   2   6   0  238.00   19.76
   2  -6   0  256.85   19.26
   2  -6   0  255.76   21.31
  -2  -6   0  249.68   18.55
  -2  -6   0  263.93   20.03
   2   6   0  239.16   19.15
   2  -6  -1  835.33   54.85
   2   6   1  758.32   55.10
  -2  -6   1  734.03   54.24
  -2  -6   1  773.02   55.18
   2  -6  -1  767.89   55.86
  -2  -6   1  694.78   55.29
   2   6   1  788.75   54.69
  -2   6  -1  929.65   56.35
   2   6   2  447.35   30.61
   2  -6  -2  455.02   31.00
  -2  -6   2  341.61   31.35
  -2  -6   2  403.44   30.13
  -2  -6   2  434.38   31.44
   2   6   2  417.13   31.13
  -2   6  -2  456.50   32.48
   2  -6  -2  448.23   32.07
  -2   6  -3 2056.84  135.58
   2   6   3 1915.73  135.88
   2  -6  -3 2024.11  135.73
   2  -6  -3 1922.72  136.36
  -2   6  -3 1915.58  134.83
  -2  -6   3 2110.66  136.18
  -2  -6   3 1863.21  135.16
  -2  -6   3 1936.18  135.96
   2   6   3 1865.37  135.47
  -2   6  -3 2024.03  136.71
   2   6   3 2071.86  136.11
  -2  -6   4 1241.64   89.36
  -2   6  -4 1261.15   88.29
  -2   6  -4 1362.58   88.94
   2  -6  -4 1339.68   89.22
  -2  -6   4 1129.25   89.44
  -2  -6   4 1256.03   88.58
   2   6   4 1257.09   88.85
  -2   6  -4 1378.71   90.44
   2   6   4 1270.11   89.51
  -2   6  -5  341.03   27.30
  -2   6  -5  326.92   23.58
   2   6   5  333.97   24.27
  -2   6  -5  360.97   24.42
   2  -6  -5  341.40   24.91
  -2  -6   5  254.19   25.35
  -2  -6   5  327.11   23.92
  -2  -6   5  336.34   25.50
   2   6   5  346.15   25.45
  -2   6  -6   88.76   14.58
  -2   6  -6   96.06    7.89
  -2   6  -6   89.77    9.19
   2   6   6   82.02    8.74
   2  -6  -6   97.39   10.69
  -2  -6   6   75.55   11.50
  -2  -6   6   92.72    8.64
  -2  -6   6   86.82   11.26
  -2   6  -7   45.91   12.26
  -2   6  -7   45.35    5.46
   2   6   7   39.15    6.59
  -2  -6   7   33.33    6.10
   2  -6  -7   43.84    8.72
  -2  -6   7   31.28    9.40
  -2  -6   7   19.80   10.25
  -2   6  -7   37.96    6.64
  -2  -6   8  357.44   28.22
  -2   6  -8  350.53   26.09
  -2   6  -8  373.79   26.26
   2   6   8  373.29   26.22
  -2  -6   8  348.52   26.25
  -2  -6   8  340.62   27.81
   2  -6  -8  375.60   27.43
  -2   6  -8  345.46   29.34
  -2  -6   9   29.69   10.90
  -2   6  -9   33.70    5.96
   2   6   9   39.72    6.55
  -2   6  -9   39.06    6.59
   2  -6  -9   48.86    8.91
  -2  -6   9   42.02    6.53
  -2  -6   9   31.13   10.62
  -2   6  -9   46.21   13.63
  -2  -6  10   38.90   11.66
  -2   6 -10   80.23    8.28
   2   6  10   75.29    8.45
  -2   6 -10   82.52    8.45
  -2  -6  10   83.52    8.66
  -2  -6  10   76.32   11.55
  -2   6 -10   81.58   15.54
  -2   6 -11   11.62   14.39
   2   6  11   24.76    6.43
  -2   6 -11   21.59    6.26
  -2   6 -11   26.62    6.55
  -2  -6  11   35.85    6.96
  -2  -6  11   43.45    9.67
  -2  -6  11   14.73   11.27
  -2   6 -12   38.45    7.12
  -2   6 -12   35.43    6.75
   2  -6 -12   20.90    8.88
  -2  -6  12   49.37    7.73
  -2  -6  12   24.82   12.33
  -2   6 -12   38.52   14.85
   2   6  12   34.78    6.71
  -2   6 -13  227.03   18.89
  -2   6 -13  239.88   18.20
   2  -6 -13  250.09   20.07
   2   6  13  231.79   18.20
  -2  -6  13  268.64   21.12
   2  -6 -13  196.98   19.52
  -2  -6  13  249.94   18.92
  -2   6 -13  241.22   24.67
  -2  -6  13  234.56   22.34
  -2   6 -14   14.51    6.58
  -2   6 -14   25.87    7.79
   2  -6 -14    8.15    9.55
   2   6  14    9.71    6.62
   2  -6 -14   23.54    9.56
  -2  -6  14    6.89    7.98
  -2  -6  14   15.91   13.71
  -2   6 -14    5.34   16.03
  -2   6 -15  236.90   20.10
   2   6  15  300.35   22.84
  -2   6 -15  244.69   18.95
   2  -6 -15  243.34   20.91
   2   6  15  225.05   18.97
   2  -6 -15  211.31   20.26
  -2  -6  15  268.40   20.23
  -2  -6  15  270.93   22.39
  -2   6 -15  261.22   26.17
  -2  -6  15  267.02   23.64
   2   6  16   34.00   12.75
  -2   6 -16   35.03    7.34
   2  -6 -16   28.27   10.70
   2  -6 -16   32.26   10.49
  -2  -6  16   30.09    9.13
  -2  -6  16   43.78   13.54
  -2  -6  16   13.10   13.92
  -2   6 -16   27.29   18.29
   2   6  17  188.40   17.84
   2  -6 -17  128.54   15.35
  -2  -6  17  143.05   14.37
   2  -6 -17  110.75   15.36
  -2  -6  17  163.27   19.39
  -2  -6  17  171.09   17.65
  -2   6 -17  136.45   12.57
  -2   6 -17  125.64   21.69
   2   6  18   39.53   13.48
  -2   6 -18   36.93    7.62
   2  -6 -18   27.84   11.35
  -2  -6  18   30.66   15.93
  -2  -6  18   40.47   10.13
   2  -6 -18   26.63   11.37
  -2  -6  18   48.96   13.77
  -2   6 -18   49.43   19.58
   2   6  19   19.12   14.00
  -2  -6  19   30.02   14.40
  -2   6 -19   32.58    7.53
   2  -6 -19   38.79   11.59
  -2  -6  19   30.24   16.31
   2  -6 -19   -2.66   12.45
  -2  -6  19   41.00   10.28
  -2   6 -19   10.93   20.60
   2  -6 -20    2.58   11.27
  -2   6 -20    5.67    7.40
   2   6  20   10.76   11.06
  -2  -6  20    1.30   15.99
  -2  -6  20    2.38    9.84
  -2   6 -21   29.69    8.01
   2  -6 -21   35.19   12.32
  -2  -6  21   36.63   17.42
   2   6  21   36.09   12.17
  -2  -6  21   33.51   10.90
  -2   6 -22    1.71    7.69
  -2  -6  22   19.76   11.18
   2  -6 -22   15.31   12.25
   2   6  22   16.11   12.03
  -2  -6  22    2.36   17.96
   2  -7  22   43.29   12.96
   2  -7  22   39.73   13.69
  -2  -7 -22   33.82    6.85
  -2   7  22   23.67   15.08
  -2  -7 -21   13.98    6.38
   2   7 -21    6.92   12.19
   2  -7  21   23.62   12.54
   2   7 -21    9.58   17.71
  -2   7  21   17.37   13.78
   2  -7  21   25.78   12.05
  -2  -7 -20   26.70    6.53
   2   7 -20   -6.65   11.49
  -2   7  20   34.29   12.88
   2  -7  20   30.42   12.35
   2  -7  20   22.80   13.10
   2   7 -20   11.67   16.58
  -2   7  20   12.41   13.47
   2  -7  20   29.03   11.25
  -2  -7 -19   99.92    9.57
  -2   7  19   99.45   14.66
   2   7 -19   79.39   14.09
   2  -7  19  130.21   14.47
   2  -7  19  116.99   15.94
  -2  -7 -19   95.33   16.43
   2   7 -19   80.53   12.09
   2   7 -19  103.76   18.10
  -2   7  19   68.95   14.62
   2  -7  19   81.47   12.92
  -2  -7 -18   46.73    6.82
   2   7 -18   20.85   11.54
  -2   7  18   34.91   11.97
   2  -7  18   40.41   11.58
   2   7 -18   46.34   10.05
  -2  -7 -18   41.32   13.86
   2  -7  18   33.37   12.62
   2   7 -18   44.22   15.44
  -2   7  18   31.80   11.94
   2  -7  18   34.41   10.17
  -2  -7 -17  156.86   11.70
  -2   7  17  136.42   15.07
   2  -7  17  135.16   14.95
   2   7 -17  148.87   15.87
  -2  -7 -17  153.67   16.78
   2  -7  17  104.17   15.92
   2   7 -17  138.18   14.13
   2   7 -17  155.73   18.48
  -2   7  17   76.82   15.36
   2  -7  17  101.72   13.63
   2   7 -16   27.00   11.09
  -2   7  16   27.65   10.47
  -2  -7 -16   23.47    6.27
   2   7 -16   21.35    8.89
  -2  -7 -16   19.74   12.14
   2  -7  16   26.85   12.70
   2  -7  16   52.35   10.36
   2   7 -16   43.70   14.04
  -2   7  16   10.82   10.48
   2  -7  16   14.33    8.65
  -2  -7 -15  140.98   11.71
   2  -7  15  153.49   14.17
   2   7 -15  139.70   13.84
   2   7 -15  128.69   15.10
  -2   7  15  136.86   14.63
  -2  -7 -15  156.05   15.99
   2  -7  15  126.73   16.13
  -2   7  15   81.52   14.45
   2  -7  15  130.33   12.88
   2   7 -15  135.20   17.35
   2   7 -14  178.43   16.53
  -2  -7 -14  155.74   13.46
   2  -7  14  181.11   15.52
   2   7 -14  181.95   15.37
  -2   7  14  143.10   15.60
  -2  -7 -14  167.08   16.86
  -2   7  14  167.14   15.63
   2  -7  14  167.90   18.20
   2   7 -14  151.05   18.54
   2  -7  14  152.63   14.35
  -2   7  13  139.40   13.93
   2  -7  13  120.65   12.65
   2   7 -13  134.04   14.73
   2  -7  13  159.07   14.13
  -2  -7 -13  150.26   12.10
   2   7 -13  169.79   13.82
  -2  -7 -13  172.76   14.78
   2  -7  13  120.74   16.04
  -2   7  13  110.89   13.72
   2   7 -13  122.38   16.43
  -2  -7 -12   13.04    6.05
  -2   7  12    6.80    7.89
   2  -7  12   20.08    7.97
  -2   7  12    9.72   10.26
   2   7 -12   15.89    8.79
  -2  -7 -12   31.05    9.20
   2  -7  12   11.23   11.30
   2  -7  12   23.49    6.63
  -2   7  12    9.76    7.79
   2   7 -12    9.23   11.25
   2   7 -12   14.53    8.16
  -2  -7 -11  238.02   17.15
   2   7 -11  215.63   19.18
   2  -7  11  232.61   18.12
  -2   7  11  203.30   18.00
   2   7 -11  244.15   18.69
  -2  -7 -11  219.74   18.55
   2  -7  11  244.99   21.14
   2  -7  11  207.60   17.09
   2   7 -11  224.28   20.34
  -2   7  11  238.52   19.77
  -2   7  11  200.51   18.01
  -2  -7 -10    3.76    5.62
  -2   7  10    0.25    9.44
   2   7 -10   25.47    8.73
   2  -7  10   -6.96    7.42
  -2  -7 -10   18.21    7.82
  -2   7  10    0.35    6.67
   2  -7  10    2.50   11.04
   2  -7  10    9.74    5.15
  -2   7  10    5.30    6.77
   2   7 -10    9.65    9.89
   2  -7   9   68.87    6.61
  -2  -7  -9   62.05    7.28
  -2   7   9   48.84    7.67
  -2   7   9   57.75   10.37
   2  -7   9   40.53    8.13
   2   7  -9   47.43   10.49
  -2  -7  -9   57.41    8.66
   2  -7   9   80.59   12.98
  -2   7   9   55.09    7.95
   2   7  -9   59.07   10.84
   2   7  -8   74.76   10.69
   2  -7   8   85.80    9.12
  -2   7   8   82.37    8.60
   2  -7   8   82.73    7.36
  -2   7   8   75.68   11.22
   2  -7   8   69.24    8.76
  -2  -7  -8   84.90    9.28
  -2   7   8   88.08    8.38
   2  -7   8   53.08   12.57
  -2  -7  -8   69.23    8.14
   2   7  -8   82.19   10.96
  -2  -7  -7   96.24    9.67
  -2   7   7  100.00    9.13
  -2   7   7  105.00    9.70
   2  -7   7   97.69    8.60
  -2   7   7  109.29   11.77
  -2  -7  -7  107.11   10.13
   2   7  -7  110.62   12.09
   2  -7   7  107.29    9.83
   2  -7   7  113.60   10.32
   2  -7   7   98.13   13.98
   2   7  -7   98.42   11.41
   2   7  -6   38.18    8.24
   2  -7   6   48.75    7.86
   2  -7   6   47.30    6.70
  -2   7   6   47.81    5.95
  -2  -7  -6   61.49    7.21
   2   7  -6   58.48    9.22
  -2  -7  -6   50.01    7.15
  -2   7   6   59.48    9.29
   2  -7   6   44.07   12.67
  -2   7   6   54.58    6.68
   2  -7   6   54.55    5.42
   2  -7   5  435.15   34.33
   2  -7   5  470.86   31.84
  -2   7   5  419.99   30.90
  -2   7   5  442.34   32.47
   2  -7   5  458.90   31.18
   2   7  -5  455.51   32.55
  -2   7   5  439.75   31.16
  -2  -7  -5  450.87   31.35
   2   7  -5  392.93   31.65
   2  -7   5  427.88   30.61
  -2   7   4  119.25    9.61
   2  -7   4  134.77   11.67
  -2   7   4  153.41   12.43
  -2  -7  -4  143.00   10.60
   2   7  -4  133.32   13.10
   2  -7   4  138.04   10.20
  -2   7   4  125.06   10.22
   2  -7   4  112.53    9.20
   2   7  -4  126.12   11.24
   2  -7   4  113.58   15.36
   2  -7   3  236.86   17.05
  -2   7   3  218.12   17.74
   2   7  -3  214.54   18.07
   2  -7   3  212.34   15.44
  -2   7   3  195.29   15.63
  -2   7   3  206.64   15.20
   2  -7   3  242.84   20.14
  -2   7   3  217.73   15.39
   2  -7   2  937.73   59.95
   2   7  -2  798.08   59.99
  -2   7   2  859.40   58.75
  -2   7   2  897.68   60.16
   2   7  -2  883.03   60.50
  -2   7   2  834.45   58.76
   2  -7   2  867.81   61.56
  -2   7   2  813.51   58.86
   2  -7   2  849.76   58.81
   2   7  -1  196.65   17.04
   2  -7   1  202.04   19.48
   2   7  -1  212.72   17.77
   2  -7   1  220.31   16.99
  -2  -7  -1  218.12   16.75
  -2  -7  -1  213.18   18.28
   2   7   0   16.41    7.71
   2  -7   0    6.22   11.07
  -2  -7   0   14.90    6.46
   2   7   0   12.79    6.97
  -2  -7   0    9.92    8.89
   2  -7   0   18.87    7.28
   2   7   1  220.12   17.41
   2   7   1  199.83   17.80
   2  -7  -1  216.97   17.46
  -2  -7   1  200.57   16.92
  -2  -7   1  224.29   18.56
   2  -7  -1  222.14   19.95
  -2  -7   1  279.15   19.14
  -2   7  -2  881.53   60.75
   2   7   2  876.96   61.80
   2  -7  -2  900.65   61.97
  -2   7  -2  853.45   61.85
  -2  -7   2  828.30   61.54
   2   7   2  848.68   62.21
  -2  -7   2  871.80   62.39
  -2  -7   2  965.63   62.70
  -2   7  -2  899.23   63.35
   2  -7  -2  859.27   62.98
  -2   7  -3  217.06   15.34
  -2   7  -3  228.12   17.18
   2  -7  -3  218.02   17.47
  -2  -7   3  239.60   18.73
  -2  -7   3  211.00   16.53
  -2  -7   3  223.54   18.08
   2   7   3  195.30   17.79
   2   7   3  181.65   16.98
  -2   7  -3  220.80   20.04
   2  -7  -3  208.40   19.27
  -2   7  -4  135.92   16.60
  -2   7  -4  149.91   12.24
  -2   7  -4  139.62   10.27
   2   7   4  123.48   13.46
   2   7   4  130.77   12.02
   2  -7  -4  127.19   12.78
  -2  -7   4  138.00   14.22
  -2  -7   4  121.70   11.50
  -2  -7   4  142.49   13.81
   2   7   5  434.89   31.86
  -2   7  -5  466.84   32.00
  -2  -7   5  466.04   33.18
   2  -7  -5  463.59   32.49
  -2  -7   5  412.76   31.57
  -2  -7   5  425.59   32.85
  -2   7  -5  438.87   34.63
   2   7   5  444.52   32.76
  -2   7  -5  430.69   31.07
  -2   7  -6   46.34    5.75
  -2   7  -6   46.89   13.84
   2   7   6   52.85    7.52
  -2   7  -6   49.79    7.71
   2  -7  -6   66.05    8.72
  -2  -7   6   37.90   10.64
  -2  -7   6   52.27    6.96
  -2  -7   6   57.23    9.92
   2   7   6   58.61   10.60
  -2   7  -7   93.32   15.48
  -2   7  -7  111.66    9.10
  -2   7  -7  100.46   10.20
  -2  -7   7   88.48   12.99
   2  -7  -7  114.06   11.58
  -2  -7   7   99.87    9.97
   2   7   7  105.60   10.09
  -2  -7   7   86.93   12.54
  -2   7  -8  101.17   14.88
  -2   7  -8   81.65    8.07
  -2   7  -8   79.81    9.02
  -2  -7   8   91.07   12.47
   2   7   8   68.96    8.86
   2  -7  -8   90.54   10.46
  -2  -7   8   87.39    8.89
  -2  -7   8   61.99   12.02
  -2   7  -9   77.59   14.74
  -2   7  -9   60.27    7.17
  -2   7  -9   61.25    7.92
   2   7   9   67.92    8.07
  -2  -7   9   58.17    8.11
  -2  -7   9   47.95   11.49
  -2  -7   9   47.32   11.33
   2   7  10    4.35    6.48
  -2  -7  10    6.33   10.18
  -2   7 -10    4.93    5.72
  -2   7 -10   18.58    6.49
  -2  -7  10    3.82   10.38
  -2  -7  10    9.99    6.52
  -2   7 -10    1.64   14.25
  -2  -7  11  273.21   21.02
  -2   7 -11  226.52   17.58
  -2   7 -11  214.94   17.45
   2   7  11  211.03   17.56
  -2  -7  11  193.21   20.29
  -2  -7  11  222.25   17.92
  -2   7 -11  262.49   23.77
  -2   7 -12   15.08    6.92
  -2   7 -12   14.98    6.87
   2   7  12   17.06    7.04
   2  -7 -12   13.26    8.35
  -2  -7  12   24.10    7.67
  -2  -7  12   10.41   10.93
  -2   7 -12   -2.73   14.75
  -2  -7  12    0.60   11.36
  -2   7 -13  141.89   13.37
   2  -7 -13  146.62   15.06
   2   7  13  140.52   12.92
   2  -7 -13  145.68   14.04
  -2  -7  13  166.68   16.40
  -2  -7  13  159.06   13.54
  -2   7 -13  136.01   12.87
  -2  -7  13  125.11   17.58
  -2   7 -13  140.22   19.89
  -2   7 -14  156.85   14.08
  -2  -7  14  158.24   14.23
  -2   7 -14  149.66   13.40
   2   7  14  159.92   13.57
   2  -7 -14  156.60   15.50
  -2  -7  14  188.65   17.56
   2  -7 -14  130.76   14.76
  -2  -7  14   95.27   17.68
  -2   7 -14  159.48   22.15
  -2   7 -15  123.52   13.39
  -2   7 -15  134.54   12.54
   2   7  15  136.36   12.66
   2  -7 -15  135.63   15.11
  -2  -7  15  149.79   13.65
  -2  -7  15  149.87   16.56
  -2  -7  15  105.67   17.81
   2  -7 -15  121.07   14.48
  -2   7 -15  178.91   22.18
  -2  -7  16   40.94   13.27
  -2   7 -16   25.84    8.88
  -2   7 -16   23.20    7.65
   2  -7 -16   14.34   10.61
   2  -7 -16   35.70   11.09
   2   7  16   21.45    7.87
  -2  -7  16   31.27    9.49
   2   7  16   43.77   12.68
  -2  -7  16   16.29   14.52
  -2   7 -16   53.63   19.35
  -2   7 -17  147.14   13.23
   2   7  17  181.46   17.89
  -2   7 -17  143.87   14.79
   2  -7 -17  109.94   15.63
   2  -7 -17  140.55   15.75
  -2  -7  17  147.97   14.60
  -2  -7  17  113.27   19.06
  -2  -7  17  181.01   17.69
  -2   7 -17  165.21   23.05
  -2  -7  18   23.92    9.83
   2  -7 -18   30.04   11.59
   2   7  18   29.61   13.92
   2  -7 -18   20.14   11.61
  -2  -7  18   48.41   13.73
  -2  -7  18    8.93   14.98
  -2   7 -18   16.31   19.84
  -2   7 -18   18.86    7.74
   2  -7 -19  113.67   14.15
  -2   7 -19   78.18   10.46
  -2  -7  19  110.47   12.64
  -2   7 -20   20.20    8.23
   2  -7 -20   32.51   12.08
  -2  -7  20   23.74   10.45
  -2  -7  20   16.39   17.24
  -2  -7  21   10.66   10.86
  -2   7 -21   11.46    8.31
   2  -7 -21   15.45   12.32
   2   7  21   11.07   12.26
  -2  -7  21   -9.70   17.51
   2   7  22   25.03   12.62
  -2   7 -22   24.68    8.76
   2  -7 -22   22.68   12.65
  -2  -7  22   48.23   11.46
  -2  -7  22   29.36   18.90
   2  -8  21    4.50   12.08
  -2  -8 -21   17.97    6.93
   2  -8  21   13.80   13.65
   2   8 -21  -15.61   18.60
  -2   8  21    4.24   13.21
   2  -8  20  100.70   14.34
  -2  -8 -20  108.58   10.25
  -2   8  20  107.41   15.26
   2  -8  20   89.68   15.34
   2  -8  20  102.21   15.88
   2   8 -20   95.05   19.87
  -2   8  20   78.62   15.67
   2  -8  19   21.36   11.04
  -2  -8 -19   38.47    7.16
  -2   8  19   32.71   12.66
   2  -8  19   14.04   12.70
  -2  -8 -19   28.23   14.40
   2  -8  19   49.00   14.32
   2   8 -19   31.63   17.13
  -2   8  19   14.69   12.55
   2  -8  18   11.41   10.20
  -2   8  18   19.10   11.71
   2  -8  18   -4.01   11.95
   2   8 -18   14.49    9.67
  -2  -8 -18   10.08   13.11
   2  -8  18    9.82   12.74
  -2  -8 -18   13.91    6.59
  -2   8  18   -9.38   11.70
   2   8 -18  -17.51   16.25
   2  -8  17    3.72    9.30
  -2   8  17   25.17   10.96
  -2  -8 -17   11.52    6.37
   2  -8  17   -1.27   11.36
   2   8 -17    6.25    8.81
  -2  -8 -17    9.79   12.41
   2  -8  17   -6.35   12.32
  -2   8  17    9.38   11.30
   2   8 -17    2.33   15.22
   2  -8  16   56.13   10.64
  -2   8  16   67.30   11.94
   2   8 -16   55.06   12.23
   2  -8  16   62.66   11.81
  -2  -8 -16   71.15    8.15
  -2  -8 -16   77.43   13.08
   2   8 -16   68.46   10.64
   2  -8  16   61.57   13.32
  -2   8  16   41.58   11.87
   2   8 -16   42.84   15.63
   2  -8  15   82.28   10.78
   2   8 -15   81.12   11.28
  -2  -8 -15   79.65    9.10
   2   8 -15   89.56   13.03
  -2  -8 -15   88.98   13.39
   2  -8  15   68.39   14.64
   2  -8  15   70.36   11.82
  -2   8  15   48.71   11.68
   2   8 -15   76.31   15.78
  -2   8  15   95.87   12.03
   2  -8  14   10.54    8.09
  -2   8  14   12.20    9.28
  -2   8  14    3.20   11.91
  -2  -8 -14   13.22    6.60
   2   8 -14   18.65    9.89
   2  -8  14  -12.73   10.03
  -2  -8 -14   29.66   10.45
   2  -8  14   -1.21   12.69
   2   8 -14   25.36    8.85
  -2   8  14    3.83    9.15
   2   8 -14    3.61   13.27
   2  -8  13   92.56   10.80
   2  -8  13   86.57   12.07
  -2   8  13  107.45   11.88
   2   8 -13  100.58   13.07
  -2   8  13   89.52   13.93
   2  -8  13  103.77   15.76
  -2  -8 -13   94.66   12.78
  -2   8  13   88.65   11.72
   2   8 -13  108.31   11.85
   2   8 -13   97.25   15.75
  -2  -8 -13  105.71   10.11
   2  -8  12    7.52    6.97
   2  -8  12   -8.76    8.82
  -2  -8 -12    6.45    6.43
  -2   8  12  -11.63   10.95
  -2   8  12   -1.30    8.37
   2   8 -12    8.00    9.41
  -2  -8 -12   18.27    9.32
   2  -8  12    1.98   12.57
  -2   8  12    2.33    8.12
   2   8 -12   -0.23    8.40
   2   8 -12    5.64   12.13
   2   8 -11  177.21   16.14
  -2  -8 -11  170.93   13.90
   2  -8  11  168.20   15.18
  -2   8  11  146.84   14.90
  -2   8  11  170.44   16.90
   2   8 -11  198.68   16.02
  -2  -8 -11  145.00   15.35
  -2   8  11  163.05   14.76
   2  -8  11  194.45   18.65
   2  -8  11  163.90   14.04
   2   8 -11  170.71   17.99
   2  -8  10   15.26    6.10
  -2  -8 -10   14.39    6.46
  -2   8  10   20.15   10.42
   2   8 -10   -7.11    9.86
  -2   8  10   14.75    7.07
   2  -8  10   25.85    7.96
  -2  -8 -10   16.73    8.05
   2   8 -10   20.47    9.15
  -2   8  10   12.22    7.16
   2  -8  10   16.90   12.35
   2   8 -10   17.23   10.93
   2  -8   9   14.30    5.76
   2   8  -9    9.96    8.62
  -2   8   9   10.93    9.80
   2   8  -9    3.61    8.60
  -2  -8  -9    2.84    7.49
   2  -8   9   10.33    6.89
  -2   8   9    9.23    6.27
   2  -8   9    2.28   11.90
  -2   8   9   11.32    6.26
  -2  -8  -9    3.90    6.17
   2   8  -9   25.18   10.22
   2  -8   8  141.11   12.15
  -2  -8  -8  131.81   11.98
  -2   8   8  120.85   11.74
  -2   8   8  133.26   11.73
  -2   8   8  146.91   14.22
   2  -8   8  151.42   12.66
  -2  -8  -8  136.39   12.33
   2   8  -8  135.95   14.26
   2  -8   8  127.43   11.17
   2   8  -8  158.85   13.87
   2   8  -8  142.93   14.04
   2  -8   8  120.72   16.13
  -2  -8  -7  171.04   14.44
  -2   8   7  178.02   16.45
   2  -8   7  182.56   14.94
   2   8  -7  158.04   15.64
   2   8  -7  179.88   16.22
   2  -8   7  186.24   14.43
  -2  -8  -7  170.46   14.57
   2  -8   7  181.19   13.60
  -2   8   7  163.02   13.87
   2   8  -7  218.30   16.96
  -2   8   7  179.30   14.04
   2  -8   7  169.03   18.90
   2  -8   6  242.93   19.51
  -2   8   6  229.61   18.38
  -2   8   6  244.31   20.48
  -2  -8  -6  228.16   19.08
   2   8  -6  212.69   19.68
  -2   8   6  256.86   18.53
   2   8  -6  239.66   20.60
  -2  -8  -6  237.01   18.84
   2  -8   6  278.05   18.88
   2  -8   6  272.02   18.23
   2  -8   6  253.41   23.05
   2   8  -6  268.41   20.98
   2  -8   5   91.49   10.40
   2   8  -5  103.87   10.76
  -2   8   5   94.84    8.36
  -2   8   5   90.98   11.38
  -2   8   5   98.30    8.69
  -2  -8  -5  105.16    9.42
   2  -8   5  108.82    9.24
   2  -8   5   96.58    7.88
   2   8  -5   99.54   12.39
   2   8  -5  105.31   11.69
   2   8  -5   86.48   11.44
   2  -8   5   69.04   14.10
   2  -8   4  166.53   14.10
  -2   8   4  149.43   12.19
  -2   8   4  151.97   14.88
  -2   8   4  149.37   11.92
   2   8  -4  151.48   14.79
   2  -8   4  158.34   12.33
  -2  -8  -4  170.60   12.72
   2   8  -4  138.88   14.42
   2   8  -4  165.76   13.83
  -2   8   4  154.39   12.31
   2   8  -4  196.80   15.12
   2  -8   4  177.06   17.46
   2   8  -3  108.87   12.88
  -2   8   3  118.98    9.15
   2   8  -3  110.97   12.37
   2  -8   3  128.60   11.76
  -2   8   3  121.80   12.67
  -2   8   3  116.33    9.49
   2  -8   3  120.29    9.59
  -2   8   3  123.97    9.45
   2  -8   3  104.01   15.11
   2  -8   2   52.40   12.00
  -2   8   2   55.66    8.98
  -2   8   2   55.65    4.80
   2  -8   2   70.49    8.69
  -2   8   2   47.63    4.96
  -2   8   2   52.44    5.10
   2   8  -2   57.65   10.52
   2   8  -2   47.75    9.30
   2  -8   2   59.82    5.47
   2  -8   1  410.73   29.94
  -2   8   1  406.82   28.26
   2   8  -1  369.39   29.87
   2   8  -1  383.34   30.26
   2  -8   1  371.79   31.90
  -2  -8  -1  421.21   29.89
  -2  -8  -1  448.84   30.87
  -2  -8   0   91.12   10.91
   2  -8   0   91.86   14.59
  -2  -8   0   99.02   12.82
   2   8   0   90.34   10.94
  -2   8   0  111.69    7.84
   2  -8   0   99.61   11.08
   2   8   0  101.72   12.11
   2   8   1  341.59   29.06
  -2   8  -1  406.92   27.48
   2  -8  -1  392.40   29.24
   2  -8  -1  353.47   30.92
   2   8   1  379.92   29.61
  -2  -8   1  377.01   28.90
  -2  -8   1  425.40   30.20
   2   8   2   62.14    9.95
   2  -8  -2   45.93   12.04
   2   8   2   64.13    8.67
  -2   8  -2   72.51   13.12
  -2  -8   2   58.28   10.80
  -2   8  -2   50.71    4.87
   2  -8  -2   58.61    8.77
  -2   8  -2   60.87    8.89
  -2  -8   2   68.24   11.22
  -2  -8   2   47.51    8.35
  -2  -8   3   91.95   13.19
  -2  -8   3  116.68   13.05
  -2   8  -3  130.35   15.91
   2  -8  -3  108.18   14.35
  -2   8  -3  116.00    8.76
   2  -8  -3  120.15   11.88
   2   8   3   96.91   11.12
   2   8   3  129.01   12.96
  -2   8  -3  123.12   11.58
  -2  -8   3   98.38   10.96
  -2   8  -4  171.51   18.36
   2  -8  -4  152.09   16.82
  -2   8  -4  166.71   12.35
   2   8   4  165.93   14.20
   2   8   4  149.48   15.53
  -2   8  -4  156.08   14.32
  -2  -8   4  175.41   16.13
  -2  -8   4  163.63   13.98
  -2  -8   4  157.47   15.80
   2  -8  -4  174.69   14.50
  -2  -8   5  108.82   11.76
  -2   8  -5   81.90   15.57
  -2   8  -5   92.25   10.26
  -2   8  -5   99.87    8.14
   2   8   5  102.94   12.24
   2  -8  -5   92.13   10.63
  -2  -8   5   88.09   12.70
  -2  -8   5   94.53    9.91
   2   8   5   85.64   10.16
  -2   8  -6  245.84   18.46
  -2  -8   6  262.04   19.53
   2   8   6  247.11   19.46
   2  -8  -6  255.44   20.34
  -2   8  -6  248.09   19.65
  -2  -8   6  255.93   21.39
  -2  -8   6  231.98   20.65
  -2   8  -6  257.85   23.82
   2   8   6  259.77   21.11
  -2   8  -7  166.57   19.28
   2   8   7  161.83   14.32
   2  -8  -7  185.25   15.43
  -2  -8   7  167.79   16.83
  -2   8  -7  173.74   13.32
  -2  -8   7  158.48   14.14
  -2   8  -7  165.85   14.34
  -2  -8   7  172.68   16.30
   2   8   7  172.42   16.60
  -2   8  -8  123.15   17.98
  -2   8  -8  134.14   12.18
  -2  -8   8  140.10   14.13
   2  -8  -8  144.67   13.62
  -2  -8   8  124.60   11.93
  -2   8  -8  138.36   11.31
  -2  -8   8  151.94   15.04
   2   8   8  107.14   11.96
  -2   8  -9    8.64   14.42
   2   8   9    4.86    7.04
  -2  -8   9   11.78   10.74
  -2  -8   9    9.63    7.01
  -2   8  -9    8.44    7.05
  -2  -8   9   15.07   10.67
  -2   8  -9   10.84    5.49
  -2   8 -10   18.15   14.04
  -2  -8  10   11.96   11.05
  -2   8 -10   17.93    7.52
  -2   8 -10   15.56    6.37
  -2  -8  10   11.69    7.25
  -2  -8  10    5.47   10.79
   2   8  10   21.22    7.57
  -2  -8  11  187.23   18.39
  -2  -8  11  161.65   14.89
  -2   8 -11  178.47   14.56
  -2   8 -11  159.05   14.55
   2   8  11  171.48   14.88
  -2  -8  11  171.24   17.43
  -2   8 -11  178.35   20.54
  -2  -8  12    1.25   12.58
   2   8  12    0.18    7.86
  -2   8 -12    7.44    7.04
  -2  -8  12    8.60    7.88
  -2   8 -12    5.74    7.53
  -2  -8  12  -11.83   12.52
  -2   8 -12    0.47   16.90
  -2  -8  13   71.26   15.65
  -2   8 -13  102.05   10.93
  -2   8 -13   98.73   11.09
   2  -8 -13   88.46   13.03
   2   8  13  102.66   11.07
   2  -8 -13   98.61   11.63
  -2  -8  13  108.53   11.49
  -2  -8  13   90.75   15.54
  -2   8 -13  106.48   19.73
  -2   8 -14   11.57    8.17
   2  -8 -14   13.56   10.32
   2   8  14   20.98    8.12
   2  -8 -14   34.81    9.41
  -2  -8  14   36.07    8.95
  -2  -8  14  -14.45   13.51
  -2   8 -14   28.36    8.11
  -2   8 -14   21.33   18.00
  -2  -8  14   10.83   14.00
  -2   8 -15   68.92   10.79
  -2   8 -15   87.80   10.50
   2   8  15  100.28   10.78
   2  -8 -15   68.20   12.12
  -2  -8  15   94.55   11.38
  -2  -8  15   84.81   15.31
   2  -8 -15   92.31   12.93
  -2  -8  15   66.06   15.37
  -2   8 -15  111.22   21.07
  -2   8 -16   80.33   10.73
  -2   8 -16   45.51    9.48
   2   8  16   64.71    9.94
   2  -8 -16   49.27   11.74
  -2  -8  16   75.01   10.67
   2  -8 -16   73.93   12.23
  -2  -8  16  105.81   15.36
  -2  -8  16   57.77   15.67
  -2   8 -16   95.83   21.40
  -2  -8  17   -0.39   14.80
  -2   8 -17    7.50    9.12
   2  -8 -17    6.31   10.73
   2   8  17   10.91    8.54
   2  -8 -17   18.13   10.75
  -2  -8  17   53.86   13.97
  -2   8 -17    6.59    7.93
  -2   8 -17   32.11   19.36
  -2  -8  17   13.27    9.59
  -2   8 -18    7.83    8.16
  -2   8 -18    4.13    9.21
   2  -8 -18    7.77   11.29
   2  -8 -18   -7.73   11.21
  -2  -8  18   -5.93    9.74
  -2  -8  18   -9.44   15.79
  -2   8 -19   32.34    9.00
  -2   8 -19   56.50   11.24
   2  -8 -19   41.18   12.47
  -2  -8  19   28.50   10.47
  -2  -8  19   39.85   17.40
   2  -8 -20  111.00   15.18
  -2   8 -20  103.89   12.15
  -2  -8  20  104.43   13.72
  -2  -8  20  123.20   20.06
   2  -8 -21   33.76   12.30
  -2  -8  21   23.19   10.84
  -2  -8  21   13.55   17.69
  -2   8 -21    8.66    8.80
   2  -9  20   18.65   12.52
  -2   9  20   22.86   12.90
  -2  -9 -20   32.73    7.36
   2  -9  20    9.17   12.88
  -2   9  20   13.21   13.06
   2   9 -20   20.07   18.61
   2  -9  19    5.37   11.65
  -2  -9 -19   11.51    6.88
  -2   9  19  -13.30   12.41
   2  -9  19   -4.56   12.31
  -2   9  19   -1.24   11.95
   2   9 -19   -5.91   17.60
   2  -9  18   25.83   11.39
  -2  -9 -18   39.31    7.59
  -2   9  18   40.16   12.36
   2  -9  18   21.41   12.26
   2   9 -18   27.25    9.87
  -2   9  18   36.09   12.16
  -2  -9 -18   34.06   13.60
   2   9 -18   55.53   17.83
  -2   9  17  222.66   19.86
  -2  -9 -17  211.80   16.96
   2   9 -17  221.24   18.63
   2  -9  17  215.36   19.78
  -2   9  17  169.19   19.41
  -2  -9 -17  212.54   20.40
   2  -9  17  197.50   18.95
   2  -9  17  225.50   21.88
   2   9 -17  223.14   24.05
   2  -9  16  138.53   15.31
   2   9 -16  154.53   15.24
  -2  -9 -16  158.91   13.53
  -2   9  16  153.13   15.98
  -2  -9 -16  177.06   17.49
   2  -9  16  166.64   18.86
   2  -9  16  166.28   16.18
  -2   9  16  123.25   15.88
   2   9 -16  134.27   20.15
  -2  -9 -15  251.56   20.28
  -2   9  15  244.42   22.03
   2  -9  15  272.84   24.41
   2   9 -15  281.45   21.67
   2  -9  15  263.68   22.17
  -2   9  15  295.40   24.21
  -2  -9 -15  262.23   22.59
   2  -9  15  264.60   21.66
  -2   9  15  248.09   21.89
   2   9 -15  261.03   25.74
   2  -9  14   79.34   11.07
  -2   9  14   79.68   11.85
  -2   9  14   84.60   14.27
   2  -9  14   83.14   12.09
  -2  -9 -14   92.67   12.60
   2  -9  14   91.21   15.78
   2   9 -14   83.43   11.60
  -2  -9 -14   83.90    9.55
  -2   9  14   62.09   11.50
   2   9 -14   89.76   16.34
  -2  -9 -13    6.77    6.98
   2  -9  13   11.61    8.46
  -2   9  13   -6.73    8.54
   2  -9  13   -6.54    9.33
  -2  -9 -13    5.82    9.76
   2  -9  13   -4.28   12.98
  -2   9  13   -0.42    9.06
   2   9 -13   12.84    8.90
  -2   9  13    2.88   11.94
   2   9 -13   -1.18   13.17
   2   9 -12    1.43    9.24
   2  -9  12   15.74    8.15
  -2  -9 -12   24.82    7.43
  -2   9  12   17.26    8.34
  -2   9  12   22.91   11.61
  -2  -9 -12   22.17    9.70
   2  -9  12   20.81    9.05
  -2   9  12    8.28    8.50
   2  -9  12   17.22   12.76
   2   9 -12   16.07   12.78
   2   9 -11   67.85   10.87
  -2  -9 -11   71.28    9.00
   2  -9  11   80.34    9.21
  -2   9  11   62.24   12.71
  -2  -9 -11   55.54   10.55
   2  -9  11   85.16   10.24
  -2   9  11   53.83    9.70
   2  -9  11   57.09   14.57
  -2   9  11   56.48    9.40
   2   9 -11   76.45   13.85
   2   9 -10   38.74   11.33
   2   9 -10   15.50    9.40
  -2  -9 -10   14.96    6.85
  -2   9  10   11.34    7.20
  -2   9  10   15.44   10.78
  -2  -9 -10    3.58    8.49
   2  -9  10   25.92    8.46
  -2   9  10   10.08    7.25
   2  -9  10   20.14   12.57
   2  -9  10   12.41    6.91
   2   9  -9    7.70   10.18
  -2  -9  -9    5.95    6.86
   2   9  -9    4.71    9.34
  -2   9   9   -8.11    6.59
  -2   9   9   -8.63   10.17
   2  -9   9    2.85    6.24
  -2  -9  -9   -5.24    7.79
   2  -9   9    4.85    7.40
  -2   9   9   -0.15    6.61
   2  -9   9    5.35   12.89
   2   9  -8   24.31   10.05
  -2   9   8   34.97    6.76
   2   9  -8   35.70   10.78
  -2  -9  -8   47.52    7.65
   2   9  -8   41.09   10.15
   2  -9   8   48.96    6.98
  -2   9   8   40.50   10.55
   2  -9   8   47.33    8.38
  -2  -9  -8   29.45    7.92
   2  -9   8   49.01    8.01
  -2   9   8   29.96    6.90
   2  -9   8   41.04   13.09
   2   9  -7   44.27   10.08
   2  -9   7   69.87    8.41
   2   9  -7   48.53   10.94
  -2  -9  -7   57.60    8.44
   2  -9   7   60.27    9.08
  -2   9   7   59.21    7.22
   2   9  -7   80.06   11.07
  -2   9   7   74.44   10.81
  -2  -9  -7   53.79    8.35
   2  -9   7   60.79    7.15
  -2   9   7   59.34    7.38
   2  -9   7   56.82   14.38
   2   9  -6   22.40    9.71
   2  -9   6   31.20    5.04
   2   9  -6   36.89    8.75
  -2   9   6   33.70    5.70
   2  -9   6   34.40    8.10
  -2   9   6   30.95    9.85
   2   9  -6   42.63   10.62
   2  -9   6   34.48    6.96
  -2   9   6   30.37    5.75
  -2  -9  -6   51.70    7.10
   2  -9   6   37.49   13.02
  -2  -9  -6   29.26    7.46
   2   9  -5   58.22    9.28
   2   9  -5   46.90   10.16
   2  -9   5   67.37    9.17
  -2   9   5   57.45    7.46
  -2   9   5   56.31   10.61
  -2  -9  -5   56.98    7.29
   2   9  -5   50.72   10.90
  -2   9   5   59.19    6.31
  -2   9   5   54.36    6.31
   2  -9   5   52.47    7.17
   2  -9   5   57.19   13.31
  -2   9   4  111.92    9.62
   2  -9   4  126.19   12.22
   2   9  -4  115.06   13.15
  -2   9   4  112.06    9.73
   2  -9   4  132.78   10.26
  -2   9   4  129.49   10.23
   2   9  -4  129.48   13.44
  -2   9   4  123.23   13.33
   2  -9   4  114.57   15.78
  -2   9   3   35.40    4.94
   2   9  -3   35.00    9.40
   2  -9   3   32.86    5.35
  -2   9   3   23.07    4.52
   2  -9   3   33.55    8.16
  -2   9   3   35.89    9.79
   2   9  -3   33.25    9.23
  -2   9   3   32.90    4.29
   2  -9   3   37.36   13.53
   2  -9   2   55.21   12.46
   2   9  -2   42.69    9.63
  -2  -9  -2   50.26    9.68
   2   9  -2   29.95    9.21
   2  -9   2   48.20    8.86
  -2   9   2   39.56    9.83
  -2   9   2   43.50    4.96
   2  -9   1  137.08   16.92
   2   9  -1  127.94   13.46
   2  -9   1  129.85   12.92
   2   9  -1  138.82   14.09
  -2  -9  -1  122.08   14.44
  -2   9   1  142.69   10.43
  -2  -9  -1  151.86   13.64
  -2  -9   0   -8.85    8.25
   2  -9   0    3.07   11.85
   2  -9   0   10.58    7.66
  -2   9   0    0.21    3.33
  -2  -9   0   -2.18   10.05
   2   9   0   26.63    8.61
   2   9   0   15.38    8.17
   2  -9  -1  130.17   16.51
   2   9   1  115.68   13.41
   2  -9  -1  149.34   13.42
  -2   9  -1  154.08   10.86
   2   9   1  149.87   14.59
  -2  -9   1  143.74   13.68
  -2  -9   1  131.91   15.20
   2  -9  -2   44.70   12.48
  -2  -9   2   44.50   10.79
   2  -9  -2   44.15    8.63
  -2   9  -2   39.00    4.72
  -2   9  -2   51.25    8.78
   2   9   2   44.84    8.53
   2   9   2   56.70   10.06
  -2  -9   2   43.81    8.74
  -2  -9   2   48.82   11.19
   2   9   3   27.71    8.12
   2  -9  -3   39.53   11.18
  -2  -9   3   29.59   10.07
  -2   9  -3   47.15   13.91
   2   9   3   28.79    9.52
   2  -9  -3   26.78    8.01
  -2   9  -3   28.71    4.41
  -2   9  -3   30.44    8.40
  -2  -9   3   21.32   10.65
  -2  -9   3   26.10    8.22
  -2  -9   4  125.56   14.14
  -2  -9   4  122.16   13.91
   2  -9  -4  113.89   12.40
   2  -9  -4  121.44   15.13
   2   9   4  104.38   11.75
  -2   9  -4  129.77   12.25
  -2   9  -4  121.59    9.60
  -2   9  -4  109.48   17.11
   2   9   4  119.21   13.56
  -2  -9   4  110.56   11.76
  -2  -9   5   55.78   11.41
  -2   9  -5   64.95   15.26
  -2   9  -5   63.89    6.32
   2   9   5   47.28    8.86
  -2   9  -5   60.99    9.15
   2  -9  -5   62.52    9.86
  -2  -9   5   40.65   11.43
   2   9   5   47.91   10.45
  -2  -9   5   56.35    8.61
  -2  -9   6   52.90   10.70
  -2   9  -6   36.93   13.77
  -2  -9   6   28.72   11.08
  -2   9  -6   37.33    5.68
   2   9   6   31.04    7.98
   2  -9  -6   44.85    8.79
  -2   9  -6   33.05    8.38
  -2  -9   6   28.76    7.81
  -2   9  -7   54.11   14.99
  -2   9  -7   60.25    7.02
   2   9   7   55.43    9.14
  -2   9  -7   52.37    9.39
   2  -9  -7   53.08    9.72
  -2  -9   7   69.27    9.08
  -2  -9   7   72.02   12.53
  -2  -9   7   73.46   11.62
  -2   9  -8   34.05   15.27
   2   9   8   41.01    8.37
  -2   9  -8   43.94    6.66
  -2   9  -8   45.72    8.70
   2  -9  -8   46.65    9.75
  -2  -9   8   45.23   12.09
  -2  -9   8   48.24    8.25
  -2  -9   8   42.31   10.77
  -2   9  -9   -5.62   15.47
   2   9   9    1.33    7.82
  -2   9  -9    2.23    7.98
  -2  -9   9    9.49   11.27
  -2  -9   9    0.62    7.63
  -2  -9   9   13.70   10.09
  -2   9  -9    2.22    5.96
  -2   9 -10   10.83   15.90
  -2   9 -10   17.03    6.72
  -2  -9  10   25.68   11.98
  -2  -9  10   12.00    8.15
  -2   9 -10   16.42    8.06
   2   9  10   29.44    8.33
  -2  -9  10   23.95   12.36
  -2   9 -11   85.35   18.26
  -2   9 -11   67.90    9.01
  -2   9 -11   62.27    9.98
  -2  -9  11   46.54   14.04
   2   9  11   80.02   10.43
  -2  -9  11   83.01   10.30
  -2  -9  11   76.30   14.08
  -2   9 -12   34.07   17.24
  -2   9 -12   22.66    7.65
  -2  -9  12    1.93   13.21
  -2   9 -12   14.43    8.65
   2   9  12   22.11    8.58
  -2  -9  12   22.21    8.50
  -2  -9  12   20.56   12.87
   2   9  13   -4.26    8.68
  -2  -9  13   15.05   13.18
  -2   9 -13    2.38    7.60
  -2   9 -13    3.07    8.33
   2  -9 -13   16.76   10.30
  -2  -9  13    9.37    8.46
  -2  -9  13   -2.03   13.32
  -2   9 -13   41.34   18.10
  -2  -9  14   46.65   14.62
  -2  -9  14   90.07   11.32
  -2   9 -14   80.65   10.81
  -2   9 -14   88.81   10.83
   2   9  14   92.16   10.85
   2  -9 -14   84.79   12.19
   2  -9 -14   69.50   12.63
  -2  -9  14   83.74   15.26
  -2   9 -14   85.84   19.89
  -2  -9  15  156.24   23.38
  -2   9 -15  244.05   19.95
   2  -9 -15  225.78   20.59
  -2   9 -15  251.37   20.39
   2   9  15  242.31   19.93
   2  -9 -15  271.29   21.70
  -2   9 -15  264.36   27.98
  -2  -9  15  271.90   20.41
  -2  -9  15  236.33   23.54
  -2   9 -16  139.56   13.88
  -2   9 -16  142.01   14.39
  -2  -9  16  151.47   14.60
   2  -9 -16  191.52   16.24
   2   9  16  140.70   14.17
   2  -9 -16  119.74   15.16
  -2  -9  16  109.83   18.56
  -2  -9  16  113.80   18.67
  -2   9 -16  169.86   23.99
  -2   9 -17  217.39   18.77
  -2   9 -17  227.32   17.87
   2  -9 -17  211.92   19.77
   2  -9 -17  177.49   19.25
  -2  -9  17  211.33   18.66
  -2  -9  17  202.13   22.18
   2   9  17  202.72   17.97
  -2   9 -17  284.76   27.90
  -2  -9  17  146.55   22.34
  -2   9 -18   36.36   10.42
  -2   9 -18   42.25    9.46
   2  -9 -18   34.62   12.08
   2   9  18   32.71    9.69
  -2  -9  18   36.84   10.77
  -2  -9  18   32.46   16.32
  -2   9 -19   23.29   10.54
   2  -9 -19    9.10   12.06
  -2   9 -19   17.32    9.25
  -2  -9  19    9.02   10.19
  -2  -9  19   14.58   16.88
  -2   9 -20   37.11   11.27
  -2   9 -20   16.02    9.32
   2  -9 -20   30.61   12.53
  -2  -9  20   -2.69   17.46
  -2  -9  20   20.85   10.84
  -2 -10 -20  143.33   12.91
  -2  10  20  153.78   17.17
   2 -10  20  157.18   17.13
  -2  10  20   86.27   16.93
   2  10 -20  129.24   22.73
   2  10 -19   23.83   18.35
   2 -10  19   13.24   12.13
  -2  10  19    1.06   12.13
   2 -10  19    0.35   11.96
  -2  10  19   -6.21   12.16
  -2 -10 -19   16.42    7.60
  -2  10  18  113.11   14.88
   2 -10  18  121.49   14.64
   2 -10  18   95.58   14.73
  -2 -10 -18  104.66   15.94
  -2 -10 -18  110.09   11.23
  -2  10  18   75.36   14.91
   2  10 -18  124.19   20.41
  -2 -10 -17   77.16    9.98
   2 -10  17   87.58   13.22
  -2  10  17   89.63   13.56
   2 -10  17   82.57   13.49
  -2 -10 -17   88.84   14.13
   2  10 -17   87.93   11.94
  -2  10  17   78.25   13.16
   2  10 -17   76.61   18.86
  -2 -10 -16   32.01    8.12
   2 -10  16   30.48   10.78
  -2  10  16   30.48   10.94
  -2  10  16    4.18   13.98
  -2 -10 -16   44.70   12.35
   2 -10  16   29.50   11.05
   2  10 -16   34.93    9.86
  -2  10  16   24.24   10.87
   2  10 -16   30.59   16.65
  -2 -10 -15   28.65    8.04
   2 -10  15   26.20   10.26
  -2  10  15   25.30   10.40
  -2  10  15    7.27   13.28
  -2 -10 -15   33.39   11.23
   2  10 -15   19.62    9.47
   2 -10  15   12.29   10.20
  -2  10  15   12.30   10.06
   2  10 -15   28.48   15.35
  -2  10  14  355.43   33.48
  -2 -10 -14  436.24   32.68
   2  10 -14  476.38   33.65
  -2  10  14  477.25   35.35
   2 -10  14  476.07   33.81
  -2 -10 -14  420.11   33.89
   2 -10  14  456.57   36.61
   2 -10  14  460.73   33.42
  -2  10  14  456.21   33.70
   2  10 -14  466.79   36.45
  -2 -10 -13   86.68   10.37
   2 -10  13   95.62   11.48
  -2  10  13   89.22   11.54
  -2  10  13   81.93   14.40
   2  10 -13   61.38   14.21
  -2 -10 -13   77.73   12.27
   2 -10  13   92.10   11.96
   2 -10  13   59.70   15.55
  -2  10  13   72.45   11.43
   2  10 -13   91.28   11.80
   2  10 -13  123.25   16.01
   2  10 -12  155.75   18.64
   2 -10  12  146.44   14.30
  -2 -10 -12  151.04   13.76
  -2  10  12  159.32   14.53
  -2  10  12  124.29   14.23
   2 -10  12  171.66   14.90
  -2  10  12  152.20   16.91
   2  10 -12  173.54   15.37
  -2 -10 -12  138.15   15.31
   2 -10  12  144.91   18.45
  -2  10  11  248.83   20.54
  -2  10  11  242.69   22.71
  -2  10  11  235.84   20.60
   2 -10  11  275.90   21.08
   2  10 -11  296.95   21.74
  -2 -10 -11  244.01   21.14
   2 -10  11  242.24   24.45
   2 -10  11  271.92   20.58
   2  10 -11  262.92   23.45
  -2 -10 -11  249.93   20.39
   2  10 -10   27.21   12.26
   2  10 -10   23.74   10.20
  -2 -10 -10   11.39    7.56
  -2  10  10   15.99    7.79
  -2  10  10   44.55   11.96
   2 -10  10   21.38    7.86
  -2 -10 -10   29.26    9.08
   2 -10  10   33.35    8.67
  -2  10  10    8.24    7.58
   2 -10  10   23.43   14.41
  -2 -10  -9  321.57   26.03
  -2  10   9  364.79   26.02
  -2 -10  -9  327.36   26.36
   2 -10   9  392.87   26.59
   2  10  -9  410.97   27.57
   2 -10   9  377.37   30.15
  -2  10   9  336.94   25.87
   2  10  -9  292.69   27.76
   2  10  -9  302.98   27.62
   2 -10   9  344.08   25.73
  -2  10   9  365.81   27.94
  -2  10   8  324.53   23.99
  -2  10   8  279.24   21.71
  -2  10   8  296.93   21.82
   2 -10   8  307.94   22.45
   2  10  -8  348.73   23.98
   2 -10   8  311.75   26.46
  -2 -10  -8  262.12   22.24
   2  10  -8  259.87   23.49
   2  10  -8  224.81   23.85
  -2 -10  -8  280.16   22.32
   2 -10   8  295.84   21.49
   2 -10   8  287.17   22.89
   2 -10   7  255.30   18.62
  -2 -10  -7  230.14   19.98
  -2  10   7  253.61   19.18
   2 -10   7  272.60   19.97
   2  10  -7  240.21   21.57
  -2  10   7  269.03   21.41
  -2 -10  -7  224.80   19.63
  -2  10   7  242.21   19.13
   2 -10   7  248.94   24.51
   2  10  -7  312.33   21.86
   2  10  -7  241.77   20.97
   2 -10   7  270.56   20.52
  -2  10   6  172.71   14.10
   2  10  -6  159.59   16.74
  -2  10   6  179.59   17.18
   2 -10   6  165.22   13.20
  -2  10   6  188.56   14.00
  -2 -10  -6  163.26   14.73
   2 -10   6  192.52   14.80
   2  10  -6  236.36   17.64
  -2 -10  -6  178.74   15.37
   2 -10   6  177.86   15.98
   2  10  -6  190.49   16.30
  -2  10   6  197.60   14.99
   2 -10   6  172.30   20.21
   2 -10   5   73.50    8.07
   2  10  -5   51.65   11.32
[truncated: 477,801 more chars]
