# Supplementary material for: The synthesis, crystal structure and Hirshfeld analysis of 4-(3,4-di­methyl­anilino)-N-(3,4-di­methyl­phen­yl)quinoline-3-carboxamide
Source: Acta Crystallogr E Crystallogr Commun. 2020 Jan 17;76(Pt 2):201–7. doi: 10.1107/S2056989020000298 (PMC7001829; doi:10.1107/S2056989020000298)
Supplement: Supplementary file 2 [file e-76-00201-Isup2.hkl]

data_I                                                                          
_shelx_title ' 497_a.res in P2(1)2(1)2(1)'                                      
_shelx_refln_list_code          4                                               
_shelx_F_calc_maximum      163.44                                               
_exptl_crystal_F_000       840.00                                               
_reflns_d_resolution_high  0.8302                                               
                                                                                
loop_                                                                           
 _space_group_symop_operation_xyz                                               
 'x, y, z'                                                                      
 '-x+1/2, -y, z+1/2'                                                            
 '-x, y+1/2, -z+1/2'                                                            
 'x+1/2, -y+1/2, -z'                                                            
                                                                                
_cell_length_a     6.2502                                                       
_cell_length_b    15.7915                                                       
_cell_length_c    20.7395                                                       
_cell_angle_alpha  90.000                                                       
_cell_angle_beta   90.000                                                       
_cell_angle_gamma  90.000                                                       
                                                                                
_shelx_F_squared_multiplier     1.000                                           
                                                                                
loop_                                                                           
 _refln_index_h                                                                 
 _refln_index_k                                                                 
 _refln_index_l                                                                 
 _refln_F_squared_calc                                                          
 _refln_F_squared_meas                                                          
 _refln_F_squared_sigma                                                         
 _refln_observed_status                                                         
   2   0   0       3090.52       3076.34       123.43 o                         
   4   0   0        420.42        417.96        18.62 o                         
   6   0   0         37.05         31.56        12.70 o                         
   1   1   0        634.49        584.27        19.35 o                         
   2   1   0        154.36        141.43         5.56 o                         
   3   1   0       3677.93       3829.19        91.50 o                         
   4   1   0        122.37        134.48         8.35 o                         
   5   1   0         64.71         56.52         8.07 o                         
   6   1   0        236.06        249.16        11.55 o                         
   7   1   0         21.71         49.87        12.68 o                         
   0   2   0        278.53        228.68         7.89 o                         
   1   2   0        567.85        682.90        17.70 o                         
   2   2   0       1551.61       1509.30        47.48 o                         
   3   2   0         12.14         23.62         4.83 o                         
   4   2   0        241.12        276.23        10.12 o                         
   5   2   0          6.86          0.73         7.78 o                         
   6   2   0        258.08        268.38        15.94 o                         
   7   2   0        348.29        315.48        17.46 o                         
   1   3   0       2241.40       2210.04        54.73 o                         
   2   3   0        308.48        342.77        17.18 o                         
   3   3   0         70.55         75.21         7.74 o                         
   4   3   0         11.53         22.25         7.45 o                         
   5   3   0        156.26        171.78        11.47 o                         
   6   3   0        621.36        623.85        29.50 o                         
   7   3   0        362.39        325.44        25.60 o                         
   0   4   0      11721.10      10684.81       369.05 o                         
   1   4   0          2.65          5.46         5.32 o                         
   2   4   0        577.94        536.49        22.97 o                         
   3   4   0          0.00          2.88         5.42 o                         
   4   4   0         82.02         92.68         8.10 o                         
   5   4   0         12.51         15.38         9.56 o                         
   6   4   0         63.72         63.53        11.49 o                         
   7   4   0         52.94         39.92        17.01 o                         
   1   5   0       2182.05       2298.19        56.60 o                         
   2   5   0          5.23         14.34         3.89 o                         
   3   5   0          6.94         20.06         7.72 o                         
   4   5   0        103.14        105.74         7.27 o                         
   5   5   0        736.76        787.55        28.14 o                         
   6   5   0        350.71        370.44        23.90 o                         
   7   5   0         90.15         82.43        20.87 o                         
   0   6   0       2022.16       1826.33        64.68 o                         
   1   6   0       5495.25       5904.01       153.48 o                         
   2   6   0        677.95        670.68        21.43 o                         
   3   6   0         15.77         19.28         6.66 o                         
   4   6   0         89.63         83.52         9.69 o                         
   5   6   0        146.39        142.44        13.91 o                         
   6   6   0        136.49        140.61        15.45 o                         
   7   6   0        133.22        185.13        23.15 o                         
   1   7   0       2378.60       2455.21        53.98 o                         
   2   7   0         38.74         36.71         8.42 o                         
   3   7   0        431.88        375.74        10.24 o                         
   4   7   0        274.96        288.91        13.07 o                         
   5   7   0        664.61        581.68        25.64 o                         
   6   7   0         25.78         17.37        15.02 o                         
   7   7   0         27.89         53.26        22.33 o                         
   0   8   0        218.15        230.28        11.14 o                         
   1   8   0         31.51         30.55         5.29 o                         
   2   8   0        260.67        269.36        11.04 o                         
   3   8   0        293.33        335.09        11.50 o                         
   4   8   0        878.64        873.30        24.28 o                         
   5   8   0         71.02         64.65        10.05 o                         
   6   8   0        465.94        511.08        50.12 o                         
   1   9   0        171.74        171.09         7.70 o                         
   2   9   0         23.16         15.00        10.29 o                         
   3   9   0        483.09        488.91        16.89 o                         
   4   9   0         90.48         79.88        12.79 o                         
   5   9   0        420.57        404.44        15.32 o                         
   6   9   0        575.81        590.91        34.00 o                         
   0  10   0          1.80         13.66         8.42 o                         
   1  10   0        104.87        117.35         6.89 o                         
   2  10   0        179.18        173.43         9.61 o                         
   3  10   0         31.63         28.50         9.28 o                         
   4  10   0          2.84          8.05        13.19 o                         
   5  10   0          0.54          7.51        13.50 o                         
   6  10   0          2.45         -0.40        17.90 o                         
   1  11   0         14.45         15.26         6.67 o                         
   2  11   0        425.32        503.22        17.33 o                         
   3  11   0          2.13         -7.69        10.45 o                         
   4  11   0          0.25         14.46        12.62 o                         
   5  11   0          8.22         17.65        15.01 o                         
   6  11   0          5.69          5.76        18.47 o                         
   0  12   0        747.20        695.33        33.38 o                         
   1  12   0         35.36         18.71         7.65 o                         
   2  12   0          0.54         -3.46         8.53 o                         
   3  12   0        285.83        235.22        14.41 o                         
   4  12   0        106.80        107.23         9.51 o                         
   5  12   0        238.06        248.63        18.72 o                         
   1  13   0        307.65        346.43        13.02 o                         
   2  13   0        421.48        385.63        16.66 o                         
   3  13   0         71.35         76.28        13.01 o                         
   4  13   0        278.62        243.25        14.36 o                         
   5  13   0        112.92        101.06        19.21 o                         
   0  14   0       1142.38       1033.39        42.52 o                         
   1  14   0        116.80        103.10         9.23 o                         
   2  14   0        266.06        226.10        13.40 o                         
   3  14   0        407.99        352.65        16.33 o                         
   4  14   0        138.73        110.25        11.43 o                         
   5  14   0        122.47        170.48        30.46 o                         
   1  15   0          7.75         -2.65         8.94 o                         
   2  15   0        212.73        215.39        13.86 o                         
   3  15   0        486.35        459.05        19.02 o                         
   4  15   0          9.85         16.38        10.92 o                         
   0  16   0        225.09        222.00        16.19 o                         
   1  16   0         35.14         55.76         9.99 o                         
   2  16   0       2217.13       2096.00        62.55 o                         
   3  16   0         85.22         76.09        16.64 o                         
   4  16   0         73.37         77.54        13.21 o                         
   1  17   0          2.35          7.32        10.18 o                         
   2  17   0        350.75        368.15        18.27 o                         
   3  17   0         69.49         95.19        18.56 o                         
   0  18   0        492.58        500.61        40.66 o                         
   1  18   0          5.44         21.32        10.07 o                         
   2  18   0         32.05         64.20        13.88 o                         
   1   0   1        594.77        561.90        16.76 o                         
   2   0   1       1108.89       1110.31        32.35 o                         
   3   0   1         49.02         49.06         5.69 o                         
   4   0   1        536.80        667.25        16.74 o                         
   5   0   1        114.63        110.70         8.73 o                         
   6   0   1        577.05        592.57        18.25 o                         
   7   0   1          0.01         36.44        12.62 o                         
  -7   1   1        248.45        252.73        13.73 o                         
  -6   1   1        640.62        620.34        18.99 o                         
  -5   1   1        327.82        311.20        11.87 o                         
  -4   1   1        983.56       1103.18        27.26 o                         
  -3   1   1        258.48        254.46        10.06 o                         
  -2   1   1       2007.17       1895.34        46.51 o                         
  -1   1   1        619.36        570.50        22.29 o                         
   0   1   1       1184.12       1061.25        55.78 o                         
   1   1   1        619.47        536.64        17.77 o                         
   2   1   1       2007.53       1860.75        46.40 o                         
   3   1   1        258.75        263.59         9.62 o                         
   4   1   1        983.81       1099.12        28.22 o                         
   5   1   1        327.55        335.12        12.54 o                         
   6   1   1        640.93        629.56        19.17 o                         
   7   1   1        248.61        282.98        17.79 o                         
  -7   2   1        251.00        234.02        14.66 o                         
  -6   2   1        108.45         90.77         8.24 o                         
  -5   2   1          2.00         -4.79         7.64 o                         
  -4   2   1         79.75         77.06         6.73 o                         
  -3   2   1          7.75         13.37         4.30 o                         
  -2   2   1         12.12         12.99         3.93 o                         
  -1   2   1       3055.07       3097.98        87.44 o                         
   0   2   1       2394.93       2251.92        49.62 o                         
   1   2   1       3054.93       2887.41       110.74 o                         
   2   2   1         11.94         17.71         3.73 o                         
   3   2   1          7.75          3.87         5.08 o                         
   4   2   1         79.96         83.31         6.79 o                         
   5   2   1          2.01          4.80         7.59 o                         
   6   2   1        108.82        127.90        12.13 o                         
   7   2   1        250.97        239.80        13.87 o                         
  -7   3   1         24.82         25.78        14.40 o                         
  -6   3   1        177.76        182.19        13.12 o                         
  -5   3   1         38.90         34.66        10.01 o                         
  -4   3   1          2.47         -0.84         7.48 o                         
  -3   3   1        200.88        221.29         9.97 o                         
  -2   3   1        545.49        483.51        11.71 o                         
  -1   3   1       3149.40       3056.00        79.35 o                         
   0   3   1      16786.49      16056.46       350.08 o                         
   1   3   1       3153.04       3038.86        66.42 o                         
   2   3   1        545.55        484.98        15.93 o                         
   3   3   1        201.13        238.76         8.25 o                         
   4   3   1          2.48          3.30         5.11 o                         
   5   3   1         38.91         38.34         6.05 o                         
   6   3   1        177.71        168.47        12.89 o                         
   7   3   1         24.70         12.01        13.41 o                         
  -7   4   1        148.80        152.34        30.12 o                         
  -6   4   1        169.85        192.01        18.29 o                         
  -5   4   1        117.17        133.53        10.91 o                         
  -4   4   1        417.43        421.93        20.46 o                         
  -3   4   1         31.82         28.06         5.42 o                         
  -2   4   1        728.18        730.72        21.53 o                         
  -1   4   1        716.48        684.83        15.53 o                         
   0   4   1          0.23          5.56         4.60 o                         
   1   4   1        716.13        699.20        17.46 o                         
   2   4   1        728.83        735.88        20.97 o                         
   3   4   1         31.91         49.47         8.42 o                         
   4   4   1        417.12        430.35        19.13 o                         
   5   4   1        117.25        112.73        10.08 o                         
   6   4   1        169.64        148.91        12.45 o                         
   7   4   1        148.90        131.18        14.36 o                         
  -7   5   1         26.15         56.64        20.10 o                         
  -6   5   1        685.34        716.75        34.16 o                         
  -5   5   1       1699.27       1705.31        61.64 o                         
  -4   5   1        417.05        443.39        21.77 o                         
  -3   5   1        310.67        339.88        13.81 o                         
  -2   5   1        558.70        614.04        18.02 o                         
  -1   5   1        199.28        200.90         6.49 o                         
   0   5   1          0.08          2.99         5.39 o                         
   1   5   1        199.41        197.58         6.79 o                         
   2   5   1        558.50        621.56        14.78 o                         
   3   5   1        310.75        326.17        14.28 o                         
   4   5   1        416.50        428.82        15.26 o                         
   5   5   1       1699.47       1820.93        52.02 o                         
   6   5   1        685.11        720.97        26.94 o                         
   7   5   1         25.91          3.65        20.13 o                         
  -7   6   1        149.54         98.91        21.24 o                         
  -6   6   1        228.42        229.28        17.61 o                         
  -5   6   1         22.10         19.39        12.62 o                         
  -4   6   1        288.92        271.65        13.99 o                         
  -3   6   1         84.16         90.61         5.40 o                         
  -2   6   1       2099.80       2108.54        66.92 o                         
  -1   6   1       1291.78       1253.99        33.82 o                         
   0   6   1         12.43         19.97         4.94 o                         
   1   6   1       1291.20       1280.87        30.63 o                         
   2   6   1       2099.81       2113.68        52.21 o                         
   3   6   1         84.18        101.36         7.32 o                         
   4   6   1        288.62        282.97        15.02 o                         
   5   6   1         22.14         25.91        11.71 o                         
   6   6   1        228.42        242.99        21.41 o                         
   7   6   1        149.44        110.92        23.22 o                         
  -6   7   1        234.11        176.32        24.47 o                         
  -5   7   1       1149.94       1120.01        40.12 o                         
  -4   7   1        241.14        235.05        12.23 o                         
  -3   7   1        668.34        710.10        19.58 o                         
  -2   7   1        602.87        565.05        19.28 o                         
  -1   7   1         93.14         84.18         5.25 o                         
   0   7   1        658.37        667.71        16.91 o                         
   1   7   1         92.79         80.96         5.27 o                         
   2   7   1        603.05        600.33        18.30 o                         
   3   7   1        667.69        717.94        20.52 o                         
   4   7   1        241.16        240.12        15.08 o                         
   5   7   1       1149.59       1162.76        36.62 o                         
   6   7   1        234.01        224.44        19.65 o                         
  -6   8   1        154.78        154.80        22.19 o                         
  -5   8   1        757.80        778.49        26.90 o                         
  -4   8   1        573.30        541.02        24.63 o                         
  -3   8   1        517.26        545.91        24.07 o                         
  -2   8   1       1007.67       1080.15        30.43 o                         
  -1   8   1        513.58        557.75        14.26 o                         
   0   8   1       1027.76        954.15        23.54 o                         
   1   8   1        513.62        537.54        14.79 o                         
   2   8   1       1008.42       1029.33        29.62 o                         
   3   8   1        517.05        515.53        16.81 o                         
   4   8   1        571.96        506.99        23.84 o                         
   5   8   1        757.86        772.06        22.11 o                         
   6   8   1        154.60        162.52        18.36 o                         
  -6   9   1        117.71        102.73        27.11 o                         
  -5   9   1         39.69         24.78         9.18 o                         
  -4   9   1         75.76         62.35        13.21 o                         
  -3   9   1         24.63         37.56         7.33 o                         
  -2   9   1        352.36        366.68        13.48 o                         
  -1   9   1       1268.89       1375.18        35.24 o                         
   0   9   1        235.81        201.59         8.15 o                         
   1   9   1       1269.06       1359.61        33.51 o                         
   2   9   1        352.39        380.16        13.79 o                         
   3   9   1         24.61         23.58         8.55 o                         
   4   9   1         75.80         93.89        14.90 o                         
   5   9   1         39.68         43.53        11.12 o                         
   6   9   1        117.61        125.91        18.00 o                         
  -6  10   1         58.52         48.32        18.37 o                         
  -5  10   1        110.26        109.04        14.28 o                         
  -4  10   1        668.81        603.07        24.76 o                         
  -3  10   1         27.02         47.87        10.06 o                         
  -2  10   1         42.44         34.80         7.78 o                         
  -1  10   1        188.15        194.82         8.34 o                         
   0  10   1        401.88        447.60        12.15 o                         
   1  10   1        188.20        214.94         8.68 o                         
   2  10   1         42.53         42.32         7.39 o                         
   3  10   1         27.02         45.15         9.29 o                         
   4  10   1        669.28        630.82        23.32 o                         
   5  10   1        110.36         96.83        13.57 o                         
   6  10   1         58.71         40.04        17.62 o                         
  -6  11   1          5.49        -12.08        22.48 o                         
  -5  11   1         97.29         91.23        15.77 o                         
  -4  11   1         89.60         58.45         6.87 o                         
  -3  11   1         57.47         61.54        11.60 o                         
  -2  11   1          3.62          7.96         8.41 o                         
  -1  11   1        120.15        130.63         8.30 o                         
   0  11   1        251.68        258.65         9.23 o                         
   1  11   1        120.31        136.49         8.84 o                         
   2  11   1          3.61          0.45         8.03 o                         
   3  11   1         57.44         50.59        10.78 o                         
   4  11   1         89.51         90.29        12.84 o                         
   5  11   1         97.48        104.56        15.75 o                         
   6  11   1          5.48         22.73        16.11 o                         
  -5  12   1         35.66         36.63        16.08 o                         
  -4  12   1         74.06         70.46        12.01 o                         
  -3  12   1        102.08        108.32        16.43 o                         
  -2  12   1         12.24         16.88         8.91 o                         
  -1  12   1        311.43        289.24        11.51 o                         
   0  12   1         17.91         17.98         7.14 o                         
   1  12   1        311.42        316.37        11.96 o                         
   2  12   1         12.16         11.78         8.60 o                         
   3  12   1        102.04         85.81        11.83 o                         
   4  12   1         74.33         55.19         9.97 o                         
   5  12   1         35.65         49.21        15.83 o                         
  -5  13   1        106.59        101.87        22.80 o                         
  -4  13   1         15.04          4.19         8.61 o                         
  -3  13   1         34.56         55.35        12.93 o                         
  -2  13   1       1705.69       1599.35        48.36 o                         
  -1  13   1        498.72        442.69        14.53 o                         
   0  13   1       1196.95       1113.72        27.26 o                         
   1  13   1        498.92        457.16        15.26 o                         
   2  13   1       1705.52       1591.40        42.17 o                         
   3  13   1         34.40         27.67        11.93 o                         
   4  13   1         15.02         18.69         7.08 o                         
   5  13   1        106.63         79.82        18.86 o                         
  -5  14   1         70.86         62.04        38.96 o                         
  -4  14   1        114.52         93.08        11.68 o                         
  -3  14   1         46.64         48.00        12.60 o                         
  -2  14   1        443.59        447.09        18.27 o                         
  -1  14   1        655.82        641.11        18.67 o                         
   0  14   1        510.25        480.00        14.86 o                         
   1  14   1        656.08        656.07        24.22 o                         
   2  14   1        444.16        450.43        18.78 o                         
   3  14   1         46.64         34.53        12.37 o                         
   4  14   1        114.42        117.08         9.58 o                         
   5  14   1         70.71         55.29        28.04 o                         
  -4  15   1         52.71         57.92        14.82 o                         
  -3  15   1        136.78        133.90        14.68 o                         
  -2  15   1        326.51        333.13        16.20 o                         
  -1  15   1        172.20        144.98        10.34 o                         
   0  15   1        194.39        209.34        11.02 o                         
   1  15   1        171.70        155.21        10.51 o                         
   2  15   1        326.22        300.08        14.54 o                         
   3  15   1        136.70        124.88        13.72 o                         
   4  15   1         52.67         66.09        11.60 o                         
  -4  16   1         68.88         49.18        12.47 o                         
  -3  16   1         69.11         69.95        16.81 o                         
  -2  16   1         46.62         37.34        12.07 o                         
  -1  16   1         51.74         53.12        10.60 o                         
   0  16   1         12.95         17.94         9.54 o                         
   1  16   1         51.75         43.31         9.38 o                         
   2  16   1         46.85         35.87        11.19 o                         
   3  16   1         69.23         65.26        16.40 o                         
   4  16   1         68.55         55.13        11.32 o                         
  -3  17   1         22.21         13.01        28.00 o                         
  -2  17   1        460.77        464.86        20.55 o                         
  -1  17   1         26.34         56.19        10.96 o                         
   0  17   1         55.74         66.72        12.29 o                         
   1  17   1         26.36         31.35        11.23 o                         
   2  17   1        460.86        477.92        25.82 o                         
   3  17   1         22.34         40.44        16.69 o                         
  -2  18   1        119.53        112.60        14.07 o                         
  -1  18   1         53.00        102.00        12.19 o                         
   0  18   1         16.15         47.82        12.34 o                         
   1  18   1         52.96         59.73         9.49 o                         
   2  18   1        119.59        137.94        14.07 o                         
   0  19   1        322.49        338.84        17.86 o                         
   0   0   2      15736.72      14363.39       572.70 o                         
   1   0   2       1127.33       1153.64        33.03 o                         
   2   0   2       2532.33       2600.12        86.19 o                         
   3   0   2       1080.24       1285.96        30.74 o                         
   4   0   2        259.33        258.76         8.71 o                         
   5   0   2        546.48        594.64        17.72 o                         
   6   0   2         99.90        115.53         9.85 o                         
   7   0   2         74.84        101.64        13.32 o                         
  -7   1   2        118.34        117.44        11.98 o                         
  -6   1   2         76.69         62.75         9.05 o                         
  -5   1   2        261.22        248.08        10.71 o                         
  -4   1   2        250.76        247.45        10.04 o                         
  -3   1   2       2949.80       3141.57        68.51 o                         
  -2   1   2        699.20        714.13        20.22 o                         
  -1   1   2       4658.31       4357.73       123.09 o                         
   0   1   2       2241.54       2086.27        48.21 o                         
   1   1   2       4658.62       4112.94       249.71 o                         
   2   1   2        699.68        697.30        19.56 o                         
   3   1   2       2951.39       3202.38        74.71 o                         
   4   1   2        250.95        258.52         9.29 o                         
   5   1   2        261.49        258.63        19.48 o                         
   6   1   2         76.68         76.82         9.48 o                         
   7   1   2        118.64        115.99        13.41 o                         
  -7   2   2        206.05        200.41        18.76 o                         
  -6   2   2        260.51        238.94        14.83 o                         
  -5   2   2        297.81        291.58        11.41 o                         
  -4   2   2        235.74        235.62        12.64 o                         
  -3   2   2        452.35        436.40        11.26 o                         
  -2   2   2         48.69         35.89         4.77 o                         
  -1   2   2       1989.85       1834.88        47.94 o                         
   0   2   2        695.75        668.33        16.94 o                         
   1   2   2       1989.17       1911.77        46.87 o                         
   2   2   2         48.82         40.89         4.56 o                         
   3   2   2        452.31        445.90        18.75 o                         
   4   2   2        235.69        247.66         9.38 o                         
   5   2   2        297.58        324.84        11.82 o                         
   6   2   2        261.15        285.88        12.12 o                         
   7   2   2        206.03        182.11        12.94 o                         
  -7   3   2         15.94         20.74        13.24 o                         
  -6   3   2         64.25         78.30        15.00 o                         
  -5   3   2        278.22        281.10        14.13 o                         
  -4   3   2        180.57        199.29         8.76 o                         
  -3   3   2        119.20        116.87         6.21 o                         
  -2   3   2       1668.27       1642.62        36.39 o                         
  -1   3   2        499.97        531.18        13.97 o                         
   0   3   2       3350.42       2882.48        66.98 o                         
   1   3   2        499.64        506.54        14.93 o                         
   2   3   2       1667.76       1649.86        38.73 o                         
   3   3   2        118.99        112.39         8.18 o                         
   4   3   2        180.73        194.19         8.18 o                         
   5   3   2        278.33        281.44        10.83 o                         
   6   3   2         64.21         56.86         6.99 o                         
   7   3   2         15.91          0.69        13.46 o                         
  -7   4   2         66.92         68.37        20.21 o                         
  -6   4   2        297.08        327.37        22.88 o                         
  -5   4   2        243.55        239.00        13.04 o                         
  -4   4   2         47.24         46.01         6.60 o                         
  -3   4   2        831.63        852.69        20.03 o                         
  -2   4   2         63.37         64.77         3.61 o                         
  -1   4   2        406.71        393.17        12.12 o                         
   0   4   2          4.99         12.89         4.65 o                         
   1   4   2        406.37        394.19        13.49 o                         
   2   4   2         63.53         59.56         5.38 o                         
   3   4   2        831.93        859.22        27.06 o                         
   4   4   2         47.29         54.95         7.80 o                         
   5   4   2        243.77        257.82        12.51 o                         
   6   4   2        297.50        311.37        15.39 o                         
   7   4   2         66.85         42.96        13.25 o                         
  -7   5   2        113.85        159.55        26.13 o                         
  -6   5   2        282.07        296.45        15.08 o                         
  -5   5   2        273.67        306.43        23.65 o                         
  -4   5   2        915.58        904.87        23.93 o                         
  -3   5   2         72.72         78.80         8.17 o                         
  -2   5   2        516.72        483.74        13.22 o                         
  -1   5   2       1429.57       1301.04        33.16 o                         
   0   5   2       3894.36       3818.95       100.60 o                         
   1   5   2       1428.92       1300.96        32.94 o                         
   2   5   2        517.35        457.25        11.72 o                         
   3   5   2         72.80         61.65         7.38 o                         
   4   5   2        915.38        889.81        26.13 o                         
   5   5   2        274.16        294.59        17.72 o                         
   6   5   2        282.04        263.70        14.11 o                         
   7   5   2        113.95        102.47        21.24 o                         
  -7   6   2        649.88        791.55        40.33 o                         
  -6   6   2         17.45         17.12         6.20 o                         
  -5   6   2        283.15        274.05        18.06 o                         
  -4   6   2         22.35         15.73         8.41 o                         
  -3   6   2        107.75        109.01         6.74 o                         
  -2   6   2        993.42       1159.58        31.06 o                         
  -1   6   2       2145.07       2292.17        60.27 o                         
   0   6   2         18.42         11.89         5.12 o                         
   1   6   2       2144.79       2319.20        61.46 o                         
   2   6   2        994.08       1145.50        29.57 o                         
   3   6   2        107.54        125.78         7.23 o                         
   4   6   2         22.31         35.98         8.65 o                         
   5   6   2        283.44        302.63        15.68 o                         
   6   6   2         17.39         13.74         8.47 o                         
   7   6   2        649.59        694.68        38.19 o                         
  -6   7   2        488.93        483.27        28.36 o                         
  -5   7   2        849.89        862.12        37.43 o                         
  -4   7   2       2377.56       2427.55        68.07 o                         
  -3   7   2        213.02        201.72         9.63 o                         
  -2   7   2       2279.97       2305.44        53.23 o                         
  -1   7   2       1274.20       1407.73        38.28 o                         
   0   7   2         14.89         10.18         5.13 o                         
   1   7   2       1275.45       1409.13        34.32 o                         
   2   7   2       2280.16       2353.99        52.58 o                         
   3   7   2        213.22        211.05         8.77 o                         
   4   7   2       2377.17       2312.80        72.81 o                         
   5   7   2        849.50        873.40        29.77 o                         
   6   7   2        489.25        518.10        29.27 o                         
  -6   8   2        349.46        308.11        25.37 o                         
  -5   8   2        797.55        830.26        27.68 o                         
  -4   8   2        471.43        460.39        20.66 o                         
  -3   8   2        232.91        237.44         9.60 o                         
  -2   8   2        154.94        147.90         5.85 o                         
  -1   8   2        704.82        786.80        22.71 o                         
   0   8   2        147.42        150.64         6.49 o                         
   1   8   2        704.69        782.96        19.18 o                         
   2   8   2        155.40        153.70         7.29 o                         
   3   8   2        232.61        231.30        10.81 o                         
   4   8   2        471.53        431.24        16.98 o                         
   5   8   2        797.47        810.39        23.45 o                         
   6   8   2        349.08        348.46        26.29 o                         
  -6   9   2         60.53         73.31        21.59 o                         
  -5   9   2        261.12        194.46        20.13 o                         
  -4   9   2        966.24        872.56        54.15 o                         
  -3   9   2         71.59         97.15         8.89 o                         
  -2   9   2        119.46        118.72         8.32 o                         
  -1   9   2        875.84        943.67        25.08 o                         
   0   9   2         29.69         52.14         6.24 o                         
   1   9   2        875.92        937.11        23.87 o                         
   2   9   2        119.36        120.47         7.39 o                         
   3   9   2         71.31         84.47         8.75 o                         
   4   9   2        966.23        939.06        30.30 o                         
   5   9   2        261.26        230.94        11.65 o                         
   6   9   2         60.49         73.39        17.44 o                         
  -6  10   2        107.85        119.84        19.43 o                         
  -5  10   2        240.78        208.81        17.02 o                         
  -4  10   2         32.74         30.87         7.09 o                         
  -3  10   2        132.81        140.78         9.97 o                         
  -2  10   2        114.71        124.76         9.08 o                         
  -1  10   2        308.80        300.41        10.29 o                         
   0  10   2          0.91          5.08         6.25 o                         
   1  10   2        308.76        305.87        10.98 o                         
   2  10   2        114.14        124.75         8.28 o                         
   3  10   2        132.61        136.90         9.93 o                         
   4  10   2         32.78         40.09        12.27 o                         
   5  10   2        241.07        210.21        15.12 o                         
   6  10   2        107.80        102.90        18.20 o                         
  -6  11   2         46.20         58.14        22.73 o                         
  -5  11   2         10.41          7.80        16.65 o                         
  -4  11   2         12.47         14.96         7.45 o                         
  -3  11   2         14.24         19.34         9.68 o                         
  -2  11   2          5.71         12.48         8.92 o                         
  -1  11   2         27.95         33.35         6.90 o                         
   0  11   2        129.87        113.42         7.43 o                         
   1  11   2         27.95         26.58         6.77 o                         
   2  11   2          5.63         10.32         7.56 o                         
   3  11   2         14.26         11.30        10.20 o                         
   4  11   2         12.46         14.74        12.73 o                         
   5  11   2         10.42         24.78        14.36 o                         
   6  11   2         46.05         52.77        16.19 o                         
  -5  12   2         76.27         78.32        16.54 o                         
  -4  12   2         69.41         60.33        10.31 o                         
  -3  12   2         50.25         44.56        13.64 o                         
  -2  12   2         15.00         17.50         9.32 o                         
  -1  12   2         87.29         81.17         7.96 o                         
   0  12   2         27.95         27.58         7.30 o                         
   1  12   2         87.14         83.39         7.74 o                         
   2  12   2         14.94         29.56         8.16 o                         
   3  12   2         50.24         50.26        11.25 o                         
   4  12   2         69.32         64.46        12.67 o                         
   5  12   2         76.36         83.95        15.92 o                         
  -5  13   2         29.56         49.73        22.69 o                         
  -4  13   2         72.98         54.54         9.21 o                         
  -3  13   2        309.13        262.59        17.50 o                         
  -2  13   2         17.99         25.47        10.20 o                         
  -1  13   2        134.74        142.63        11.72 o                         
   0  13   2       1310.66       1281.76        29.23 o                         
   1  13   2        134.84        137.69         9.23 o                         
   2  13   2         17.97         15.28         8.66 o                         
   3  13   2        308.66        255.33        14.49 o                         
   4  13   2         72.92         63.62         7.03 o                         
   5  13   2         29.41         38.08        16.22 o                         
  -5  14   2         33.89         37.35        32.62 o                         
  -4  14   2         36.07         38.12        11.02 o                         
  -3  14   2         29.52         34.52        12.82 o                         
  -2  14   2        410.88        379.08        18.05 o                         
  -1  14   2        146.06        143.16        11.67 o                         
   0  14   2        784.25        760.96        19.37 o                         
   1  14   2        146.13        137.33         9.30 o                         
   2  14   2        411.35        380.58        19.43 o                         
   3  14   2         29.51         30.38        11.55 o                         
   4  14   2         36.04         40.07         8.24 o                         
   5  14   2         33.88         20.96        27.39 o                         
  -4  15   2        130.38        111.32        13.57 o                         
  -3  15   2         75.93         70.72        16.43 o                         
  -2  15   2        123.64        103.29        12.20 o                         
  -1  15   2        442.72        429.62        15.13 o                         
   0  15   2        193.45        189.07        10.69 o                         
   1  15   2        442.77        426.54        14.87 o                         
   2  15   2        123.63        107.90        12.79 o                         
   3  15   2         76.16         77.86        12.60 o                         
   4  15   2        130.46        114.26        13.64 o                         
  -4  16   2         62.65         65.38        13.06 o                         
  -3  16   2        253.57        245.39        19.24 o                         
  -2  16   2        198.14        176.33        15.14 o                         
  -1  16   2         54.74         55.69         9.82 o                         
   0  16   2        816.80        804.60        23.53 o                         
   1  16   2         54.68         52.97         8.89 o                         
   2  16   2        197.93        189.48        18.19 o                         
   3  16   2        253.57        243.66        18.82 o                         
   4  16   2         62.51         77.74        17.61 o                         
  -3  17   2         12.76         42.45        18.16 o                         
  -2  17   2         28.54         43.28        12.97 o                         
  -1  17   2        208.89        216.83        13.94 o                         
   0  17   2         82.08         88.89        12.92 o                         
   1  17   2        208.80        202.84        12.04 o                         
   2  17   2         28.49         41.36        18.68 o                         
   3  17   2         12.84         21.47        18.85 o                         
  -2  18   2         97.47        103.98        14.05 o                         
  -1  18   2         55.00         56.29        11.47 o                         
   0  18   2         83.91        110.00        13.56 o                         
   1  18   2         54.94         38.05        11.65 o                         
   2  18   2         97.38        119.19        14.02 o                         
   1   0   3      26713.46      24548.59       942.68 o                         
   2   0   3       1143.66       1074.41        37.67 o                         
   3   0   3       1894.99       1958.52        46.01 o                         
   4   0   3        610.11        581.83        14.49 o                         
   5   0   3        988.17       1071.45        24.78 o                         
   6   0   3        582.06        606.00        18.75 o                         
   7   0   3          9.26         14.54        12.42 o                         
  -7   1   3          3.41          6.46        11.15 o                         
  -6   1   3        204.36        206.26        11.04 o                         
  -5   1   3         14.55         23.30         7.11 o                         
  -4   1   3        286.58        297.99        11.11 o                         
  -3   1   3       3091.26       3295.03        78.22 o                         
  -2   1   3         69.52         71.39         8.59 o                         
  -1   1   3       4882.59       4980.92       142.90 o                         
   0   1   3         49.31         32.73         2.39 o                         
   1   1   3       4881.15       4606.13       197.19 o                         
   2   1   3         69.71         63.52         6.25 o                         
   3   1   3       3092.14       3357.37        75.73 o                         
   4   1   3        286.53        294.89         9.61 o                         
   5   1   3         14.59         11.68         7.28 o                         
   6   1   3        204.52        200.37        10.51 o                         
   7   1   3          3.43          7.59        12.42 o                         
  -7   2   3         45.46         36.47        11.63 o                         
  -6   2   3         83.86         44.84         9.47 o                         
  -5   2   3        158.22        171.40         9.97 o                         
  -4   2   3        267.73        259.59         8.48 o                         
  -3   2   3        401.66        421.02        10.52 o                         
  -2   2   3       1217.86       1212.51        32.28 o                         
  -1   2   3       8704.50       8831.33       228.68 o                         
   0   2   3        611.14        508.74        13.26 o                         
   1   2   3       8705.69       9012.48       220.48 o                         
   2   2   3       1219.57       1179.62        32.70 o                         
   3   2   3        401.59        432.61        13.09 o                         
   4   2   3        267.18        278.43        10.09 o                         
   5   2   3        158.01        162.36        11.26 o                         
   6   2   3         83.61         83.55         8.77 o                         
   7   2   3         45.36         40.57        11.42 o                         
  -7   3   3        113.27        113.68        16.37 o                         
  -6   3   3         14.25         25.12        11.36 o                         
  -5   3   3          7.47         19.76         7.78 o                         
  -4   3   3         62.80         60.99         6.66 o                         
  -3   3   3        244.07        264.02         9.71 o                         
  -2   3   3       1110.60       1209.37        27.29 o                         
  -1   3   3       8320.98       8415.17       204.84 o                         
   0   3   3       2686.12       2608.63        64.33 o                         
   1   3   3       8316.56       8486.05       239.15 o                         
   2   3   3       1110.43       1183.22        28.18 o                         
   3   3   3        244.02        250.46         8.27 o                         
   4   3   3         62.88         46.97         7.64 o                         
   5   3   3          7.50          5.57         7.14 o                         
   6   3   3         14.26         15.79         7.25 o                         
   7   3   3        113.27        101.16        14.20 o                         
  -7   4   3         70.49         74.25        15.97 o                         
  -6   4   3        164.26        177.54        15.31 o                         
  -5   4   3         87.10         97.08        10.10 o                         
  -4   4   3        117.59        115.57         7.01 o                         
  -3   4   3         25.08         25.95         4.39 o                         
  -2   4   3       1636.77       1607.08        35.32 o                         
  -1   4   3       1987.62       1912.25        46.50 o                         
   0   4   3       5331.28       4768.73       125.46 o                         
   1   4   3       1986.99       1929.66        60.84 o                         
   2   4   3       1636.72       1608.95        38.04 o                         
   3   4   3         25.18         20.64         5.40 o                         
   4   4   3        117.09        104.29         7.73 o                         
   5   4   3         87.11         86.49        10.65 o                         
   6   4   3        164.06        177.23        12.26 o                         
   7   4   3         70.53         55.39        13.47 o                         
  -7   5   3         70.89         69.47        19.42 o                         
  -6   5   3         20.11         46.92         8.29 o                         
  -5   5   3       1862.00       1919.42        48.04 o                         
  -4   5   3        137.80        138.19         6.16 o                         
  -3   5   3        361.78        400.57        10.46 o                         
  -2   5   3          7.02          4.54         3.71 o                         
  -1   5   3        162.59        143.25         5.83 o                         
   0   5   3         67.23         68.47         5.82 o                         
   1   5   3        162.93        140.73         6.66 o                         
   2   5   3          7.07          6.81         4.20 o                         
   3   5   3        361.55        380.77        13.50 o                         
   4   5   3        137.82        132.48         7.38 o                         
   5   5   3       1861.96       1920.39        52.36 o                         
   6   5   3         20.10         23.92         9.39 o                         
   7   5   3         70.53         55.65        19.21 o                         
  -7   6   3        207.70        294.03        24.79 o                         
  -6   6   3        309.35        296.60        16.13 o                         
  -5   6   3         74.02         82.06         6.25 o                         
  -4   6   3        961.85        932.43        21.24 o                         
  -3   6   3        255.90        245.11        13.60 o                         
  -2   6   3       4863.41       5226.04       120.00 o                         
  -1   6   3        620.52        582.89        16.14 o                         
   0   6   3        192.00        219.54         8.11 o                         
   1   6   3        620.26        571.53        15.32 o                         
   2   6   3       4862.99       5288.50       109.57 o                         
   3   6   3        255.92        249.69         9.20 o                         
   4   6   3        962.64        936.13        23.38 o                         
   5   6   3         73.99         68.05         9.35 o                         
   6   6   3        308.80        297.46        14.73 o                         
   7   6   3        207.63        265.33        28.34 o                         
  -6   7   3        228.95        207.89        27.60 o                         
  -5   7   3        868.59        874.07        71.48 o                         
  -4   7   3        177.65        162.80         8.65 o                         
  -3   7   3        311.20        298.42        11.77 o                         
  -2   7   3        582.70        580.94        15.72 o                         
  -1   7   3        922.88        945.78        23.31 o                         
   0   7   3          0.11          4.29         5.25 o                         
   1   7   3        924.42        945.34        24.72 o                         
   2   7   3        582.71        575.31        14.89 o                         
   3   7   3        310.64        312.61        10.93 o                         
   4   7   3        177.71        172.81        10.73 o                         
   5   7   3        869.11        856.79        23.13 o                         
   6   7   3        228.88        214.30        14.22 o                         
  -6   8   3        381.27        425.94        28.65 o                         
  -5   8   3        483.23        522.64        23.48 o                         
  -4   8   3        377.91        367.61        18.02 o                         
  -3   8   3        226.17        216.99        15.88 o                         
  -2   8   3        309.91        317.47         9.74 o                         
  -1   8   3       1213.33       1368.26        33.30 o                         
   0   8   3          0.02         10.27         5.72 o                         
   1   8   3       1213.93       1357.86        33.63 o                         
   2   8   3        310.39        304.20        10.09 o                         
   3   8   3        226.13        229.60         9.93 o                         
   4   8   3        377.70        383.77        17.61 o                         
   5   8   3        483.26        479.44        18.21 o                         
   6   8   3        380.74        385.63        22.84 o                         
  -6   9   3         22.42         52.98        21.13 o                         
  -5   9   3        292.68        254.84        16.42 o                         
  -4   9   3         70.18         60.82         9.44 o                         
  -3   9   3        161.18        142.40         8.79 o                         
  -2   9   3         79.82         86.54         5.54 o                         
  -1   9   3        147.61        124.65         9.00 o                         
   0   9   3        533.95        631.34        15.39 o                         
   1   9   3        147.28        129.10         6.88 o                         
   2   9   3         79.76         79.52         6.82 o                         
   3   9   3        161.39        135.10         9.05 o                         
   4   9   3         70.19         61.89        10.61 o                         
   5   9   3        292.86        249.42        12.25 o                         
   6   9   3         22.39         22.48        16.53 o                         
  -6  10   3         66.40        138.41        22.82 o                         
  -5  10   3        201.25        222.57        30.01 o                         
  -4  10   3        344.66        303.57        12.87 o                         
  -3  10   3         92.91         99.93        10.76 o                         
  -2  10   3         46.58         37.09         5.92 o                         
  -1  10   3        123.28        132.33         8.98 o                         
   0  10   3          0.86         12.30         6.64 o                         
   1  10   3        123.27        135.61         8.06 o                         
   2  10   3         46.38         45.38         7.04 o                         
   3  10   3         92.92        112.16         9.23 o                         
   4  10   3        345.20        320.67        20.37 o                         
   5  10   3        201.17        195.94        16.78 o                         
   6  10   3         66.55         84.56        17.97 o                         
  -6  11   3        108.41        163.46        23.97 o                         
  -5  11   3        148.08        134.13        16.52 o                         
  -4  11   3         51.48         50.45         8.45 o                         
  -3  11   3        131.60        123.49        11.18 o                         
  -2  11   3        115.85        107.44         6.12 o                         
  -1  11   3        414.95        404.67        12.72 o                         
   0  11   3         62.00         64.21         7.46 o                         
   1  11   3        414.58        410.89        13.44 o                         
   2  11   3        115.70        104.67         8.70 o                         
   3  11   3        131.68        116.30        10.98 o                         
   4  11   3         51.43         51.35        12.82 o                         
   5  11   3        148.22        167.51        16.20 o                         
   6  11   3        108.37        135.11        16.73 o                         
  -5  12   3        131.18        148.02        19.59 o                         
  -4  12   3         41.42         42.95        10.86 o                         
  -3  12   3        114.70        108.95        11.51 o                         
  -2  12   3        344.24        320.21        12.91 o                         
  -1  12   3       1544.02       1578.26        38.55 o                         
   0  12   3         10.09         22.63         7.77 o                         
   1  12   3       1544.29       1561.85        40.53 o                         
   2  12   3        344.14        325.89        12.53 o                         
   3  12   3        114.63        121.10        11.70 o                         
   4  12   3         41.34         58.79        12.52 o                         
   5  12   3        131.11        113.13        18.61 o                         
  -5  13   3        119.36        145.56        23.74 o                         
  -4  13   3          4.16          9.61         9.62 o                         
  -3  13   3         90.82         79.37        13.10 o                         
  -2  13   3          2.62          0.70         4.69 o                         
  -1  13   3        567.13        620.93        17.16 o                         
   0  13   3         77.27         98.54         8.99 o                         
   1  13   3        566.47        588.00        18.26 o                         
   2  13   3          2.61          2.29         8.65 o                         
   3  13   3         90.81        105.09        12.20 o                         
   4  13   3          4.16          3.26         6.06 o                         
   5  13   3        119.29        121.67        17.04 o                         
  -5  14   3        127.71        142.71        31.06 o                         
  -4  14   3         93.31         82.51        13.17 o                         
  -3  14   3         41.81         23.41        13.95 o                         
  -2  14   3        597.38        588.05        20.50 o                         
  -1  14   3        227.01        236.06        10.91 o                         
   0  14   3       1713.20       1708.99        40.21 o                         
   1  14   3        227.07        224.29        10.78 o                         
   2  14   3        598.02        586.66        19.40 o                         
   3  14   3         41.77         51.75        11.62 o                         
   4  14   3         93.65         84.62        11.01 o                         
   5  14   3        127.54        105.44        28.59 o                         
  -4  15   3         22.04         32.50        13.46 o                         
  -3  15   3         31.45         38.41        16.10 o                         
  -2  15   3         69.85         90.31        16.93 o                         
  -1  15   3        613.75        586.56        17.18 o                         
   0  15   3         64.23         83.93        10.22 o                         
   1  15   3        613.82        605.93        20.73 o                         
   2  15   3         69.73         88.45        10.73 o                         
   3  15   3         31.61         35.58        12.19 o                         
   4  15   3         21.97         19.16        12.05 o                         
  -3  16   3        250.83        272.94        20.21 o                         
  -2  16   3        288.79        317.74        18.03 o                         
  -1  16   3         42.34         53.75         9.58 o                         
   0  16   3         22.89         14.64        10.67 o                         
   1  16   3         42.39         28.02         8.21 o                         
   2  16   3        289.09        266.21        13.65 o                         
   3  16   3        250.71        225.08        26.16 o                         
  -3  17   3        128.82        173.62        20.13 o                         
  -2  17   3          9.11         47.54        16.24 o                         
  -1  17   3        331.93        301.57        14.09 o                         
   0  17   3        243.77        266.70        15.80 o                         
   1  17   3        332.17        330.22        18.18 o                         
   2  17   3          9.08         32.23        12.83 o                         
   3  17   3        128.83        124.56        19.28 o                         
  -2  18   3         26.25         57.73        14.47 o                         
  -1  18   3         36.23         32.92        11.75 o                         
   0  18   3        346.23        389.05        18.72 o                         
   1  18   3         36.12         20.86        12.04 o                         
   2  18   3         26.25         34.14        13.27 o                         
   0   0   4       7931.65       7451.52       230.87 o                         
   1   0   4       5113.92       5089.78       135.24 o                         
   2   0   4        513.05        472.36        20.54 o                         
   3   0   4        163.99        225.28        12.67 o                         
   4   0   4        215.17        210.68         9.73 o                         
   5   0   4        128.68        141.95         8.36 o                         
   6   0   4         57.83         65.89         8.86 o                         
   7   0   4         17.67         30.08        12.61 o                         
  -7   1   4        160.18        143.81        12.27 o                         
  -6   1   4        156.81        163.04         8.22 o                         
  -5   1   4        534.71        537.26        15.28 o                         
  -4   1   4        184.02        198.61         9.20 o                         
  -3   1   4        830.17        939.39        23.38 o                         
  -2   1   4        267.83        240.03        10.70 o                         
  -1   1   4       2109.00       1992.78        59.18 o                         
   0   1   4       2136.20       1937.93        40.69 o                         
   1   1   4       2110.77       2076.58        54.96 o                         
   2   1   4        267.76        220.21        24.34 o                         
   3   1   4        830.99        936.70        25.34 o                         
   4   1   4        183.96        202.51         8.08 o                         
   5   1   4        535.55        556.18        14.93 o                         
   6   1   4        156.75        169.01         9.98 o                         
   7   1   4        160.40        149.36        13.57 o                         
  -7   2   4         70.20         74.81        11.92 o                         
  -6   2   4        161.09        138.08        10.79 o                         
  -5   2   4        329.31        364.01        11.75 o                         
  -4   2   4         42.24         48.91         5.14 o                         
  -3   2   4       2356.34       2649.38        61.70 o                         
  -2   2   4        451.63        505.32        14.68 o                         
  -1   2   4      11388.13      11493.60       296.34 o                         
   0   2   4        743.97        695.78        17.84 o                         
   1   2   4      11388.45      11879.78       285.53 o                         
   2   2   4        450.84        462.83        22.11 o                         
   3   2   4       2357.41       2670.81        70.72 o                         
   4   2   4         42.23         46.38         7.08 o                         
   5   2   4        329.55        352.48        14.96 o                         
   6   2   4        160.79        171.67         9.80 o                         
   7   2   4         70.27         83.55        15.17 o                         
  -7   3   4         79.44         79.82        13.28 o                         
  -6   3   4        262.80        270.14        13.77 o                         
  -5   3   4        283.27        282.79        12.00 o                         
  -4   3   4        235.71        244.37        12.82 o                         
  -3   3   4         38.54         33.73         4.99 o                         
  -2   3   4         84.38         74.48         4.54 o                         
  -1   3   4       3765.46       3670.45        89.95 o                         
   0   3   4       6568.93       6412.68       182.12 o                         
   1   3   4       3766.02       3704.59       105.10 o                         
   2   3   4         84.53         74.65         5.05 o                         
   3   3   4         38.31         18.56         5.39 o                         
   4   3   4        235.73        240.87         9.44 o                         
   5   3   4        283.93        267.07        11.07 o                         
   6   3   4        262.43        271.11        13.63 o                         
   7   3   4         79.46         78.85        13.83 o                         
  -7   4   4         59.51         64.08        16.31 o                         
  -6   4   4        136.61        131.93        11.89 o                         
  -5   4   4        950.81       1042.10        27.12 o                         
  -4   4   4        161.81        157.56         7.86 o                         
  -3   4   4         70.82         70.84         5.65 o                         
  -2   4   4        394.29        378.88         9.93 o                         
  -1   4   4       3320.79       3203.81        78.48 o                         
   0   4   4       1207.14       1205.91        59.76 o                         
   1   4   4       3321.29       3231.86       100.63 o                         
   2   4   4        394.84        360.52        13.59 o                         
   3   4   4         70.60         62.81         5.06 o                         
   4   4   4        161.74        173.73         7.90 o                         
   5   4   4        951.20       1009.85        28.56 o                         
   6   4   4        136.91        139.98        11.47 o                         
   7   4   4         59.48         52.32        13.54 o                         
  -7   5   4         62.42         85.16        19.40 o                         
  -6   5   4        560.99        599.50        20.04 o                         
  -5   5   4         23.85         20.46         7.01 o                         
  -4   5   4        151.28        173.73         7.05 o                         
  -3   5   4        155.50        143.90         6.41 o                         
  -2   5   4        301.06        314.55         8.48 o                         
  -1   5   4       3501.02       3384.36        82.48 o                         
   0   5   4        325.20        305.94        15.93 o                         
   1   5   4       3501.07       3424.08        90.19 o                         
   2   5   4        301.58        316.69         9.76 o                         
   3   5   4        155.65        151.09        10.75 o                         
   4   5   4        151.50        168.44         9.57 o                         
   5   5   4         23.93         13.02         8.26 o                         
   6   5   4        560.88        535.71        18.69 o                         
   7   5   4         62.37         53.44        14.61 o                         
  -7   6   4         11.65         40.94        32.06 o                         
  -6   6   4         37.48         58.18        11.61 o                         
  -5   6   4         40.63         39.61         5.68 o                         
  -4   6   4        248.23        221.05         7.36 o                         
  -3   6   4         28.91         20.01         5.50 o                         
  -2   6   4       3267.29       3495.47        75.20 o                         
  -1   6   4       1551.73       1561.71        39.94 o                         
   0   6   4         75.52         50.72         7.20 o                         
   1   6   4       1552.07       1560.99        39.88 o                         
   2   6   4       3268.56       3427.85        79.54 o                         
   3   6   4         28.86         20.10         5.99 o                         
   4   6   4        248.26        208.19         9.66 o                         
   5   6   4         40.67         52.34         9.03 o                         
   6   6   4         37.66         49.66         8.59 o                         
   7   6   4         11.63         32.97        21.75 o                         
  -6   7   4         20.44         29.77        14.87 o                         
  -5   7   4        306.64        344.98        15.87 o                         
  -4   7   4       1899.14       1842.35        46.07 o                         
  -3   7   4        604.27        614.21        15.32 o                         
  -2   7   4        349.22        348.59         9.45 o                         
  -1   7   4        578.06        562.92        16.03 o                         
   0   7   4          6.57          4.29         6.25 o                         
   1   7   4        578.13        542.73        15.22 o                         
   2   7   4        349.27        360.92        11.30 o                         
   3   7   4        603.66        595.07        16.30 o                         
   4   7   4       1899.56       1848.97        43.55 o                         
   5   7   4        306.69        336.94        12.94 o                         
   6   7   4         20.42         17.60        11.55 o                         
  -6   8   4         42.94         71.90        27.59 o                         
  -5   8   4         45.27         41.06        10.94 o                         
  -4   8   4        252.05        241.98        10.13 o                         
  -3   8   4        185.57        171.49         8.35 o                         
  -2   8   4        421.92        430.30        10.50 o                         
  -1   8   4         71.52         68.45         6.47 o                         
   0   8   4         68.76         66.85         6.84 o                         
   1   8   4         71.44         76.11         6.04 o                         
   2   8   4        422.28        438.49        12.65 o                         
   3   8   4        185.56        173.42         8.96 o                         
   4   8   4        251.95        245.81        15.42 o                         
   5   8   4         45.26         45.23         8.45 o                         
   6   8   4         43.15         74.77        17.07 o                         
  -6   9   4         34.64         62.14        29.94 o                         
  -5   9   4        217.24        253.90        16.65 o                         
  -4   9   4        254.53        231.02        19.58 o                         
  -3   9   4        683.99        686.27        22.35 o                         
  -2   9   4        319.99        326.65        10.25 o                         
  -1   9   4        229.46        227.98        10.61 o                         
   0   9   4       1193.10       1316.64        32.32 o                         
   1   9   4        229.69        209.79         8.59 o                         
   2   9   4        319.99        316.63        10.76 o                         
   3   9   4        682.72        671.53        19.63 o                         
   4   9   4        254.96        243.19        16.13 o                         
   5   9   4        217.77        213.35        11.51 o                         
   6   9   4         34.61         66.89        16.91 o                         
  -6  10   4         57.93         74.80        22.68 o                         
  -5  10   4         85.43         83.42        17.50 o                         
  -4  10   4        217.77        193.53        18.19 o                         
  -3  10   4        234.29        204.22        11.00 o                         
  -2  10   4        317.06        318.02        10.32 o                         
  -1  10   4        183.01        187.12         8.86 o                         
   0  10   4       2165.72       2269.02        54.10 o                         
   1  10   4        183.15        186.02         8.07 o                         
   2  10   4        316.58        325.40        11.23 o                         
   3  10   4        234.48        194.16        10.03 o                         
   4  10   4        217.90        210.71        13.50 o                         
   5  10   4         85.22         71.59        13.19 o                         
   6  10   4         57.71         56.41        17.34 o                         
  -6  11   4        259.62        285.54        26.46 o                         
  -5  11   4         51.59         74.12        17.02 o                         
  -4  11   4        408.27        370.80        14.32 o                         
  -3  11   4        413.07        402.61        14.80 o                         
  -2  11   4         15.34         17.59         6.66 o                         
  -1  11   4        341.64        324.31        12.03 o                         
   0  11   4         27.39         26.40         6.97 o                         
   1  11   4        342.04        349.99        11.86 o                         
   2  11   4         15.20         12.56         7.64 o                         
   3  11   4        413.16        357.36        14.08 o                         
   4  11   4        408.25        376.87        21.13 o                         
   5  11   4         51.76         41.59        14.42 o                         
   6  11   4        259.24        269.08        18.58 o                         
  -5  12   4         11.04         17.28        21.13 o                         
  -4  12   4         12.32         22.65         9.43 o                         
  -3  12   4         65.27         68.21        11.51 o                         
  -2  12   4         49.99         62.47         6.38 o                         
  -1  12   4       1100.36       1108.42        31.13 o                         
   0  12   4        554.82        584.70        18.21 o                         
   1  12   4       1099.95       1109.91        30.66 o                         
   2  12   4         50.09         63.28         8.42 o                         
   3  12   4         65.26         51.90        10.88 o                         
   4  12   4         12.30         30.66        12.42 o                         
   5  12   4         10.95          3.18        15.18 o                         
  -5  13   4         23.91         40.01        22.95 o                         
  -4  13   4          4.18         27.98         9.89 o                         
  -3  13   4        467.27        402.67        17.96 o                         
  -2  13   4        341.84        330.94        13.47 o                         
  -1  13   4        396.54        431.42        13.14 o                         
   0  13   4        116.41        127.20        10.35 o                         
   1  13   4        396.56        432.26        14.86 o                         
   2  13   4        341.90        347.51        13.37 o                         
   3  13   4        466.53        382.10        17.60 o                         
   4  13   4          4.16         17.32         7.58 o                         
   5  13   4         23.86         24.44        15.92 o                         
  -4  14   4         63.57         56.35        13.42 o                         
  -3  14   4        166.45        152.90        12.58 o                         
  -2  14   4        117.05        110.75        10.18 o                         
  -1  14   4        674.83        687.16        17.97 o                         
   0  14   4        123.67        144.58        11.15 o                         
   1  14   4        675.02        676.07        22.11 o                         
   2  14   4        117.23        111.34        10.46 o                         
   3  14   4        166.44        151.39        12.65 o                         
   4  14   4         63.44         45.30        11.06 o                         
  -4  15   4         14.08         10.52        13.55 o                         
  -3  15   4        113.49        130.12        13.84 o                         
  -2  15   4         27.88         24.13         6.31 o                         
  -1  15   4        956.89        999.51        26.41 o                         
   0  15   4          0.00         12.78        10.22 o                         
   1  15   4        957.01        995.10        27.26 o                         
   2  15   4         27.86         33.53        10.32 o                         
   3  15   4        113.06        121.04        13.47 o                         
   4  15   4         14.04         21.25        17.36 o                         
  -3  16   4        171.43        209.44        15.58 o                         
  -2  16   4         83.96         85.88        13.38 o                         
  -1  16   4        142.78        161.17        10.82 o                         
   0  16   4         16.46         43.12        10.82 o                         
   1  16   4        142.70        146.53         9.57 o                         
   2  16   4         84.19         76.40        11.12 o                         
   3  16   4        171.36        183.58        19.70 o                         
  -3  17   4        231.66        210.16        18.20 o                         
  -2  17   4         77.27        108.75        14.01 o                         
  -1  17   4         89.29        102.66        11.46 o                         
   0  17   4         96.19        108.48        12.40 o                         
   1  17   4         89.47         96.15        12.50 o                         
   2  17   4         77.44         77.79        13.81 o                         
   3  17   4        232.06        219.91        20.88 o                         
  -2  18   4         26.40         44.47        14.06 o                         
  -1  18   4        197.78        206.83        13.13 o                         
   0  18   4         26.81         26.42        12.76 o                         
   1  18   4        197.62        183.84        15.41 o                         
   2  18   4         26.51         27.71        14.27 o                         
   1   0   5       2998.89       3004.47        73.51 o                         
   2   0   5        100.36        111.04         8.15 o                         
   3   0   5        916.61        925.55        27.98 o                         
   4   0   5        684.99        796.93        18.86 o                         
   5   0   5         51.52         52.82         7.84 o                         
   6   0   5         75.72         75.23         8.72 o                         
   7   0   5         82.36        101.61        12.95 o                         
  -7   1   5         45.54         42.08        11.73 o                         
  -6   1   5         80.76         77.28         7.57 o                         
  -5   1   5         29.61         31.37         6.56 o                         
  -4   1   5         10.19         20.69         5.40 o                         
  -3   1   5        230.53        233.67        11.17 o                         
  -2   1   5       1170.81       1256.57        40.63 o                         
  -1   1   5      13809.33      13569.82       382.10 o                         
   0   1   5       8341.24       7707.43       160.41 o                         
   1   1   5      13803.84      13870.34       334.00 o                         
   2   1   5       1171.18       1180.77        34.19 o                         
   3   1   5        230.39        238.91         9.50 o                         
   4   1   5         10.21         13.43         6.24 o                         
   5   1   5         29.58         15.19         7.68 o                         
   6   1   5         80.74         70.62         8.72 o                         
   7   1   5         45.76         57.18        11.74 o                         
  -7   2   5         23.42         22.17        11.68 o                         
  -6   2   5        104.80         88.93         6.22 o                         
  -5   2   5        308.97        302.02        11.63 o                         
  -4   2   5        157.36        182.31         7.31 o                         
  -3   2   5        177.85        189.77         8.18 o                         
  -2   2   5        296.32        286.12         9.06 o                         
  -1   2   5       7801.93       7324.54       191.41 o                         
   0   2   5       5547.58       4817.70       110.55 o                         
   1   2   5       7803.17       7551.07       183.96 o                         
   2   2   5        295.66        293.57        16.50 o                         
   3   2   5        177.69        193.15        11.93 o                         
   4   2   5        156.87        167.89         9.66 o                         
   5   2   5        309.16        309.99        12.18 o                         
   6   2   5        104.58        114.35         8.89 o                         
   7   2   5         23.41         37.11        14.15 o                         
  -7   3   5         25.04         23.86        13.35 o                         
  -6   3   5         69.85         75.38         9.47 o                         
  -5   3   5        498.35        541.31        16.45 o                         
  -4   3   5        898.01        937.22        20.38 o                         
  -3   3   5        671.33        700.25        17.60 o                         
  -2   3   5        585.55        595.06        14.39 o                         
  -1   3   5       1709.86       1762.03        40.45 o                         
   0   3   5          7.56          6.03         5.26 o                         
   1   3   5       1710.21       1732.92        43.38 o                         
   2   3   5        585.53        589.28        18.30 o                         
   3   3   5        670.61        704.69        18.45 o                         
   4   3   5        898.19        931.71        23.77 o                         
   5   3   5        498.61        535.09        15.69 o                         
   6   3   5         69.93         94.36         8.39 o                         
   7   3   5         25.11         45.10        15.62 o                         
  -7   4   5          0.66          1.02        23.68 o                         
  -6   4   5        100.93        111.50        10.33 o                         
  -5   4   5        424.37        460.65        17.49 o                         
  -4   4   5         69.30         74.73         6.20 o                         
  -3   4   5        605.63        636.55        16.54 o                         
  -2   4   5        247.58        267.35         8.07 o                         
  -1   4   5       3182.16       3071.97        71.53 o                         
   0   4   5         97.51        101.39         8.49 o                         
   1   4   5       3180.46       3079.25        80.05 o                         
   2   4   5        248.03        267.62        10.18 o                         
   3   4   5        606.16        605.74        16.01 o                         
   4   4   5         69.52         64.22         6.63 o                         
   5   4   5        424.61        425.37        19.30 o                         
   6   4   5        101.01        105.63         8.59 o                         
   7   4   5          0.66         29.10        15.81 o                         
  -7   5   5        159.88        176.30        28.00 o                         
  -6   5   5        401.86        418.74        14.91 o                         
  -5   5   5       1053.47       1068.93        25.38 o                         
  -4   5   5        106.19        113.82         6.51 o                         
  -3   5   5        122.78        123.98         7.60 o                         
  -2   5   5       1872.40       2030.36        42.29 o                         
  -1   5   5        155.63        149.01         5.78 o                         
   0   5   5        104.27        114.37         9.73 o                         
   1   5   5        155.99        150.64         7.61 o                         
   2   5   5       1872.83       1991.38        46.92 o                         
   3   5   5        122.57        127.27         6.83 o                         
   4   5   5        106.32        101.07         6.67 o                         
   5   5   5       1052.62       1008.06        25.76 o                         
   6   5   5        401.70        376.34        15.51 o                         
   7   5   5        159.93        196.55        23.36 o                         
  -6   6   5        279.17        272.33        18.36 o                         
  -5   6   5        135.63        157.41         9.61 o                         
  -4   6   5        366.99        362.68        10.52 o                         
  -3   6   5          1.90         11.33         4.77 o                         
  -2   6   5        844.72        888.00        20.50 o                         
  -1   6   5        348.96        376.73        11.49 o                         
   0   6   5       1209.64       1369.36        47.95 o                         
   1   6   5        349.10        351.97        11.26 o                         
   2   6   5        843.82        889.02        22.21 o                         
   3   6   5          1.90         13.26         4.56 o                         
   4   6   5        367.31        369.12        11.65 o                         
   5   6   5        135.86        135.35         8.68 o                         
   6   6   5        279.44        267.56        17.42 o                         
  -6   7   5         42.56         45.04        15.02 o                         
  -5   7   5       1264.61       1239.13        48.31 o                         
  -4   7   5        626.35        648.96        16.13 o                         
  -3   7   5        159.34        152.30         7.73 o                         
  -2   7   5       1139.26       1178.06        26.87 o                         
  -1   7   5         48.63         54.62         5.43 o                         
   0   7   5        200.60        230.95        11.07 o                         
   1   7   5         48.38         38.96         5.25 o                         
   2   7   5       1139.35       1185.66        28.94 o                         
   3   7   5        159.62        137.10         7.44 o                         
   4   7   5        626.55        644.25        18.12 o                         
   5   7   5       1264.99       1256.46        30.28 o                         
   6   7   5         42.57         28.31        11.55 o                         
  -6   8   5        412.25        452.36        28.66 o                         
  -5   8   5         85.86        105.46         9.57 o                         
  -4   8   5        625.74        651.83        26.13 o                         
  -3   8   5         31.24         27.42         4.11 o                         
  -2   8   5        257.59        262.21         7.76 o                         
  -1   8   5        302.92        339.47        11.41 o                         
   0   8   5         55.59         49.90         7.85 o                         
   1   8   5        302.95        292.44        11.90 o                         
   2   8   5        257.97        255.11         9.61 o                         
   3   8   5         31.28         29.72         6.71 o                         
   4   8   5        626.28        645.73        19.31 o                         
   5   8   5         85.86         83.27        13.90 o                         
   6   8   5        411.78        376.43        22.34 o                         
  -6   9   5        189.51        248.63        24.48 o                         
  -5   9   5         49.84         39.40        11.25 o                         
  -4   9   5        132.59        108.51        11.62 o                         
  -3   9   5        465.66        484.41        14.08 o                         
  -2   9   5        144.14        151.66         6.64 o                         
  -1   9   5        243.16        257.40         9.51 o                         
   0   9   5          0.09          3.97         7.24 o                         
   1   9   5        243.27        231.40         8.54 o                         
   2   9   5        144.12        154.25         8.37 o                         
   3   9   5        465.40        463.88        15.32 o                         
   4   9   5        132.53        123.91        10.98 o                         
   5   9   5         49.82         49.57         8.35 o                         
   6   9   5        189.55        188.41        23.14 o                         
  -6  10   5          8.88         54.97        23.43 o                         
  -5  10   5         33.22         35.56         7.67 o                         
  -4  10   5         97.22         94.73        17.18 o                         
  -3  10   5         95.23         91.53         6.91 o                         
  -2  10   5        171.91        185.44         8.14 o                         
  -1  10   5         34.39         44.24         6.67 o                         
   0  10   5       2046.27       2280.46        57.66 o                         
   1  10   5         34.40         42.01         6.03 o                         
   2  10   5        171.81        186.63         8.99 o                         
   3  10   5         95.20         92.00         9.13 o                         
   4  10   5         97.20        106.02        12.22 o                         
   5  10   5         33.25         71.26        12.76 o                         
   6  10   5          8.90         53.89        19.94 o                         
  -5  11   5         25.03         24.43        11.63 o                         
  -4  11   5        145.95        126.74         8.88 o                         
  -3  11   5         12.66         23.37         5.56 o                         
  -2  11   5         97.43        103.64         7.20 o                         
  -1  11   5        162.26        167.03         8.80 o                         
   0  11   5        220.43        239.10        10.87 o                         
   1  11   5        161.68        166.21         7.80 o                         
   2  11   5         97.49         93.87         8.54 o                         
   3  11   5         12.68         30.84         9.49 o                         
   4  11   5        146.09        147.68        13.25 o                         
   5  11   5         24.95         18.37        14.06 o                         
  -5  12   5         17.39         33.26         8.18 o                         
  -4  12   5         60.96         88.29        10.57 o                         
  -3  12   5          4.25         16.24         8.04 o                         
  -2  12   5         11.18         13.26         6.62 o                         
  -1  12   5        729.54        724.40        25.74 o                         
   0  12   5        579.91        607.09        18.66 o                         
   1  12   5        729.20        704.15        17.58 o                         
   2  12   5         11.07         13.99         8.09 o                         
   3  12   5          4.23         12.84         9.96 o                         
   4  12   5         60.61         37.08         6.33 o                         
   5  12   5         17.39         29.98        14.85 o                         
  -5  13   5         37.04         40.86         9.71 o                         
  -4  13   5         36.14         55.27        11.20 o                         
  -3  13   5        528.58        480.09        19.83 o                         
  -2  13   5        514.40        475.66        12.87 o                         
  -1  13   5         13.89         28.99         8.34 o                         
   0  13   5          0.51         13.98         9.57 o                         
   1  13   5         14.02         25.80         7.18 o                         
   2  13   5        514.40        460.30        14.86 o                         
   3  13   5        528.29        424.75        17.28 o                         
   4  13   5         36.10         42.68         8.11 o                         
   5  13   5         36.95         51.60        15.97 o                         
  -4  14   5          1.15         25.50        13.39 o                         
  -3  14   5        114.25        120.38         8.10 o                         
  -2  14   5        135.85        126.54         8.10 o                         
  -1  14   5        550.98        581.63        16.10 o                         
   0  14   5        597.97        595.80        19.30 o                         
   1  14   5        550.95        523.78        16.86 o                         
   2  14   5        136.17        121.49        10.76 o                         
   3  14   5        114.38        117.58        12.65 o                         
   4  14   5          1.18         12.23         9.54 o                         
  -4  15   5          7.27         -0.29        14.11 o                         
  -3  15   5        116.82        120.44         7.93 o                         
  -2  15   5          5.23         16.90         7.26 o                         
  -1  15   5       1732.18       1715.73        38.84 o                         
   0  15   5         61.24         72.34        10.71 o                         
   1  15   5       1731.41       1699.19        40.47 o                         
   2  15   5          5.26          7.58        10.34 o                         
   3  15   5        117.05        141.98        21.24 o                         
   4  15   5          7.28         -1.15        11.46 o                         
  -3  16   5        151.12        125.71        14.10 o                         
  -2  16   5         41.56         45.72         9.27 o                         
  -1  16   5        203.02        225.05        12.07 o                         
   0  16   5         28.46         44.41        10.84 o                         
   1  16   5        202.71        221.74        11.40 o                         
   2  16   5         41.55         34.57        11.11 o                         
   3  16   5        151.05        168.83        17.52 o                         
  -3  17   5        313.66        321.50        22.24 o                         
  -2  17   5         14.26         25.27         6.37 o                         
  -1  17   5         28.41         39.01        10.99 o                         
   0  17   5        261.82        268.76        14.89 o                         
   1  17   5         28.35         27.20        14.00 o                         
   2  17   5         14.25         28.01        13.23 o                         
   3  17   5        313.59        362.48        37.90 o                         
  -1  18   5        117.90        107.63        11.84 o                         
   0  18   5          1.49         18.35        11.22 o                         
   1  18   5        118.06        149.57        15.59 o                         
   0   0   6       6036.75       5667.79       176.17 o                         
   1   0   6        267.32        245.93         8.97 o                         
   2   0   6       3083.78       3253.81       112.75 o                         
   3   0   6         36.45         27.81         5.68 o                         
   4   0   6          0.01         -6.33         6.61 o                         
   5   0   6         17.04         16.38         6.68 o                         
   6   0   6         41.45         43.88         8.51 o                         
   7   0   6          0.00         -3.02        12.99 o                         
  -7   1   6         66.73         77.65        12.69 o                         
  -6   1   6         81.65         84.93         7.31 o                         
  -5   1   6         83.88         87.51         7.92 o                         
  -4   1   6         35.22         25.88         5.93 o                         
  -3   1   6        278.81        296.30        10.58 o                         
  -2   1   6       1773.90       1783.92        56.43 o                         
  -1   1   6       5607.64       5403.15       129.31 o                         
   0   1   6       1840.99       1652.98        35.18 o                         
   1   1   6       5606.51       5404.80       125.31 o                         
   2   1   6       1774.01       1848.88        58.90 o                         
   3   1   6        279.36        291.01        10.62 o                         
   4   1   6         35.23         33.78         6.52 o                         
   5   1   6         84.40         98.37         8.19 o                         
   6   1   6         81.62        105.83         8.96 o                         
   7   1   6         66.83         84.94        13.45 o                         
  -7   2   6         32.42          8.63        12.84 o                         
  -6   2   6        224.24        191.27        10.68 o                         
  -5   2   6         60.03         58.56         6.52 o                         
  -4   2   6         20.53         31.53         5.83 o                         
  -3   2   6        110.66        130.81         7.62 o                         
  -2   2   6       2608.82       2725.72        67.97 o                         
  -1   2   6       1251.53       1217.58        35.79 o                         
   0   2   6       3198.51       3040.97        70.49 o                         
   1   2   6       1251.63       1246.44        27.40 o                         
   2   2   6       2611.02       2698.45        67.44 o                         
   3   2   6        110.70        118.35         9.51 o                         
   4   2   6         20.50         27.11         7.78 o                         
   5   2   6         60.04         62.72         7.76 o                         
   6   2   6        224.11        213.76        10.16 o                         
   7   2   6         32.44         48.71        13.86 o                         
  -7   3   6         32.97         46.82        14.58 o                         
  -6   3   6        730.26        779.94        22.10 o                         
  -5   3   6        270.43        256.21        11.84 o                         
  -4   3   6        320.76        330.60        10.79 o                         
  -3   3   6        394.32        406.77        12.24 o                         
  -2   3   6        220.43        258.72         8.41 o                         
  -1   3   6       1116.13       1137.49        31.09 o                         
   0   3   6         47.87         41.08         5.51 o                         
   1   3   6       1114.82       1127.11        28.62 o                         
   2   3   6        220.43        269.09         8.04 o                         
   3   3   6        394.54        406.05        12.55 o                         
   4   3   6        320.72        312.89        11.70 o                         
   5   3   6        270.39        272.61        11.13 o                         
   6   3   6        729.90        723.17        18.73 o                         
   7   3   6         33.05         41.63        16.54 o                         
  -7   4   6          8.29         20.43        21.46 o                         
  -6   4   6        588.82        631.00        17.24 o                         
  -5   4   6        132.18        155.99         8.54 o                         
  -4   4   6        455.80        471.04        16.45 o                         
  -3   4   6        255.80        269.67         9.06 o                         
  -2   4   6        107.48        101.33         5.61 o                         
  -1   4   6        927.79        985.60        25.24 o                         
   0   4   6        223.49        198.24        11.01 o                         
   1   4   6        928.37       1018.34        26.10 o                         
   2   4   6        107.76        102.64         5.33 o                         
   3   4   6        255.55        272.33         9.35 o                         
   4   4   6        455.75        459.27        12.71 o                         
   5   4   6        132.39        144.01        10.67 o                         
   6   4   6        588.98        597.30        22.92 o                         
   7   4   6          8.30         30.23        15.15 o                         
  -7   5   6          6.70         -6.52        25.87 o                         
  -6   5   6        194.47        198.72         9.32 o                         
  -5   5   6        762.91        777.12        21.78 o                         
  -4   5   6         40.75         42.49         6.60 o                         
  -3   5   6        810.94        818.57        23.37 o                         
  -2   5   6        764.15        880.42        19.61 o                         
  -1   5   6        318.06        361.06        10.27 o                         
   0   5   6        751.80        822.67        35.25 o                         
   1   5   6        318.62        353.70        11.08 o                         
   2   5   6        764.76        863.92        24.00 o                         
   3   5   6        810.95        796.03        22.49 o                         
   4   5   6         40.75         44.37         6.28 o                         
   5   5   6        762.29        744.06        20.45 o                         
   6   5   6        194.39        174.68        10.42 o                         
   7   5   6          6.71         14.39        21.13 o                         
  -6   6   6        594.44        617.71        24.44 o                         
  -5   6   6        301.07        285.97        11.19 o                         
  -4   6   6        369.77        376.43        11.74 o                         
  -3   6   6         32.50         36.11         5.52 o                         
  -2   6   6        254.09        236.89         7.62 o                         
  -1   6   6       2364.02       2547.30        56.63 o                         
   0   6   6       2449.51       2707.74        85.55 o                         
   1   6   6       2364.18       2481.31        58.69 o                         
   2   6   6        254.31        240.55         9.27 o                         
   3   6   6         32.53         39.74         5.35 o                         
   4   6   6        369.85        367.65        17.95 o                         
   5   6   6        300.96        280.91        11.34 o                         
   6   6   6        593.56        582.52        23.32 o                         
  -6   7   6        317.74        313.58        20.66 o                         
  -5   7   6        103.51        108.33         6.72 o                         
  -4   7   6        278.76        271.40        10.30 o                         
  -3   7   6        294.04        279.14         8.45 o                         
  -2   7   6        160.72        140.06         5.89 o                         
  -1   7   6       1800.16       1865.54        41.99 o                         
   0   7   6        919.65       1098.24        33.14 o                         
   1   7   6       1800.34       1772.61        42.72 o                         
   2   7   6        160.75        140.72         7.37 o                         
   3   7   6        293.45        299.38        11.08 o                         
   4   7   6        278.40        248.32        14.89 o                         
   5   7   6        103.77         95.61         9.48 o                         
   6   7   6        317.96        307.59        18.52 o                         
  -6   8   6          8.99         31.00        16.17 o                         
  -5   8   6        189.16        173.35        11.91 o                         
  -4   8   6         26.67         34.10         4.53 o                         
  -3   8   6         97.90         91.25         5.23 o                         
  -2   8   6        636.39        664.62        15.11 o                         
  -1   8   6        241.93        240.74         8.95 o                         
   0   8   6        207.36        182.64         9.56 o                         
   1   8   6        241.89        237.84         9.34 o                         
   2   8   6        637.07        673.00        18.15 o                         
   3   8   6         97.83         82.76         8.08 o                         
   4   8   6         26.61         40.02         8.20 o                         
   5   8   6        189.02        155.98        12.87 o                         
   6   8   6          8.96         21.80        17.02 o                         
  -6   9   6         38.81         82.56        20.52 o                         
  -5   9   6         36.05         37.69         9.10 o                         
  -4   9   6        152.08        101.04        11.68 o                         
  -3   9   6       1741.55       1765.97        45.36 o                         
  -2   9   6        112.04         94.47         5.67 o                         
  -1   9   6        411.41        434.92        14.44 o                         
   0   9   6         15.12         12.85         7.48 o                         
   1   9   6        411.22        413.04        12.42 o                         
   2   9   6        111.98         99.90         7.98 o                         
   3   9   6       1741.28       1698.21        41.39 o                         
   4   9   6        152.28        146.83        16.31 o                         
   5   9   6         36.11         36.25         8.60 o                         
   6   9   6         38.83         33.40        25.32 o                         
  -6  10   6        565.09        608.69        38.78 o                         
  -5  10   6         39.03         42.43        10.59 o                         
  -4  10   6        103.83         91.29        11.16 o                         
  -3  10   6        197.18        199.15         7.89 o                         
  -2  10   6        517.80        491.05        11.51 o                         
  -1  10   6        679.02        746.01        18.69 o                         
   0  10   6        182.42        211.91        10.12 o                         
   1  10   6        679.21        706.27        21.13 o                         
   2  10   6        517.76        484.06        14.83 o                         
   3  10   6        197.15        183.38        10.51 o                         
   4  10   6        103.67        113.48        13.64 o                         
   5  10   6         38.96         59.69        12.62 o                         
   6  10   6        564.96        585.10        35.33 o                         
  -5  11   6         20.45         24.66        11.21 o                         
  -4  11   6        262.38        218.94        12.23 o                         
  -3  11   6        564.49        554.31        15.03 o                         
  -2  11   6        215.33        228.01         8.31 o                         
  -1  11   6         65.09         72.59         7.55 o                         
   0  11   6          8.97         14.15         8.41 o                         
   1  11   6         65.26         72.46         7.40 o                         
   2  11   6        215.53        232.59        10.39 o                         
   3  11   6        564.38        538.91        21.71 o                         
   4  11   6        262.10        228.22        14.36 o                         
   5  11   6         20.35         42.03        13.59 o                         
  -5  12   6         50.07         45.10        10.73 o                         
  -4  12   6        140.10        127.60         9.86 o                         
  -3  12   6        255.15        259.54         9.41 o                         
  -2  12   6        119.59        119.98         7.78 o                         
  -1  12   6        916.21        905.03        21.70 o                         
   0  12   6       4636.64       4782.12       119.14 o                         
   1  12   6        916.41        874.31        21.43 o                         
   2  12   6        119.64        113.69         9.03 o                         
   3  12   6        254.93        262.31        18.16 o                         
   4  12   6        139.85        113.94        11.24 o                         
   5  12   6         50.20         66.62        15.01 o                         
  -5  13   6         37.07         23.41        10.93 o                         
  -4  13   6         11.81         36.35        12.03 o                         
  -3  13   6         11.82         13.93         5.97 o                         
  -2  13   6        108.60        106.32         8.27 o                         
  -1  13   6         33.16         29.13         9.33 o                         
   0  13   6         69.11         69.05        10.01 o                         
   1  13   6         33.23         46.69         7.82 o                         
   2  13   6        108.59        105.10        10.50 o                         
   3  13   6         11.83         16.85        10.68 o                         
   4  13   6         11.82         29.35         8.13 o                         
   5  13   6         36.95         65.38        15.80 o                         
  -4  14   6        112.68        101.00        15.08 o                         
  -3  14   6        167.42        145.61         9.55 o                         
  -2  14   6         65.12         92.86         7.72 o                         
  -1  14   6          0.26         -0.69         8.82 o                         
   0  14   6         28.70         40.61         9.54 o                         
   1  14   6          0.26         13.49         7.85 o                         
   2  14   6         64.94         56.01         9.65 o                         
   3  14   6        167.40        167.65        12.53 o                         
   4  14   6        112.48        101.63        20.93 o                         
  -4  15   6         49.17         49.53        19.39 o                         
  -3  15   6          2.25         34.18         7.74 o                         
  -2  15   6        128.63        152.92         8.69 o                         
  -1  15   6        143.47        154.13        10.67 o                         
   0  15   6         34.22         47.28         9.95 o                         
   1  15   6        143.30        130.89         9.83 o                         
   2  15   6        128.58        142.27        11.66 o                         
   3  15   6          2.20         23.56        11.26 o                         
   4  15   6         49.17         57.18        11.61 o                         
  -3  16   6        109.26        135.55        13.67 o                         
  -2  16   6        202.22        242.18        10.65 o                         
  -1  16   6          5.22         13.17        10.76 o                         
   0  16   6         79.37         79.65        10.56 o                         
   1  16   6          5.21         21.05         8.54 o                         
   2  16   6        202.29        214.40        13.13 o                         
   3  16   6        109.25         96.39        11.07 o                         
  -2  17   6         12.64         26.59         7.99 o                         
  -1  17   6         73.96         87.92         9.66 o                         
   0  17   6        116.51        120.45        14.89 o                         
   1  17   6         74.29         71.45        15.19 o                         
   2  17   6         12.67          6.48        13.46 o                         
  -1  18   6         12.99         31.96         9.78 o                         
   0  18   6        330.67        337.38        15.56 o                         
   1  18   6         12.98         33.30         8.74 o                         
   1   0   7         19.15         38.10         4.14 o                         
   2   0   7       1852.33       1957.25        68.79 o                         
   3   0   7        123.85        124.32         9.36 o                         
   4   0   7         15.60          8.46         6.12 o                         
   5   0   7         97.59        104.73         7.43 o                         
   6   0   7          0.09          3.42         7.16 o                         
   7   0   7          4.18         51.26        13.04 o                         
  -7   1   7         22.35         35.74        11.65 o                         
  -6   1   7         78.19         71.01         7.29 o                         
  -5   1   7         17.31         26.86         6.85 o                         
  -4   1   7        110.18        110.61         7.57 o                         
  -3   1   7        199.30        224.67        11.85 o                         
  -2   1   7        545.53        557.66        17.90 o                         
  -1   1   7       4069.98       4100.70       100.56 o                         
   0   1   7        701.23        589.69        13.46 o                         
   1   1   7       4067.26       4111.03       101.10 o                         
   2   1   7        545.62        534.46        17.48 o                         
   3   1   7        199.16        208.14        10.97 o                         
   4   1   7        110.10        127.94         8.28 o                         
   5   1   7         17.35         20.25         7.57 o                         
   6   1   7         78.25         72.21         7.79 o                         
   7   1   7         22.48         34.66        13.02 o                         
  -7   2   7         32.66         33.22        11.35 o                         
  -6   2   7         37.82         44.33         6.71 o                         
  -5   2   7        716.03        699.20        17.59 o                         
  -4   2   7        651.54        657.34        28.89 o                         
  -3   2   7        318.16        349.88        10.90 o                         
  -2   2   7       3663.61       4030.41       106.08 o                         
  -1   2   7        962.30        886.66        24.39 o                         
   0   2   7         18.92          9.96         4.66 o                         
   1   2   7        962.66        888.05        21.75 o                         
   2   2   7       3665.12       3987.25        99.09 o                         
   3   2   7        318.23        328.08        14.26 o                         
   4   2   7        651.64        676.33        19.51 o                         
   5   2   7        715.44        722.07        18.26 o                         
   6   2   7         37.71         39.00         8.38 o                         
   7   2   7         32.63         82.28        16.57 o                         
  -7   3   7          5.24          9.23        13.45 o                         
  -6   3   7        565.74        588.00        17.92 o                         
  -5   3   7        151.49        169.20        10.22 o                         
  -4   3   7        252.31        275.24        10.04 o                         
  -3   3   7        499.87        532.80        14.52 o                         
  -2   3   7        751.81        738.84        18.73 o                         
  -1   3   7        567.01        567.02        15.51 o                         
   0   3   7         56.31         69.73         5.54 o                         
   1   3   7        566.74        581.51        16.85 o                         
   2   3   7        752.05        782.30        19.36 o                         
   3   3   7        499.85        528.60        15.23 o                         
   4   3   7        252.40        258.78         9.78 o                         
   5   3   7        151.60        163.15         8.12 o                         
   6   3   7        565.85        583.42        16.36 o                         
   7   3   7          5.34         22.39        16.63 o                         
  -7   4   7         36.08         27.88        21.34 o                         
  -6   4   7        506.48        533.72        16.90 o                         
  -5   4   7        313.32        317.40        11.14 o                         
  -4   4   7        503.53        536.24        14.25 o                         
  -3   4   7        251.08        240.16         8.92 o                         
  -2   4   7        591.11        662.82        16.15 o                         
  -1   4   7       1131.16       1191.51        30.59 o                         
   0   4   7        513.99        558.71        19.67 o                         
   1   4   7       1131.90       1169.40        32.00 o                         
   2   4   7        592.03        672.58        16.28 o                         
   3   4   7        251.26        239.16        12.01 o                         
   4   4   7        503.94        536.02        16.56 o                         
   5   4   7        313.39        316.89        14.31 o                         
   6   4   7        507.30        454.10        18.98 o                         
   7   4   7         35.96         27.44        18.13 o                         
  -6   5   7         19.64         37.60         8.08 o                         
  -5   5   7        565.24        582.39        15.83 o                         
  -4   5   7        660.76        683.47        16.73 o                         
  -3   5   7        274.05        289.44        12.48 o                         
  -2   5   7        689.33        730.58        16.79 o                         
  -1   5   7        561.94        589.69        16.54 o                         
   0   5   7        195.71        183.23         9.83 o                         
   1   5   7        562.97        615.55        18.37 o                         
   2   5   7        689.27        717.30        18.35 o                         
   3   5   7        274.38        267.83        12.42 o                         
   4   5   7        660.53        661.11        17.97 o                         
   5   5   7        565.11        556.94        17.23 o                         
   6   5   7         19.68         14.94         8.67 o                         
  -6   6   7        511.33        526.96        16.96 o                         
  -5   6   7        376.57        376.17        11.70 o                         
  -4   6   7        398.22        408.28        12.67 o                         
  -3   6   7         35.04         26.31         5.91 o                         
  -2   6   7        112.42        104.72         5.45 o                         
  -1   6   7        552.60        591.43        15.57 o                         
   0   6   7        673.20        710.03        26.75 o                         
   1   6   7        552.90        573.85        17.58 o                         
   2   6   7        112.61        104.53         6.98 o                         
   3   6   7         35.06         31.80         5.62 o                         
   4   6   7        397.40        396.01        12.30 o                         
   5   6   7        376.51        367.99        13.00 o                         
   6   6   7        511.59        519.83        19.35 o                         
  -6   7   7         25.37         19.52        16.29 o                         
  -5   7   7         90.13         98.53         7.11 o                         
  -4   7   7        987.75       1065.89        28.13 o                         
  -3   7   7        329.14        301.86        11.69 o                         
  -2   7   7        287.87        278.07         8.33 o                         
  -1   7   7        422.30        434.23        11.82 o                         
   0   7   7         63.08         84.45         8.00 o                         
   1   7   7        421.85        375.20        12.22 o                         
   2   7   7        288.02        274.77        10.46 o                         
   3   7   7        329.43        300.38        11.76 o                         
   4   7   7        987.70       1009.75        26.86 o                         
   5   7   7         89.95         98.92         9.26 o                         
   6   7   7         25.35         35.15        11.53 o                         
  -6   8   7          8.74          3.51        10.40 o                         
  -5   8   7         13.31         18.67         5.75 o                         
  -4   8   7        254.94        250.71         8.99 o                         
  -3   8   7        357.37        340.10        10.31 o                         
  -2   8   7        479.50        477.92        11.70 o                         
  -1   8   7        253.28        273.29        10.64 o                         
   0   8   7        378.86        411.41        16.61 o                         
   1   8   7        253.13        259.23        10.02 o                         
   2   8   7        478.97        453.64        13.69 o                         
   3   8   7        357.29        354.70        13.76 o                         
   4   8   7        255.27        243.52        11.07 o                         
   5   8   7         13.32         18.00         8.64 o                         
   6   8   7          8.76         38.06        18.80 o                         
  -6   9   7        156.51        178.33        18.24 o                         
  -5   9   7         85.32         79.75        10.18 o                         
  -4   9   7         24.27         32.23         6.07 o                         
  -3   9   7       1348.40       1323.91        28.69 o                         
  -2   9   7        151.29        164.20         6.87 o                         
  -1   9   7        291.35        277.88        10.44 o                         
   0   9   7         67.56         60.22         7.64 o                         
   1   9   7        291.90        272.88        10.19 o                         
   2   9   7        151.34        164.75         9.20 o                         
   3   9   7       1348.06       1316.25        36.11 o                         
   4   9   7         24.31         28.43        12.10 o                         
   5   9   7         85.13         85.35        12.26 o                         
   6   9   7        156.62        193.66        23.86 o                         
  -6  10   7         53.14         73.99        21.19 o                         
  -5  10   7          1.19          5.99        11.61 o                         
  -4  10   7        290.35        269.79        13.16 o                         
  -3  10   7         98.73        126.09         8.05 o                         
  -2  10   7        667.87        685.68        15.80 o                         
  -1  10   7         11.99         15.55         8.35 o                         
   0  10   7        694.00        713.46        19.35 o                         
   1  10   7         11.98         19.09         6.98 o                         
   2  10   7        668.83        661.19        19.64 o                         
   3  10   7         98.84        123.91         9.67 o                         
   4  10   7        290.05        267.93        14.63 o                         
   5  10   7          1.20         13.03        12.24 o                         
   6  10   7         52.89        103.99        26.00 o                         
  -5  11   7        124.94        126.15        12.79 o                         
  -4  11   7        860.41        782.14        24.77 o                         
  -3  11   7        223.36        224.00         9.26 o                         
  -2  11   7          1.85          2.35         5.83 o                         
  -1  11   7        243.80        263.53        12.87 o                         
   0  11   7        868.71        909.36        24.64 o                         
   1  11   7        244.62        244.90        10.35 o                         
   2  11   7          1.86          7.53         8.75 o                         
   3  11   7        223.42        205.00        11.27 o                         
   4  11   7        860.04        758.36        22.62 o                         
   5  11   7        124.98        118.48        14.36 o                         
  -5  12   7          7.90         18.73        11.73 o                         
  -4  12   7        143.20        118.80        11.22 o                         
  -3  12   7        168.72        152.26         9.72 o                         
  -2  12   7        384.62        369.80        12.37 o                         
  -1  12   7        791.20        816.11        22.26 o                         
   0  12   7       1744.20       1780.62        48.90 o                         
   1  12   7        790.46        783.04        26.29 o                         
   2  12   7        385.23        392.85        13.11 o                         
   3  12   7        168.40        142.48        10.94 o                         
   4  12   7        143.10        110.41         9.14 o                         
   5  12   7          7.91         14.26        14.01 o                         
  -5  13   7        168.87        161.92        14.76 o                         
  -4  13   7        188.05        192.34        17.02 o                         
  -3  13   7        613.74        541.40        17.72 o                         
  -2  13   7         28.73         30.52         7.24 o                         
  -1  13   7         43.15         43.93         9.31 o                         
   0  13   7        528.15        539.44        16.88 o                         
   1  13   7         42.99         45.89         8.06 o                         
   2  13   7         28.82         22.65         9.07 o                         
   3  13   7        613.92        539.28        20.51 o                         
   4  13   7        188.13        186.08        11.77 o                         
   5  13   7        168.51        168.80        18.22 o                         
  -4  14   7         80.24         89.83        15.68 o                         
  -3  14   7         29.02         29.64         7.54 o                         
  -2  14   7        583.31        596.77        19.49 o                         
  -1  14   7        220.20        221.80        16.44 o                         
   0  14   7          1.25          2.24         8.65 o                         
   1  14   7        219.94        222.06        10.42 o                         
   2  14   7        583.22        570.51        20.63 o                         
   3  14   7         29.04         22.54         8.35 o                         
   4  14   7         79.94         68.87        10.32 o                         
  -4  15   7        127.14        120.43        17.47 o                         
  -3  15   7        109.64         90.62         7.67 o                         
  -2  15   7        390.43        415.44        13.64 o                         
  -1  15   7        134.11        141.23        11.14 o                         
   0  15   7         49.39         54.59         9.66 o                         
   1  15   7        133.86        126.08         9.49 o                         
   2  15   7        390.98        382.09        18.46 o                         
   3  15   7        109.64        111.15        10.27 o                         
   4  15   7        127.16         93.54        12.41 o                         
  -3  16   7         75.44         81.19         9.21 o                         
  -2  16   7        173.86        172.88        11.15 o                         
  -1  16   7        152.20        158.93        12.87 o                         
   0  16   7          2.15          4.50        11.08 o                         
   1  16   7        152.09        144.22        10.51 o                         
   2  16   7        173.50        204.40        16.26 o                         
   3  16   7         75.45         64.63        10.45 o                         
  -2  17   7        131.33        149.58        10.21 o                         
  -1  17   7         14.44         30.74         9.44 o                         
   0  17   7         21.19         25.64        11.05 o                         
   1  17   7         14.58         19.31        10.81 o                         
   2  17   7        131.47        133.51        14.95 o                         
  -1  18   7        198.32        233.70        15.24 o                         
   0  18   7          4.23         31.57        11.84 o                         
   1  18   7        198.46        263.98        22.55 o                         
   0   0   8        670.93        606.19        20.74 o                         
   1   0   8        222.93        197.28         7.03 o                         
   2   0   8          0.00          2.10         7.26 o                         
   3   0   8        416.51        434.05        16.43 o                         
   4   0   8        128.25        141.96         7.61 o                         
   5   0   8         14.36         19.26         6.70 o                         
   6   0   8         10.01         11.33         7.23 o                         
   7   0   8         97.91        123.19        14.01 o                         
  -7   1   8         55.86        111.61        12.29 o                         
  -6   1   8        161.94        172.27        10.97 o                         
  -5   1   8          1.37          8.00         6.66 o                         
  -4   1   8        176.27        181.99         9.27 o                         
  -3   1   8        112.75        129.43         8.83 o                         
  -2   1   8        720.44        701.60        21.93 o                         
  -1   1   8        608.06        619.56        16.63 o                         
   0   1   8         57.83         47.12         4.66 o                         
   1   1   8        608.84        608.39        16.60 o                         
   2   1   8        720.87        681.88        21.17 o                         
   3   1   8        112.71        129.62         8.50 o                         
   4   1   8        176.15        178.98         8.27 o                         
   5   1   8          1.32         13.31         6.77 o                         
   6   1   8        162.01        171.56         8.81 o                         
   7   1   8         55.85         76.01        14.81 o                         
  -7   2   8        102.40        103.02        13.32 o                         
  -6   2   8         80.00         68.10         7.22 o                         
  -5   2   8        157.36        143.32         7.89 o                         
  -4   2   8        295.60        318.11        12.40 o                         
  -3   2   8        305.87        289.67        16.10 o                         
  -2   2   8       4918.35       5110.84       133.97 o                         
  -1   2   8       1168.04       1145.57        31.03 o                         
   0   2   8         95.55         77.32         5.01 o                         
   1   2   8       1167.74       1137.33        27.20 o                         
   2   2   8       4920.25       4904.18       122.14 o                         
   3   2   8        305.74        282.51        13.61 o                         
   4   2   8        295.65        310.21        11.86 o                         
   5   2   8        157.52        145.87        10.23 o                         
   6   2   8         80.11         78.88         7.82 o                         
   7   2   8        102.37        114.39        21.84 o                         
  -7   3   8        111.40        104.55        17.05 o                         
  -6   3   8         20.65         35.70         8.55 o                         
  -5   3   8         17.56         26.04         6.28 o                         
  -4   3   8        469.12        440.22        13.12 o                         
  -3   3   8        149.96        153.26         8.68 o                         
  -2   3   8        677.24        646.80        17.98 o                         
  -1   3   8        609.72        598.69        16.36 o                         
   0   3   8         76.18         61.86         5.97 o                         
   1   3   8        609.12        589.22        17.75 o                         
   2   3   8        677.27        662.78        17.13 o                         
   3   3   8        150.38        162.14         7.23 o                         
   4   3   8        469.24        442.96        14.20 o                         
   5   3   8         17.44         17.82         6.50 o                         
   6   3   8         20.67         32.59         7.26 o                         
   7   3   8        111.54        138.08        23.94 o                         
  -6   4   8         29.57         44.81         8.41 o                         
  -5   4   8        346.69        342.64        11.22 o                         
  -4   4   8        243.29        252.80         9.75 o                         
  -3   4   8        140.36        131.06         7.13 o                         
  -2   4   8       3131.47       3059.62        70.53 o                         
  -1   4   8        870.83        873.79        23.00 o                         
   0   4   8       2189.31       2224.42        63.81 o                         
   1   4   8        871.25        847.12        23.88 o                         
   2   4   8       3130.70       3042.97        67.05 o                         
   3   4   8        140.13        148.43         8.11 o                         
   4   4   8        243.42        265.64        10.19 o                         
   5   4   8        346.57        323.60        11.43 o                         
   6   4   8         29.58         40.99         7.27 o                         
  -6   5   8         37.74         48.77         8.46 o                         
  -5   5   8        400.69        390.07        13.01 o                         
  -4   5   8        709.93        697.14        21.69 o                         
  -3   5   8        866.73        860.71        22.00 o                         
  -2   5   8       2155.28       2240.06        47.44 o                         
  -1   5   8        161.94        178.89         7.38 o                         
   0   5   8         21.62         20.67         6.27 o                         
   1   5   8        161.83        182.16         8.83 o                         
   2   5   8       2155.78       2238.13        56.05 o                         
   3   5   8        866.78        824.40        29.21 o                         
   4   5   8        709.58        674.33        17.36 o                         
   5   5   8        399.92        402.28        12.84 o                         
   6   5   8         37.75         38.89         9.50 o                         
  -6   6   8        131.03        131.28        11.23 o                         
  -5   6   8        153.63        143.68         8.32 o                         
  -4   6   8         41.99         51.69         6.99 o                         
  -3   6   8         18.64         14.86         5.36 o                         
  -2   6   8        894.45        962.54        21.55 o                         
  -1   6   8        507.09        503.35        13.09 o                         
   0   6   8         23.87         26.09         6.89 o                         
   1   6   8        507.56        498.95        16.10 o                         
   2   6   8        894.09        960.71        25.67 o                         
   3   6   8         18.55         16.22         5.80 o                         
   4   6   8         42.02         42.69         7.03 o                         
   5   6   8        153.56        132.88         8.94 o                         
   6   6   8        130.90        137.49        17.12 o                         
  -6   7   8         18.12         41.04        10.65 o                         
  -5   7   8         68.55         80.83         7.35 o                         
  -4   7   8        694.28        690.42        17.22 o                         
  -3   7   8        244.71        241.58         8.45 o                         
  -2   7   8        234.04        212.27         7.44 o                         
  -1   7   8         98.42        109.26         6.46 o                         
   0   7   8        205.70        225.56         9.33 o                         
   1   7   8         98.52         88.94         6.96 o                         
   2   7   8        234.32        221.25         9.83 o                         
   3   7   8        244.07        247.80        10.81 o                         
   4   7   8        694.50        687.97        21.82 o                         
   5   7   8         68.65         60.09         8.93 o                         
   6   7   8         18.05         42.11        14.37 o                         
  -6   8   8         33.51         75.34        15.47 o                         
  -5   8   8        150.24        149.24         7.93 o                         
  -4   8   8         88.99         79.58         7.99 o                         
  -3   8   8        900.20        902.67        21.54 o                         
  -2   8   8        359.80        368.18         9.90 o                         
  -1   8   8         15.12         25.51         6.10 o                         
   0   8   8        278.00        294.30        12.15 o                         
   1   8   8         15.08          7.08         6.31 o                         
   2   8   8        359.60        357.25        12.41 o                         
   3   8   8        899.95        932.38        28.24 o                         
   4   8   8         89.19         83.52        10.54 o                         
   5   8   8        150.09        129.65         9.69 o                         
   6   8   8         33.49         70.61        20.75 o                         
  -6   9   8         60.38         80.00        14.59 o                         
  -5   9   8         23.03         19.43         6.22 o                         
  -4   9   8        182.65        166.73        10.30 o                         
  -3   9   8        925.58        928.65        21.18 o                         
  -2   9   8        118.97        109.68         6.50 o                         
  -1   9   8         85.80         76.17         6.57 o                         
   0   9   8        955.44        938.96        24.12 o                         
   1   9   8         85.84         86.76         7.56 o                         
   2   9   8        118.98        118.58         8.68 o                         
   3   9   8        925.66        907.31        25.34 o                         
   4   9   8        182.66        179.88        11.68 o                         
   5   9   8         23.07         32.76        11.62 o                         
   6   9   8         60.47         54.92        20.93 o                         
  -5  10   8         10.71         10.89        12.30 o                         
  -4  10   8         95.52         81.38         9.51 o                         
  -3  10   8        132.56        123.45         7.35 o                         
  -2  10   8        808.60        782.31        19.65 o                         
  -1  10   8        789.51        793.57        24.89 o                         
   0  10   8          0.13         11.33         7.44 o                         
   1  10   8        790.11        783.32        21.06 o                         
   2  10   8        808.67        746.60        21.71 o                         
   3  10   8        132.87        143.92        10.52 o                         
   4  10   8         95.44         76.78        11.88 o                         
   5  10   8         10.67         15.05        12.50 o                         
  -5  11   8        114.18        100.08        13.04 o                         
  -4  11   8        246.96        202.18         8.18 o                         
  -3  11   8        245.74        284.39        12.29 o                         
  -2  11   8        886.51        878.44        19.88 o                         
  -1  11   8         70.46         57.69         8.15 o                         
   0  11   8        902.25        970.20        24.83 o                         
   1  11   8         70.48         92.95         8.22 o                         
   2  11   8        886.71        856.34        24.65 o                         
   3  11   8        246.50        252.41        12.19 o                         
   4  11   8        246.61        228.67        11.44 o                         
   5  11   8        114.07        110.69        14.18 o                         
  -5  12   8         42.53         55.55        12.54 o                         
  -4  12   8        111.07        105.17        12.38 o                         
  -3  12   8        688.90        701.12        21.33 o                         
  -2  12   8        124.37        127.18         7.15 o                         
  -1  12   8        554.58        532.29        19.12 o                         
   0  12   8       1064.09       1052.61        25.95 o                         
   1  12   8        554.86        529.59        16.47 o                         
   2  12   8        124.29        110.60        10.15 o                         
   3  12   8        688.95        641.98        19.78 o                         
   4  12   8        110.95        102.49         9.21 o                         
   5  12   8         42.49         43.81        14.28 o                         
  -4  13   8         33.98         49.51        12.33 o                         
  -3  13   8         54.62         66.80         7.95 o                         
  -2  13   8        132.57        145.52         8.23 o                         
  -1  13   8        234.63        249.45        12.56 o                         
   0  13   8        392.03        409.44        13.81 o                         
   1  13   8        234.83        253.99        11.68 o                         
   2  13   8        132.59        134.63        10.04 o                         
   3  13   8         54.32         57.67         8.71 o                         
   4  13   8         33.98         40.40         9.11 o                         
  -4  14   8        182.86        180.97        22.37 o                         
  -3  14   8        206.13        207.02        10.84 o                         
  -2  14   8        397.65        398.82        13.79 o                         
  -1  14   8        124.80        128.84        12.48 o                         
   0  14   8        881.02        889.51        26.43 o                         
   1  14   8        124.77        137.72         9.61 o                         
   2  14   8        396.99        413.35        15.20 o                         
   3  14   8        206.14        190.95        11.14 o                         
   4  14   8        182.80        172.29        12.74 o                         
  -3  15   8         69.24         74.67         8.71 o                         
  -2  15   8          1.53         26.37         8.74 o                         
  -1  15   8         28.77         32.57         9.75 o                         
   0  15   8        147.90        142.44         9.90 o                         
   1  15   8         28.76         35.21         8.60 o                         
   2  15   8          1.53         11.72        11.13 o                         
   3  15   8         69.21         54.72         9.89 o                         
  -3  16   8         23.41         23.52         7.40 o                         
  -2  16   8          1.23         28.14         8.94 o                         
  -1  16   8        462.02        487.74        17.83 o                         
   0  16   8          0.01         16.88        10.23 o                         
   1  16   8        461.99        474.81        20.35 o                         
   2  16   8          1.22          5.24        17.75 o                         
   3  16   8         23.40         26.85        10.58 o                         
  -2  17   8         25.25         47.40         9.40 o                         
  -1  17   8          3.83          5.39         9.74 o                         
   0  17   8         98.98        115.06        11.91 o                         
   1  17   8          3.80         13.38         9.09 o                         
   2  17   8         25.25         36.81        15.20 o                         
   0  18   8        238.15        301.24        22.19 o                         
   1   0   9         21.20         19.11         4.83 o                         
   2   0   9        648.34        585.97        19.21 o                         
   3   0   9         96.01        106.56         9.05 o                         
   4   0   9         18.97         20.04         8.32 o                         
   5   0   9          3.58         15.19         6.39 o                         
   6   0   9        180.01        182.35         8.94 o                         
   7   0   9        236.50        250.74        17.16 o                         
  -7   1   9         57.89         65.92        13.50 o                         
  -6   1   9         21.52         28.56         7.11 o                         
  -5   1   9         71.03         69.20         8.03 o                         
  -4   1   9        143.29        148.35        10.16 o                         
  -3   1   9         35.29         32.61         7.43 o                         
  -2   1   9       1708.39       1723.39        50.18 o                         
  -1   1   9        532.70        476.90        12.75 o                         
   0   1   9        340.27        366.15         9.51 o                         
   1   1   9        533.01        536.48        15.14 o                         
   2   1   9       1707.59       1761.32        53.63 o                         
   3   1   9         35.17         28.11         7.57 o                         
   4   1   9        143.51        160.13        14.18 o                         
   5   1   9         70.97         67.22         5.63 o                         
   6   1   9         21.58         26.72         6.19 o                         
   7   1   9         57.97         78.85        15.32 o                         
  -6   2   9        109.87        103.11         7.74 o                         
  -5   2   9         91.82         88.26         8.03 o                         
  -4   2   9        257.42        251.45         9.47 o                         
  -3   2   9        139.26        126.30         8.18 o                         
  -2   2   9        646.08        662.12        19.65 o                         
  -1   2   9        198.89        181.99         7.84 o                         
   0   2   9        320.12        372.39        10.15 o                         
   1   2   9        198.86        194.10         8.07 o                         
   2   2   9        646.62        632.07        17.97 o                         
   3   2   9        139.27        124.79        11.05 o                         
   4   2   9        257.47        270.98        12.48 o                         
   5   2   9         91.63         82.71         8.21 o                         
   6   2   9        109.87        109.76         8.08 o                         
  -6   3   9        133.64        136.59         9.37 o                         
  -5   3   9        151.53        145.00         8.23 o                         
  -4   3   9         97.83         94.90         7.14 o                         
  -3   3   9        165.99        166.20         9.48 o                         
  -2   3   9        395.95        392.08        15.62 o                         
  -1   3   9        212.82        194.83        10.05 o                         
   0   3   9       2226.79       2236.11        55.50 o                         
   1   3   9        212.85        207.86         7.69 o                         
   2   3   9        396.09        393.26        10.40 o                         
   3   3   9        166.13        151.50        12.79 o                         
   4   3   9         97.89         80.03         6.10 o                         
   5   3   9        151.51        138.18         8.66 o                         
   6   3   9        133.62        127.93         8.32 o                         
  -6   4   9        243.90        214.22        10.60 o                         
  -5   4   9         15.06         19.38         6.87 o                         
  -4   4   9        470.47        476.31        14.14 o                         
  -3   4   9         13.78          7.03         7.56 o                         
  -2   4   9       1409.68       1452.46        32.81 o                         
  -1   4   9       1153.28       1153.31        29.59 o                         
   0   4   9         22.17         22.75         7.06 o                         
   1   4   9       1153.56       1111.43        30.34 o                         
   2   4   9       1409.22       1431.31        32.41 o                         
   3   4   9         13.76         12.70         5.53 o                         
   4   4   9        470.56        483.92        14.81 o                         
   5   4   9         15.04         19.19         6.37 o                         
   6   4   9        244.61        227.16        11.58 o                         
  -6   5   9        186.00        182.16        11.14 o                         
  -5   5   9        189.97        153.23         6.75 o                         
  -4   5   9        850.78        852.81        22.20 o                         
  -3   5   9       2722.84       2828.88        65.83 o                         
  -2   5   9        488.92        492.05        12.88 o                         
  -1   5   9       2555.15       2671.15        62.31 o                         
   0   5   9         98.09        101.78         7.50 o                         
   1   5   9       2554.02       2672.99        69.91 o                         
   2   5   9        488.85        478.32        14.48 o                         
   3   5   9       2725.26       2754.37        70.11 o                         
   4   5   9        851.25        820.72        20.74 o                         
   5   5   9        189.80        170.18         9.03 o                         
   6   5   9        186.14        184.57        13.08 o                         
  -6   6   9        235.77        289.91        15.93 o                         
  -5   6   9        297.13        274.53        10.43 o                         
  -4   6   9        417.46        432.63        17.92 o                         
  -3   6   9        542.50        538.40        14.24 o                         
  -2   6   9        106.91        107.52         7.53 o                         
  -1   6   9         59.07         49.96         5.91 o                         
   0   6   9        650.50        797.89        23.06 o                         
   1   6   9         59.05         74.33         7.87 o                         
   2   6   9        106.62        105.26         7.33 o                         
   3   6   9        542.76        538.05        16.62 o                         
   4   6   9        417.68        380.79        13.36 o                         
   5   6   9        297.02        276.61        11.62 o                         
   6   6   9        236.20        264.74        24.28 o                         
  -6   7   9         11.76         34.14        13.03 o                         
  -5   7   9         29.71         27.58         7.34 o                         
  -4   7   9        201.23        186.99         8.15 o                         
  -3   7   9        514.02        507.52        13.45 o                         
  -2   7   9        155.79        157.68         7.26 o                         
  -1   7   9         30.23         17.04         5.89 o                         
   0   7   9          0.36          5.72         6.74 o                         
   1   7   9         30.10         19.33         7.80 o                         
   2   7   9        155.77        163.35         9.13 o                         
   3   7   9        513.99        517.28        16.89 o                         
   4   7   9        201.31        193.75        14.99 o                         
   5   7   9         29.74         37.78         9.46 o                         
   6   7   9         11.75         25.54        14.72 o                         
  -6   8   9         62.24         76.88        15.70 o                         
  -5   8   9         34.69         40.70         6.21 o                         
  -4   8   9        316.44        297.99        17.16 o                         
  -3   8   9        702.86        708.74        17.92 o                         
  -2   8   9         24.03         25.14         5.98 o                         
  -1   8   9         71.08         76.71         6.82 o                         
   0   8   9         77.67         74.95         7.26 o                         
   1   8   9         71.12         74.71         8.04 o                         
   2   8   9         24.03         25.82         7.85 o                         
   3   8   9        702.86        714.44        23.94 o                         
   4   8   9        316.91        328.86        14.95 o                         
   5   8   9         34.73         45.07         8.80 o                         
   6   8   9         62.16         75.85        20.55 o                         
  -6   9   9        107.56         67.82        16.01 o                         
  -5   9   9         33.60         29.34         7.59 o                         
  -4   9   9         11.76         23.41         6.14 o                         
  -3   9   9        448.19        435.08        12.22 o                         
  -2   9   9          1.54          1.88         6.60 o                         
  -1   9   9        707.10        698.41        17.50 o                         
   0   9   9        123.00        129.93         8.32 o                         
   1   9   9        707.40        685.87        19.75 o                         
   2   9   9          1.53          9.11         8.49 o                         
   3   9   9        448.02        438.31        15.47 o                         
   4   9   9         11.76         20.82        10.67 o                         
   5   9   9         33.68         45.21        11.75 o                         
   6   9   9        107.46        128.47        23.71 o                         
  -5  10   9        221.00        195.73        15.10 o                         
  -4  10   9        106.95        123.28         9.57 o                         
  -3  10   9        478.33        529.48        14.22 o                         
  -2  10   9        954.56        941.23        26.00 o                         
  -1  10   9         49.40         43.49         6.99 o                         
   0  10   9        929.38        904.08        27.62 o                         
   1  10   9         49.35         59.12         8.00 o                         
   2  10   9        953.83        921.67        27.40 o                         
   3  10   9        478.55        481.92        16.81 o                         
   4  10   9        106.72        125.79         9.28 o                         
   5  10   9        220.85        197.18        14.88 o                         
  -5  11   9         56.53         65.56        13.39 o                         
  -4  11   9         94.55        106.92         8.69 o                         
  -3  11   9        502.44        449.19        14.24 o                         
  -2  11   9        558.56        510.90        13.99 o                         
  -1  11   9        411.16        418.35        15.45 o                         
   0  11   9        981.18       1017.87        31.24 o                         
   1  11   9        410.46        422.59        14.17 o                         
   2  11   9        558.44        496.76        17.93 o                         
   3  11   9        501.99        438.74        21.17 o                         
   4  11   9         94.46         78.00         9.60 o                         
   5  11   9         56.48         76.59        16.43 o                         
  -5  12   9         40.98         47.97        13.35 o                         
  -4  12   9        442.16        474.50        16.68 o                         
  -3  12   9        892.42        917.39        32.41 o                         
  -2  12   9        280.07        299.03         9.95 o                         
  -1  12   9        159.48        162.67         9.42 o                         
   0  12   9         43.44         49.57         8.85 o                         
   1  12   9        159.44        171.02        10.10 o                         
   2  12   9        279.53        303.80        15.04 o                         
   3  12   9        892.26        838.66        31.32 o                         
   4  12   9        441.56        440.63        17.31 o                         
   5  12   9         40.98         38.51        16.93 o                         
  -4  13   9          2.58          9.74        13.00 o                         
  -3  13   9          0.75         19.08         8.19 o                         
  -2  13   9        189.75        180.75         8.50 o                         
  -1  13   9        188.26        194.27        14.24 o                         
   0  13   9        554.54        566.10        19.07 o                         
   1  13   9        188.02        185.74        10.15 o                         
   2  13   9        189.84        164.09        15.10 o                         
   3  13   9          0.76         20.11         8.80 o                         
   4  13   9          2.58         -2.81         9.33 o                         
  -4  14   9         31.29         56.93        13.93 o                         
  -3  14   9         24.69         32.22         9.34 o                         
  -2  14   9        212.59        218.29         9.92 o                         
  -1  14   9        102.15         97.96         9.16 o                         
   0  14   9          7.64         12.14         9.25 o                         
   1  14   9        102.25         95.02         9.12 o                         
   2  14   9        212.89        204.38        12.22 o                         
   3  14   9         24.71         42.29         9.52 o                         
   4  14   9         31.17         50.70        10.29 o                         
  -3  15   9         78.44         74.13        10.49 o                         
  -2  15   9         44.59         43.36         9.06 o                         
  -1  15   9        218.86        234.08        17.10 o                         
   0  15   9         18.61         24.90         9.59 o                         
   1  15   9        219.17        218.27        10.79 o                         
   2  15   9         44.55         53.28        11.59 o                         
   3  15   9         78.60         90.20        11.79 o                         
  -3  16   9         45.94         52.49        10.07 o                         
  -2  16   9         51.37         55.72        11.32 o                         
  -1  16   9        205.42        225.27        14.77 o                         
   0  16   9        218.03        275.51        14.42 o                         
   1  16   9        205.43        221.59        11.38 o                         
   2  16   9         51.37         55.73        13.98 o                         
   3  16   9         45.96         58.65        12.19 o                         
  -2  17   9         41.34         56.30         9.66 o                         
  -1  17   9         16.73          9.62        10.50 o                         
   0  17   9          3.16         18.12        11.06 o                         
   1  17   9         16.72         46.42        13.92 o                         
   2  17   9         41.43         56.95        17.38 o                         
   0   0  10        190.61        194.52        10.27 o                         
   1   0  10        139.58        128.15         6.43 o                         
   2   0  10        136.05        132.43         8.91 o                         
   3   0  10        172.22        176.39         9.97 o                         
   4   0  10         14.91         14.94         8.76 o                         
   5   0  10          0.14         14.31         9.17 o                         
   6   0  10        184.10        203.37        10.46 o                         
  -6   1  10         34.76         51.31         8.69 o                         
  -5   1  10        109.66        103.24         9.63 o                         
  -4   1  10         35.88         44.70         8.61 o                         
  -3   1  10         90.97         96.39         9.33 o                         
  -2   1  10        892.91        847.14        26.09 o                         
  -1   1  10        227.13        233.05         8.45 o                         
   0   1  10        405.02        403.70        10.39 o                         
   1   1  10        227.28        230.22         9.10 o                         
   2   1  10        893.40        878.40        27.08 o                         
   3   1  10         90.64        119.13        14.00 o                         
   4   1  10         35.79         32.50         8.88 o                         
   5   1  10        109.42         82.35         9.22 o                         
   6   1  10         34.76         40.42         8.91 o                         
  -6   2  10        154.21        162.08        14.28 o                         
  -5   2  10        194.69        171.21        10.36 o                         
  -4   2  10        564.67        563.37        17.49 o                         
  -3   2  10         78.86         77.25         7.94 o                         
  -2   2  10        108.45         99.02         8.92 o                         
  -1   2  10       1554.71       1631.82        43.46 o                         
   0   2  10       1934.26       1988.52        44.43 o                         
   1   2  10       1554.40       1603.58        43.57 o                         
   2   2  10        108.33        108.06         6.44 o                         
   3   2  10         78.90         67.88        10.01 o                         
   4   2  10        564.53        600.81        21.98 o                         
   5   2  10        195.01        213.21        16.49 o                         
   6   2  10        154.26        138.80         9.91 o                         
  -6   3  10         30.63         58.55        10.78 o                         
  -5   3  10        524.04        456.66        19.05 o                         
  -4   3  10        499.29        514.73        27.71 o                         
  -3   3  10        247.21        227.49        10.05 o                         
  -2   3  10       1557.09       1587.44        37.78 o                         
  -1   3  10       1673.12       1556.03        41.68 o                         
   0   3  10       1629.05       1659.80        45.01 o                         
   1   3  10       1673.40       1623.41        36.32 o                         
   2   3  10       1557.42       1606.48        37.40 o                         
   3   3  10        247.94        231.13         9.47 o                         
   4   3  10        499.24        498.94        17.13 o                         
   5   3  10        523.27        475.14        15.34 o                         
   6   3  10         30.62         35.74         8.97 o                         
  -6   4  10         28.76         42.19        10.19 o                         
  -5   4  10         65.37         48.98         7.38 o                         
  -4   4  10        127.50        132.62        10.70 o                         
  -3   4  10        250.30        247.94        10.39 o                         
  -2   4  10        957.45        960.09        22.70 o                         
  -1   4  10         59.19         44.29         6.19 o                         
   0   4  10        357.23        293.88        15.17 o                         
   1   4  10         59.10         50.16         6.45 o                         
   2   4  10        955.99        969.12        22.80 o                         
   3   4  10        250.20        222.03        16.19 o                         
   4   4  10        127.47        101.64         8.16 o                         
   5   4  10         65.32         53.85         6.91 o                         
   6   4  10         28.78         46.93         9.21 o                         
  -6   5  10         22.15         52.40        11.67 o                         
  -5   5  10        215.20        173.23         8.95 o                         
  -4   5  10        107.18        123.97         8.29 o                         
  -3   5  10        583.77        595.17        16.39 o                         
  -2   5  10        556.96        568.67        15.42 o                         
  -1   5  10       1019.08       1034.07        25.22 o                         
   0   5  10         56.36         41.50         6.97 o                         
   1   5  10       1018.73       1068.01        27.90 o                         
   2   5  10        556.85        585.30        18.77 o                         
   3   5  10        584.06        611.03        16.91 o                         
   4   5  10        107.10        111.64         7.30 o                         
   5   5  10        215.43        173.93        12.63 o                         
   6   5  10         22.10         27.25        11.34 o                         
  -6   6  10        246.17        246.31        17.15 o                         
  -5   6  10         18.84         22.79         6.39 o                         
  -4   6  10        162.04        156.99         8.94 o                         
  -3   6  10        229.02        218.78         9.31 o                         
  -2   6  10        216.10        226.41         8.27 o                         
  -1   6  10        531.81        556.58        15.19 o                         
   0   6  10        376.41        399.72        13.62 o                         
   1   6  10        531.70        526.37        15.77 o                         
   2   6  10        215.94        208.80         9.78 o                         
   3   6  10        229.37        213.67         9.54 o                         
   4   6  10        161.97        166.18         9.04 o                         
   5   6  10         18.89         33.90         8.04 o                         
   6   6  10        246.62        217.60        17.79 o                         
  -6   7  10         19.35         31.62        14.00 o                         
  -5   7  10         75.72         68.38         8.54 o                         
  -4   7  10        671.37        660.63        17.91 o                         
  -3   7  10         26.61         21.08         6.55 o                         
  -2   7  10         16.85         17.78         6.35 o                         
  -1   7  10        240.89        245.11         9.20 o                         
   0   7  10         19.17         19.85         6.71 o                         
   1   7  10        240.82        259.06        10.62 o                         
   2   7  10         16.81         20.88         7.55 o                         
   3   7  10         26.45         29.97         8.24 o                         
   4   7  10        671.37        641.81        24.15 o                         
   5   7  10         75.92         63.55        14.24 o                         
   6   7  10         19.30         20.83        15.44 o                         
  -6   8  10         35.81         60.12        13.33 o                         
  -5   8  10        244.39        222.95         9.64 o                         
  -4   8  10        159.88        141.48        11.52 o                         
  -3   8  10        194.45        166.21         8.35 o                         
  -2   8  10         48.11         40.98         6.53 o                         
  -1   8  10         71.88         80.51         7.07 o                         
   0   8  10        117.87        114.85         7.94 o                         
   1   8  10         71.94         81.65         9.52 o                         
   2   8  10         48.23         39.84         8.43 o                         
   3   8  10        194.40        176.95        10.55 o                         
   4   8  10        159.83        136.92        12.16 o                         
   5   8  10        244.43        225.01        12.25 o                         
   6   8  10         35.74         61.15        20.66 o                         
  -5   9  10         90.49         89.72        11.28 o                         
  -4   9  10        566.16        537.35        20.45 o                         
  -3   9  10        255.41        245.46        10.17 o                         
  -2   9  10         37.61         43.06         7.09 o                         
  -1   9  10         18.82         35.44         6.73 o                         
   0   9  10        159.44        165.44         9.00 o                         
   1   9  10         18.88         25.53         8.59 o                         
   2   9  10         37.51         52.41         9.21 o                         
   3   9  10        255.77        237.59        13.72 o                         
   4   9  10        566.10        551.47        22.02 o                         
   5   9  10         90.49        100.35        16.09 o                         
  -5  10  10        186.18        188.41        12.33 o                         
  -4  10  10        395.62        360.41        10.71 o                         
  -3  10  10        723.11        710.92        17.73 o                         
  -2  10  10         57.28         62.40         7.69 o                         
  -1  10  10        867.77        887.75        21.85 o                         
   0  10  10        136.86        128.13         8.95 o                         
   1  10  10        867.44        890.60        23.56 o                         
   2  10  10         57.46         55.35         9.92 o                         
   3  10  10        722.53        661.66        20.61 o                         
   4  10  10        395.37        378.42        18.84 o                         
   5  10  10        185.92        188.71        39.57 o                         
  -5  11  10         75.62         84.86        14.24 o                         
  -4  11  10         16.65         18.80         8.94 o                         
  -3  11  10         96.61         95.31         8.05 o                         
  -2  11  10        349.73        374.03        12.29 o                         
  -1  11  10        165.78        155.11         8.27 o                         
   0  11  10        300.13        306.70        13.26 o                         
   1  11  10        165.85        162.77         9.65 o                         
   2  11  10        349.99        385.67        21.16 o                         
   3  11  10         97.00         98.64        11.18 o                         
   4  11  10         16.69         29.07         8.75 o                         
   5  11  10         75.43         97.85        16.26 o                         
  -5  12  10         40.59         44.94        14.72 o                         
  -4  12  10        203.45        210.90        11.81 o                         
  -3  12  10        133.11        127.49         8.11 o                         
  -2  12  10        493.63        466.42        17.63 o                         
  -1  12  10        348.12        353.11        11.45 o                         
   0  12  10         84.56        100.49         9.26 o                         
   1  12  10        348.11        340.43        12.46 o                         
   2  12  10        493.23        488.45        20.50 o                         
   3  12  10        132.84        126.00        11.50 o                         
   4  12  10        203.68        172.23        16.29 o                         
   5  12  10         40.52         57.07        21.16 o                         
  -4  13  10        442.17        413.66        15.73 o                         
  -3  13  10        262.75        289.90        13.72 o                         
  -2  13  10        337.86        313.10        13.76 o                         
  -1  13  10        110.12        106.24         9.70 o                         
   0  13  10        272.97        277.17        11.81 o                         
   1  13  10        109.91        102.26         9.17 o                         
   2  13  10        337.69        319.28        18.15 o                         
   3  13  10        263.08        262.68        12.88 o                         
   4  13  10        441.84        391.07        18.76 o                         
  -4  14  10         12.65         51.03         9.04 o                         
  -3  14  10        354.02        305.27        16.93 o                         
  -2  14  10        234.67        228.96        11.96 o                         
  -1  14  10          7.48         30.09         7.77 o                         
   0  14  10         27.62         30.42         9.42 o                         
   1  14  10          7.49         17.78         8.66 o                         
   2  14  10        234.90        248.11        13.31 o                         
   3  14  10        354.15        323.13        20.12 o                         
   4  14  10         12.67         24.32        10.86 o                         
  -3  15  10         47.80         38.31        11.55 o                         
  -2  15  10         45.33         42.62         9.42 o                         
  -1  15  10        386.99        423.23        23.25 o                         
   0  15  10         55.48         49.51         9.89 o                         
   1  15  10        386.88        395.72        15.87 o                         
   2  15  10         45.32         48.13        12.20 o                         
   3  15  10         47.73         50.63        10.56 o                         
  -2  16  10        162.13        170.51        15.14 o                         
  -1  16  10        121.27        131.76        13.51 o                         
   0  16  10         69.82         68.35        11.48 o                         
   1  16  10        121.34        122.92        12.89 o                         
   2  16  10        162.15        173.76        15.21 o                         
  -1  17  10        157.42        199.09        12.36 o                         
   0  17  10         20.02         50.36        11.45 o                         
   1  17  10        157.48        169.20        15.31 o                         
   1   0  11        324.16        320.60         9.53 o                         
   2   0  11        131.24        149.09        15.38 o                         
   3   0  11         78.35         68.07         8.46 o                         
   4   0  11         14.40         11.87         9.02 o                         
   5   0  11         51.51         30.29         9.89 o                         
   6   0  11          0.20         11.16         8.94 o                         
  -6   1  11         27.26         54.43         9.68 o                         
  -5   1  11         42.77         53.34         9.39 o                         
  -4   1  11        275.32        271.19        13.06 o                         
  -3   1  11        185.38        161.14         9.64 o                         
  -2   1  11         15.22         26.35         7.85 o                         
  -1   1  11        303.25        321.50        10.04 o                         
   0   1  11         66.04         51.50         5.50 o                         
   1   1  11        303.88        324.04        11.04 o                         
   2   1  11         15.27         17.54         7.72 o                         
   3   1  11        185.50        171.90         9.95 o                         
   4   1  11        275.09        286.86        13.20 o                         
   5   1  11         42.72         36.57         9.37 o                         
   6   1  11         27.32         42.92         9.22 o                         
  -6   2  11         97.31        104.05        11.08 o                         
  -5   2  11        127.23        119.17        10.40 o                         
  -4   2  11         48.19         71.17         9.18 o                         
  -3   2  11        296.78        332.56        12.49 o                         
  -2   2  11        639.23        629.15        19.20 o                         
  -1   2  11       3918.16       4068.29       106.53 o                         
   0   2  11       1056.91       1116.91        25.88 o                         
   1   2  11       3918.13       4112.57       101.78 o                         
   2   2  11        639.19        646.67        17.77 o                         
   3   2  11        296.98        303.76        13.63 o                         
   4   2  11         48.17         35.31         9.50 o                         
   5   2  11        127.18        113.05        10.12 o                         
   6   2  11         97.59         92.28        12.08 o                         
  -6   3  11        255.07        250.71        13.51 o                         
  -5   3  11         31.93         29.23         9.52 o                         
  -4   3  11       1127.98       1110.34        34.23 o                         
  -3   3  11        235.29        199.42        10.31 o                         
  -2   3  11        844.35        812.03        19.74 o                         
  -1   3  11       1087.50       1137.19        33.94 o                         
   0   3  11        170.74        160.54         8.50 o                         
   1   3  11       1086.78       1112.77        26.15 o                         
   2   3  11        844.56        829.04        21.47 o                         
   3   3  11        235.56        210.63         9.03 o                         
   4   3  11       1128.25       1151.60        32.69 o                         
   5   3  11         31.94         30.11         9.49 o                         
   6   3  11        255.20        234.97        12.04 o                         
  -6   4  11        294.70        306.44        14.67 o                         
  -5   4  11        105.53        120.34        11.19 o                         
  -4   4  11        312.93        293.58        13.81 o                         
  -3   4  11        179.41        182.40         9.66 o                         
  -2   4  11         12.83         10.26         5.36 o                         
  -1   4  11         65.34         76.06         7.26 o                         
   0   4  11        129.08        112.82         7.84 o                         
   1   4  11         65.30         80.23         6.32 o                         
   2   4  11         12.87         15.00         5.17 o                         
   3   4  11        179.55        179.87        13.87 o                         
   4   4  11        311.91        303.10        12.64 o                         
   5   4  11        105.49         98.19         9.82 o                         
   6   4  11        294.81        286.81        12.60 o                         
  -6   5  11         95.64        108.69        15.26 o                         
  -5   5  11        147.01        148.63        10.04 o                         
  -4   5  11        104.46        126.55         9.98 o                         
  -3   5  11        542.55        537.41        15.36 o                         
  -2   5  11        409.83        381.79        12.13 o                         
  -1   5  11        959.97       1017.44        25.84 o                         
   0   5  11        184.96        196.40        12.13 o                         
   1   5  11        961.93        988.97        24.69 o                         
   2   5  11        409.34        383.60        12.95 o                         
   3   5  11        542.52        530.95        17.65 o                         
   4   5  11        104.56        102.53         9.83 o                         
   5   5  11        146.88        119.90         9.83 o                         
   6   5  11         95.64        132.74        15.33 o                         
  -6   6  11          4.96         11.73        15.05 o                         
  -5   6  11         74.90         72.30        10.10 o                         
  -4   6  11        819.01        784.24        26.27 o                         
  -3   6  11         69.98         82.83         7.71 o                         
  -2   6  11         62.26         69.92         6.40 o                         
  -1   6  11        752.35        742.73        19.29 o                         
   0   6  11         25.37         21.17         6.54 o                         
   1   6  11        752.83        770.86        20.20 o                         
   2   6  11         62.52         74.70         9.95 o                         
   3   6  11         70.02         74.75         8.26 o                         
   4   6  11        818.82        761.37        34.60 o                         
   5   6  11         74.85         56.62         9.08 o                         
   6   6  11          5.00         19.55        15.19 o                         
  -6   7  11          3.20         -2.50        14.56 o                         
  -5   7  11         58.29         64.39         7.81 o                         
  -4   7  11         20.03         24.99         7.08 o                         
  -3   7  11        165.08        149.24        10.44 o                         
  -2   7  11        616.15        601.35        15.02 o                         
  -1   7  11        471.29        483.28        13.96 o                         
   0   7  11        209.42        208.03         8.64 o                         
   1   7  11        471.40        515.36        15.03 o                         
   2   7  11        615.86        611.15        23.87 o                         
   3   7  11        165.03        160.45        10.70 o                         
   4   7  11         20.05         20.52         8.57 o                         
   5   7  11         58.17         70.45        10.57 o                         
   6   7  11          3.20          9.25        24.52 o                         
  -5   8  11         55.18         59.94        11.39 o                         
  -4   8  11        220.28        207.29        11.49 o                         
  -3   8  11         42.83         36.04         7.91 o                         
  -2   8  11        472.22        454.86        12.60 o                         
  -1   8  11        349.22        362.26        12.25 o                         
   0   8  11         39.60         51.65         7.18 o                         
   1   8  11        349.24        347.57        12.95 o                         
   2   8  11        472.01        459.34        16.26 o                         
   3   8  11         42.88         42.53         9.22 o                         
   4   8  11        220.10        209.24        14.44 o                         
   5   8  11         55.26         69.30        12.11 o                         
  -5   9  11         27.79         47.34        11.35 o                         
  -4   9  11        195.43        196.80        11.96 o                         
  -3   9  11        785.13        787.35        20.08 o                         
  -2   9  11        180.37        184.17         8.96 o                         
  -1   9  11         29.64         38.87         6.79 o                         
   0   9  11         22.27         21.74         7.75 o                         
   1   9  11         29.60         27.92         8.93 o                         
   2   9  11        180.36        195.47        11.69 o                         
   3   9  11        785.31        756.25        23.06 o                         
   4   9  11        195.50        209.68        15.39 o                         
   5   9  11         27.70         51.78        18.26 o                         
  -5  10  11         60.14         70.11        11.89 o                         
  -4  10  11          4.74          9.61         7.38 o                         
  -3  10  11        402.18        379.50        12.82 o                         
  -2  10  11        636.91        691.83        18.24 o                         
  -1  10  11        487.31        501.80        13.68 o                         
   0  10  11         60.35         56.63         8.67 o                         
   1  10  11        487.01        478.23        16.44 o                         
   2  10  11        636.82        633.57        21.25 o                         
   3  10  11        402.01        368.65        14.64 o                         
   4  10  11          4.67         10.76         8.92 o                         
   5  10  11         60.26         77.75        15.35 o                         
  -5  11  11         23.31         30.58        14.54 o                         
  -4  11  11         75.18         83.09        11.95 o                         
  -3  11  11        243.56        266.22        11.04 o                         
  -2  11  11        746.71        780.57        20.97 o                         
  -1  11  11        679.68        697.44        16.91 o                         
   0  11  11        253.44        222.92        11.14 o                         
   1  11  11        680.95        711.03        21.52 o                         
   2  11  11        746.86        741.87        22.56 o                         
   3  11  11        243.09        262.03        13.97 o                         
   4  11  11         75.30         72.38         9.94 o                         
   5  11  11         23.29         49.11        15.76 o                         
  -4  12  11        279.75        259.04        14.85 o                         
  -3  12  11        193.08        163.85         9.68 o                         
  -2  12  11        201.71        208.85         9.86 o                         
  -1  12  11         40.73         58.45         7.84 o                         
   0  12  11        420.93        426.77        14.81 o                         
   1  12  11         40.71         41.70        10.39 o                         
   2  12  11        201.95        193.89        13.48 o                         
   3  12  11        193.01        167.82        14.95 o                         
   4  12  11        279.31        240.00        14.59 o                         
  -4  13  11         38.23         39.74        11.07 o                         
  -3  13  11        773.81        760.74        38.19 o                         
  -2  13  11         62.81         76.30         8.65 o                         
  -1  13  11        164.65        165.12         8.72 o                         
   0  13  11         32.14         36.52         9.26 o                         
   1  13  11        164.17        157.09        11.79 o                         
   2  13  11         62.84         50.34        11.21 o                         
   3  13  11        773.89        700.54        27.60 o                         
   4  13  11         38.33         51.18        12.50 o                         
  -3  14  11         19.07         19.32        12.66 o                         
  -2  14  11        229.54        245.83        11.53 o                         
  -1  14  11        150.43        151.63         8.84 o                         
   0  14  11         16.79         24.45         9.48 o                         
   1  14  11        150.47        153.16        13.54 o                         
   2  14  11        229.21        233.72        14.27 o                         
   3  14  11         19.07         36.68        10.68 o                         
  -3  15  11        151.43        129.02        19.74 o                         
  -2  15  11         12.74         25.00         9.21 o                         
  -1  15  11        113.61        131.82         9.42 o                         
   0  15  11          1.49          8.87         9.91 o                         
   1  15  11        113.82        129.20        15.66 o                         
   2  15  11         12.76         11.79        11.54 o                         
   3  15  11        151.49        163.66        12.67 o                         
  -2  16  11         71.94         81.41        10.61 o                         
  -1  16  11         33.81         59.41        10.28 o                         
   0  16  11        143.04        158.23        14.54 o                         
   1  16  11         33.69         19.09        13.58 o                         
   2  16  11         71.94         75.03        13.88 o                         
   0  17  11         33.62         52.26        11.97 o                         
   0   0  12        838.26        736.56        23.24 o                         
   1   0  12        129.08        128.94         7.63 o                         
   2   0  12         91.74        102.15        17.38 o                         
   3   0  12        133.97        136.03         9.02 o                         
   4   0  12        526.52        509.97        16.50 o                         
   5   0  12          4.77         14.73         9.40 o                         
   6   0  12         98.88        123.32        11.60 o                         
  -6   1  12         35.02         55.98        10.50 o                         
  -5   1  12         27.05         30.96         9.46 o                         
  -4   1  12         33.81         45.69         9.30 o                         
  -3   1  12        458.87        445.40        15.60 o                         
  -2   1  12         53.26         63.91         8.47 o                         
  -1   1  12        342.84        332.24        11.47 o                         
   0   1  12        101.91        105.56         6.27 o                         
   1   1  12        342.80        336.56        14.51 o                         
   2   1  12         53.33         44.80         8.79 o                         
   3   1  12        458.83        455.69        14.78 o                         
   4   1  12         33.75         23.38         9.90 o                         
   5   1  12         26.95         33.44        10.31 o                         
   6   1  12         34.99         41.02         9.49 o                         
  -6   2  12         34.69         50.74        11.18 o                         
  -5   2  12          9.09         15.55         9.97 o                         
  -4   2  12         58.80         57.42         9.34 o                         
  -3   2  12         32.47         27.03         8.23 o                         
  -2   2  12         39.94         31.21         4.48 o                         
  -1   2  12        895.22        891.48        25.03 o                         
   0   2  12       1398.69       1431.90        34.58 o                         
   1   2  12        895.62        876.97        23.81 o                         
   2   2  12         39.88         32.13         5.50 o                         
   3   2  12         32.46         26.58         8.21 o                         
   4   2  12         58.71         54.01         9.94 o                         
   5   2  12          9.08          8.14        10.00 o                         
   6   2  12         34.87         46.56        10.00 o                         
  -6   3  12         50.61         57.11        11.47 o                         
  -5   3  12         96.15         89.11        10.45 o                         
  -4   3  12       1121.41       1112.65        38.43 o                         
  -3   3  12        826.22        808.02        22.64 o                         
  -2   3  12        671.21        654.71        16.70 o                         
  -1   3  12        269.56        285.27        11.86 o                         
   0   3  12         19.86         28.86         7.41 o                         
   1   3  12        269.56        267.67        10.09 o                         
   2   3  12        671.39        700.41        18.04 o                         
   3   3  12        826.51        810.38        26.36 o                         
   4   3  12       1121.48       1166.42        33.35 o                         
   5   3  12         96.06         90.98        11.73 o                         
   6   3  12         50.59         62.70         9.90 o                         
  -6   4  12          4.92         23.88        12.56 o                         
  -5   4  12         52.34         48.47        10.15 o                         
  -4   4  12          6.99         26.24         9.30 o                         
  -3   4  12        461.02        437.63        15.06 o                         
  -2   4  12        257.47        254.99         8.90 o                         
  -1   4  12         72.88         71.21         7.36 o                         
   0   4  12        329.77        348.26        16.45 o                         
   1   4  12         72.88         76.41         6.28 o                         
   2   4  12        257.28        259.81         9.40 o                         
   3   4  12        460.86        459.57        19.13 o                         
   4   4  12          6.98         12.51         8.98 o                         
   5   4  12         52.34         66.47        12.73 o                         
   6   4  12          4.87         25.16         9.81 o                         
  -6   5  12         20.54         30.74        13.84 o                         
  -5   5  12        124.58        116.19        10.70 o                         
  -4   5  12         55.39         60.19         9.64 o                         
  -3   5  12        620.46        606.57        20.17 o                         
  -2   5  12         94.53         97.42         6.96 o                         
  -1   5  12         31.61         44.22         7.01 o                         
   0   5  12        494.45        534.27        17.42 o                         
   1   5  12         31.65         38.76         6.63 o                         
   2   5  12         94.68        118.62         9.27 o                         
   3   5  12        621.20        619.20        17.64 o                         
   4   5  12         55.45         56.33         9.34 o                         
   5   5  12        124.88        113.32        12.72 o                         
   6   5  12         20.45         40.71        11.11 o                         
  -6   6  12        113.12        159.16        16.71 o                         
  -5   6  12         20.25         20.13        10.30 o                         
  -4   6  12        179.15        205.78        10.25 o                         
  -3   6  12       1540.49       1523.04        39.34 o                         
  -2   6  12        105.46         99.74         8.40 o                         
  -1   6  12        148.80        148.73         7.93 o                         
   0   6  12          6.03          8.64         7.32 o                         
   1   6  12        148.75        160.02         8.54 o                         
   2   6  12        105.56         99.20         8.28 o                         
   3   6  12       1541.04       1476.63        70.14 o                         
   4   6  12        179.08        189.66        11.01 o                         
   5   6  12         20.21         33.83        16.09 o                         
   6   6  12        113.05        119.16        18.93 o                         
  -5   7  12         71.65         79.11         9.80 o                         
  -4   7  12        133.82        131.46        11.24 o                         
  -3   7  12        380.81        349.34        13.07 o                         
  -2   7  12         37.43         41.63         6.62 o                         
  -1   7  12         46.01         38.83         7.83 o                         
   0   7  12        103.17         88.87         7.40 o                         
   1   7  12         45.93         43.10         7.69 o                         
   2   7  12         37.52         35.69         7.91 o                         
   3   7  12        381.25        360.17        18.63 o                         
   4   7  12        133.66        138.32        13.84 o                         
   5   7  12         71.39         54.68        17.56 o                         
  -5   8  12         19.78         15.55        10.47 o                         
  -4   8  12        120.27        122.28         9.48 o                         
  -3   8  12         89.69         95.98         9.29 o                         
  -2   8  12          9.28          7.68         7.01 o                         
  -1   8  12         65.51         54.09         7.62 o                         
   0   8  12        791.28        758.40        19.31 o                         
   1   8  12         65.58         56.35         8.23 o                         
   2   8  12          9.27          7.57         9.11 o                         
   3   8  12         89.48         92.79        10.38 o                         
   4   8  12        120.37         95.07        11.93 o                         
   5   8  12         19.83         28.93        14.26 o                         
  -5   9  12        132.64        112.83        14.89 o                         
  -4   9  12         30.30         34.20         8.98 o                         
  -3   9  12        214.28        198.95         9.83 o                         
  -2   9  12         44.89         44.85         7.87 o                         
  -1   9  12        226.78        237.74        11.95 o                         
   0   9  12        380.36        360.36        13.63 o                         
   1   9  12        226.96        220.59        10.76 o                         
   2   9  12         44.94         52.36         9.90 o                         
   3   9  12        214.48        194.87        12.88 o                         
   4   9  12         30.36         43.67         8.87 o                         
   5   9  12        132.42        136.60        15.40 o                         
  -5  10  12        119.02        121.44        14.86 o                         
  -4  10  12        123.30        131.89        10.39 o                         
  -3  10  12        392.13        431.61        13.82 o                         
  -2  10  12        391.51        408.98        13.03 o                         
  -1  10  12       1029.70       1014.50        24.69 o                         
   0  10  12         98.84        101.30         9.36 o                         
   1  10  12       1029.19        984.58        27.54 o                         
   2  10  12        391.00        368.11        14.39 o                         
   3  10  12        392.36        403.63        21.25 o                         
   4  10  12        123.27        140.18        11.10 o                         
   5  10  12        119.02        128.58        15.91 o                         
  -4  11  12         21.48          9.20        14.72 o                         
  -3  11  12        187.34        202.67        13.18 o                         
  -2  11  12        386.60        416.85        14.81 o                         
  -1  11  12       1293.76       1288.58        28.80 o                         
   0  11  12         44.58         42.89         8.62 o                         
   1  11  12       1293.75       1277.73        34.46 o                         
   2  11  12        386.86        415.71        14.92 o                         
   3  11  12        187.22        208.99        16.64 o                         
   4  11  12         21.52         25.63         9.88 o                         
  -4  12  12          7.29         10.76        13.66 o                         
  -3  12  12         84.77         83.61         9.92 o                         
  -2  12  12        837.18        814.65        20.98 o                         
  -1  12  12         27.03         37.85         7.92 o                         
   0  12  12         25.58         27.29         8.95 o                         
   1  12  12         27.04         26.37        10.81 o                         
   2  12  12        837.43        833.70        23.55 o                         
   3  12  12         84.75         79.23        13.74 o                         
   4  12  12          7.27         26.76        11.69 o                         
  -4  13  12         42.94         63.36        13.11 o                         
  -3  13  12         57.98        105.71        12.92 o                         
  -2  13  12        233.82        243.35        10.77 o                         
  -1  13  12        202.10        198.97         9.75 o                         
   0  13  12          6.83         17.79         9.03 o                         
   1  13  12        201.76        215.40        15.73 o                         
   2  13  12        233.59        227.04        12.63 o                         
   3  13  12         58.01         40.44        14.21 o                         
   4  13  12         42.94         67.91        12.04 o                         
  -3  14  12         15.80         16.33        12.84 o                         
  -2  14  12        190.40        197.16        15.74 o                         
  -1  14  12          9.19         25.41         8.21 o                         
   0  14  12        208.28        239.40        11.94 o                         
   1  14  12          9.19          9.71        11.43 o                         
   2  14  12        190.81        189.79        13.52 o                         
   3  14  12         15.82         23.49        11.33 o                         
  -2  15  12         99.40        107.08        11.12 o                         
  -1  15  12         69.01         86.55         9.34 o                         
   0  15  12         70.04         93.60        11.08 o                         
   1  15  12         68.93         83.64        12.68 o                         
   2  15  12         99.43        117.25        17.29 o                         
  -1  16  12         89.64        113.09        12.73 o                         
   0  16  12        226.16        213.62        16.17 o                         
   1  16  12         89.56        124.97        16.62 o                         
   1   0  13         17.97         13.37         6.09 o                         
   2   0  13          3.81         13.54         8.73 o                         
   3   0  13        115.28        142.05        10.16 o                         
   4   0  13        667.78        619.49        18.35 o                         
   5   0  13         83.41         93.78        11.62 o                         
   6   0  13         20.54         29.98        11.86 o                         
  -6   1  13         57.36         74.92        11.94 o                         
  -5   1  13        106.84        108.76        10.48 o                         
  -4   1  13         89.10        106.74        10.34 o                         
  -3   1  13        738.31        743.44        22.81 o                         
  -2   1  13         74.95         83.77         9.17 o                         
  -1   1  13        292.55        302.25        15.30 o                         
   0   1  13        602.37        569.71        14.18 o                         
   1   1  13        292.33        298.93        10.60 o                         
   2   1  13         74.93         67.85         6.79 o                         
   3   1  13        738.45        767.03        23.39 o                         
   4   1  13         89.20         75.79         9.94 o                         
   5   1  13        106.84        105.61        11.19 o                         
   6   1  13         57.26         79.52        14.01 o                         
  -6   2  13        119.55        130.81        12.20 o                         
  -5   2  13        113.77        106.74        10.94 o                         
  -4   2  13        233.23        283.09        12.87 o                         
  -3   2  13        140.99        124.91        10.08 o                         
  -2   2  13        141.85        144.09         7.07 o                         
  -1   2  13        156.50        139.38         7.47 o                         
   0   2  13        251.38        238.70         9.42 o                         
   1   2  13        156.52        165.06         8.72 o                         
   2   2  13        141.58        148.54         7.58 o                         
   3   2  13        141.25        143.05        16.74 o                         
   4   2  13        233.84        265.01        13.31 o                         
   5   2  13        113.83         76.34        10.86 o                         
   6   2  13        119.83        126.10        11.51 o                         
  -6   3  13         52.87         66.94        11.31 o                         
  -5   3  13        166.49        163.93        11.76 o                         
  -4   3  13        397.60        398.01        17.64 o                         
  -3   3  13       1878.68       1865.53        47.50 o                         
  -2   3  13        265.76        277.53        10.23 o                         
  -1   3  13          3.45         12.08         7.34 o                         
   0   3  13        792.99        803.40        23.66 o                         
   1   3  13          3.48          5.61         7.20 o                         
   2   3  13        265.81        272.27         9.06 o                         
   3   3  13       1879.09       1792.36        70.41 o                         
   4   3  13        397.72        427.33        16.25 o                         
   5   3  13        166.65        164.35        11.99 o                         
   6   3  13         52.82         45.70        10.31 o                         
  -6   4  13         84.17        100.60        13.54 o                         
  -5   4  13        104.40        103.30        10.97 o                         
  -4   4  13        420.01        400.35        14.99 o                         
  -3   4  13        312.79        285.29        13.49 o                         
  -2   4  13        413.45        375.87        11.41 o                         
  -1   4  13        219.07        211.73        10.02 o                         
   0   4  13          1.00          0.25         8.19 o                         
   1   4  13        218.98        202.29         8.73 o                         
   2   4  13        412.75        417.55        14.19 o                         
   3   4  13        312.83        297.25        11.32 o                         
   4   4  13        419.75        400.78        18.57 o                         
   5   4  13        104.58        121.54        10.76 o                         
   6   4  13         84.16         79.54        10.51 o                         
  -6   5  13        217.47        282.00        19.51 o                         
  -5   5  13         45.18         50.76        11.26 o                         
  -4   5  13        771.08        719.78        22.11 o                         
  -3   5  13       1141.22       1081.53        31.51 o                         
  -2   5  13        155.30        144.51        11.27 o                         
  -1   5  13         61.98         48.07         7.27 o                         
   0   5  13        229.71        219.77        14.09 o                         
   1   5  13         61.85         61.34         7.00 o                         
   2   5  13        155.22        145.97         8.65 o                         
   3   5  13       1140.58       1060.21        30.36 o                         
   4   5  13        770.71        754.93        22.85 o                         
   5   5  13         45.19         58.16        10.29 o                         
   6   5  13        217.31        206.81        18.53 o                         
  -5   6  13         16.45         23.52        12.12 o                         
  -4   6  13         98.92        101.54         9.05 o                         
  -3   6  13        388.75        354.63        13.31 o                         
  -2   6  13        664.58        665.76        18.27 o                         
  -1   6  13         47.13         45.14         7.11 o                         
   0   6  13        125.61        132.97         8.80 o                         
   1   6  13         47.31         45.16         7.59 o                         
   2   6  13        664.43        638.22        17.79 o                         
   3   6  13        388.52        342.01        23.26 o                         
   4   6  13         98.73         89.15         8.63 o                         
   5   6  13         16.55         30.21        11.86 o                         
  -5   7  13         57.10         69.47        12.79 o                         
  -4   7  13         75.57         76.26         8.92 o                         
  -3   7  13        340.85        360.72        13.56 o                         
  -2   7  13        382.26        384.11        17.03 o                         
  -1   7  13         32.29         18.36         7.37 o                         
   0   7  13          8.79         10.94         6.68 o                         
   1   7  13         32.18         42.83         8.06 o                         
   2   7  13        382.60        389.66        13.05 o                         
   3   7  13        340.67        337.75        14.67 o                         
   4   7  13         75.53         78.01        10.34 o                         
   5   7  13         57.13         63.91        13.42 o                         
  -5   8  13          0.77         16.59        11.18 o                         
  -4   8  13         12.50         28.70         8.96 o                         
  -3   8  13        166.50        181.51        10.12 o                         
  -2   8  13        251.97        263.66         9.98 o                         
  -1   8  13        138.22        131.27         8.66 o                         
   0   8  13         20.82         24.52         7.74 o                         
   1   8  13        138.26        146.93        10.71 o                         
   2   8  13        251.98        264.12        11.28 o                         
   3   8  13        166.39        155.68        11.61 o                         
   4   8  13         12.44         16.80        10.39 o                         
   5   8  13          0.77        -13.80        13.80 o                         
  -5   9  13         74.14         59.11        15.09 o                         
  -4   9  13         12.80         13.32        11.96 o                         
  -3   9  13        617.16        621.12        17.24 o                         
  -2   9  13         14.77          6.81         7.93 o                         
  -1   9  13        264.13        281.56        14.34 o                         
   0   9  13        394.33        413.69        13.22 o                         
   1   9  13        264.20        296.17        12.24 o                         
   2   9  13         14.78         21.04        10.54 o                         
   3   9  13        617.30        601.71        23.22 o                         
   4   9  13         12.75         17.13         9.06 o                         
   5   9  13         74.26         81.24        15.58 o                         
  -5  10  13        129.01        105.78        16.88 o                         
  -4  10  13         37.46         41.53        10.00 o                         
  -3  10  13        270.27        260.83        13.04 o                         
  -2  10  13        241.44        233.51        10.68 o                         
  -1  10  13        409.10        427.22        17.64 o                         
   0  10  13         74.80         78.51         8.82 o                         
   1  10  13        409.26        395.80        14.26 o                         
   2  10  13        240.92        256.14        22.02 o                         
   3  10  13        270.00        231.07        13.51 o                         
   4  10  13         37.69         39.34        10.05 o                         
   5  10  13        128.82        114.64        19.81 o                         
  -4  11  13          8.07         28.69        14.32 o                         
  -3  11  13         34.86         39.30         9.68 o                         
  -2  11  13        382.23        403.72        16.04 o                         
  -1  11  13        238.77        249.66        16.43 o                         
   0  11  13         37.54         52.06         8.52 o                         
   1  11  13        239.37        232.57        12.94 o                         
   2  11  13        382.06        360.02        14.91 o                         
   3  11  13         35.02         44.76        14.43 o                         
   4  11  13          8.07         31.71        11.34 o                         
  -4  12  13        110.16         95.53        15.35 o                         
  -3  12  13          5.15         17.89        11.17 o                         
  -2  12  13         59.47         65.50         8.71 o                         
  -1  12  13        327.61        329.28        11.35 o                         
   0  12  13        339.29        343.17        12.18 o                         
   1  12  13        327.54        301.15        14.34 o                         
   2  12  13         59.71         68.68        10.73 o                         
   3  12  13          5.16         20.94        13.12 o                         
   4  12  13        110.63        104.36        22.15 o                         
  -3  13  13         59.93         80.71        15.80 o                         
  -2  13  13          1.95          1.70         9.07 o                         
  -1  13  13         63.50         67.18         8.61 o                         
   0  13  13         67.65         70.55         9.68 o                         
   1  13  13         63.49         71.81        11.24 o                         
   2  13  13          1.95          9.34        11.10 o                         
   3  13  13         59.87         57.42        13.58 o                         
  -3  14  13         88.64        111.42        13.73 o                         
  -2  14  13         38.39         35.51         9.88 o                         
  -1  14  13        100.35        102.22         9.15 o                         
   0  14  13         19.11         33.47         9.38 o                         
   1  14  13        100.48         85.30        12.31 o                         
   2  14  13         38.48         44.97        11.96 o                         
   3  14  13         88.45        100.49        14.91 o                         
  -2  15  13        257.86        276.52        16.12 o                         
  -1  15  13         43.54         82.50        12.69 o                         
   0  15  13         82.67         72.80        11.68 o                         
   1  15  13         43.42         67.89        13.40 o                         
   2  15  13        258.06        266.20        19.74 o                         
  -1  16  13         76.24        119.72        14.08 o                         
   0  16  13         42.45         63.60        13.28 o                         
   1  16  13         76.47         83.01        16.38 o                         
   0   0  14         28.71         23.92         8.40 o                         
   1   0  14        178.52        167.96         7.76 o                         
   2   0  14          4.89         -0.59         8.38 o                         
   3   0  14        230.63        241.55        12.10 o                         
   4   0  14         21.62         31.12         9.49 o                         
   5   0  14         34.24         33.22        10.18 o                         
   6   0  14          0.46         31.86        13.50 o                         
  -6   1  14         29.71         32.07        12.12 o                         
  -5   1  14         88.47         91.21        10.77 o                         
  -4   1  14        244.89        240.82        14.75 o                         
  -3   1  14        511.22        491.81        17.32 o                         
  -2   1  14        478.61        501.80        16.47 o                         
  -1   1  14         40.02         29.62         6.31 o                         
   0   1  14          4.44         -1.38         6.21 o                         
   1   1  14         40.00         27.43         6.52 o                         
   2   1  14        478.50        470.62        13.99 o                         
   3   1  14        510.08        516.59        17.93 o                         
   4   1  14        245.08        267.62        12.77 o                         
   5   1  14         88.65         77.36        10.36 o                         
   6   1  14         29.80         46.88        13.56 o                         
  -6   2  14         32.84         37.08        11.87 o                         
  -5   2  14         14.33         31.42        10.52 o                         
  -4   2  14        526.99        527.83        23.72 o                         
  -3   2  14         29.67         21.12         9.23 o                         
  -2   2  14        569.90        575.13        18.56 o                         
  -1   2  14        242.57        251.51        10.15 o                         
   0   2  14        717.37        659.46        19.94 o                         
   1   2  14        242.34        275.32        13.62 o                         
   2   2  14        569.52        544.90        14.30 o                         
   3   2  14         29.75         27.75         9.34 o                         
   4   2  14        527.28        542.14        18.12 o                         
   5   2  14         14.32         15.83        10.55 o                         
   6   2  14         32.90         69.05        17.30 o                         
  -6   3  14         34.74         36.36        13.02 o                         
  -5   3  14         16.49          0.88        11.24 o                         
  -4   3  14        127.23        127.75        11.26 o                         
  -3   3  14        844.87        866.01        23.54 o                         
  -2   3  14        518.62        506.92        14.17 o                         
  -1   3  14        437.02        446.50        15.16 o                         
   0   3  14        662.51        697.37        23.03 o                         
   1   3  14        436.99        437.58        14.60 o                         
   2   3  14        518.79        533.78        14.68 o                         
   3   3  14        845.27        877.30        42.30 o                         
   4   3  14        127.24         96.67        11.05 o                         
   5   3  14         16.47         19.18        10.80 o                         
   6   3  14         34.76         39.99        13.85 o                         
  -6   4  14          3.89         23.54        13.51 o                         
  -5   4  14         60.20         51.23        11.72 o                         
  -4   4  14         33.04         37.15         9.96 o                         
  -3   4  14       1250.86       1218.48        30.56 o                         
  -2   4  14        646.61        635.65        16.75 o                         
  -1   4  14         61.86         66.18         9.23 o                         
   0   4  14        443.30        439.05        18.42 o                         
   1   4  14         61.80         72.30         7.51 o                         
   2   4  14        647.47        694.43        18.05 o                         
   3   4  14       1250.78       1210.52        53.40 o                         
   4   4  14         33.10         30.72         9.91 o                         
   5   4  14         60.18         70.45        11.17 o                         
   6   4  14          3.90         15.32        13.07 o                         
  -5   5  14         32.85         33.74        12.79 o                         
  -4   5  14        146.23        132.15         9.80 o                         
  -3   5  14        335.95        326.72        12.22 o                         
  -2   5  14        278.65        271.49        10.54 o                         
  -1   5  14         57.16         59.75         7.26 o                         
   0   5  14         20.47         10.82         8.91 o                         
   1   5  14         57.04         59.58         7.97 o                         
   2   5  14        278.84        287.49        12.07 o                         
   3   5  14        336.28        338.32        18.73 o                         
   4   5  14        146.06        136.02        11.02 o                         
   5   5  14         33.05         57.47        10.42 o                         
  -5   6  14         12.34         -0.53        10.33 o                         
  -4   6  14         21.96         18.03         8.94 o                         
  -3   6  14        189.07        188.15        10.92 o                         
  -2   6  14         42.22         49.16         7.77 o                         
  -1   6  14          8.73          9.03         8.00 o                         
   0   6  14        413.92        405.01        13.25 o                         
   1   6  14          8.76         27.48         7.89 o                         
   2   6  14         42.44         38.07         8.10 o                         
   3   6  14        189.07        177.30        10.46 o                         
   4   6  14         21.98         19.32         8.47 o                         
   5   6  14         12.36         12.58        11.24 o                         
  -5   7  14        129.04        121.44        12.78 o                         
  -4   7  14        307.98        306.29        12.45 o                         
  -3   7  14        516.17        496.73        22.43 o                         
  -2   7  14        432.66        442.30        13.37 o                         
  -1   7  14         73.48         53.96         8.04 o                         
   0   7  14        222.09        237.62         9.39 o                         
   1   7  14         73.52         86.37         8.82 o                         
   2   7  14        432.36        412.03        14.94 o                         
   3   7  14        515.71        474.60        17.81 o                         
   4   7  14        308.00        265.32        13.33 o                         
   5   7  14        129.33        138.06        14.94 o                         
  -5   8  14        104.52        100.31        16.09 o                         
  -4   8  14         24.65         49.30         9.57 o                         
  -3   8  14        106.25         87.59         9.38 o                         
  -2   8  14         40.02         27.71         7.89 o                         
  -1   8  14        170.58        172.19         9.63 o                         
   0   8  14         89.40         99.37         8.52 o                         
   1   8  14        170.62        183.61        10.71 o                         
   2   8  14         40.09         55.97        10.42 o                         
   3   8  14        106.17        111.43        10.29 o                         
   4   8  14         24.75         50.50         9.67 o                         
   5   8  14        104.51         85.18        24.92 o                         
  -5   9  14        473.03        528.47        29.03 o                         
  -4   9  14         64.00         64.88        10.06 o                         
  -3   9  14         13.01         23.61         9.25 o                         
  -2   9  14        248.57        221.45        10.33 o                         
  -1   9  14        219.86        208.85        10.42 o                         
   0   9  14         20.82         45.11         8.19 o                         
   1   9  14        220.07        234.56        11.44 o                         
   2   9  14        248.51        223.79        11.12 o                         
   3   9  14         13.01         20.81        10.01 o                         
   4   9  14         64.01         59.58        12.20 o                         
   5   9  14        472.63        440.62        30.30 o                         
  -4  10  14         14.05         36.16        14.91 o                         
  -3  10  14         11.80         21.35         9.12 o                         
  -2  10  14       1207.26       1204.71        28.97 o                         
  -1  10  14        170.43        169.43         8.95 o                         
   0  10  14        354.04        351.36        14.15 o                         
   1  10  14        170.58        177.51        11.03 o                         
   2  10  14       1205.97       1145.22        29.39 o                         
   3  10  14         11.80          8.36        11.36 o                         
   4  10  14         14.09         27.27        12.01 o                         
  -4  11  14         92.82        113.14        16.19 o                         
  -3  11  14        104.02        120.04        11.36 o                         
  -2  11  14         76.48        103.87         9.44 o                         
  -1  11  14        549.21        552.37        16.04 o                         
   0  11  14          4.85         13.62         8.63 o                         
   1  11  14        549.60        514.75        18.20 o                         
   2  11  14         76.57        100.55        10.66 o                         
   3  11  14        103.95         91.04        13.64 o                         
   4  11  14         92.63         88.99        22.63 o                         
  -4  12  14         34.94         22.74        18.44 o                         
  -3  12  14          5.68         30.19        12.96 o                         
  -2  12  14        190.94        184.37         9.95 o                         
  -1  12  14        177.69        187.22         9.71 o                         
   0  12  14        412.20        401.21        13.40 o                         
   1  12  14        177.64        184.41        12.93 o                         
   2  12  14        191.05        164.93        12.08 o                         
   3  12  14          5.67          5.00        13.34 o                         
   4  12  14         34.93         44.07        14.98 o                         
  -3  13  14         34.68         43.27        15.82 o                         
  -2  13  14          4.83         12.24         9.45 o                         
  -1  13  14        229.40        233.39        11.35 o                         
   0  13  14         85.56        101.93         9.63 o                         
   1  13  14        229.34        246.94        14.33 o                         
   2  13  14          4.87         19.30        11.71 o                         
   3  13  14         34.56         51.35        14.28 o                         
  -2  14  14         64.94         77.10        10.51 o                         
  -1  14  14        105.49        113.44        10.12 o                         
   0  14  14        233.69        226.89        11.58 o                         
   1  14  14        105.35        127.29        12.91 o                         
   2  14  14         64.93         86.56        12.62 o                         
  -1  15  14         64.15         59.15        10.62 o                         
   0  15  14         19.35         36.45        11.38 o                         
   1  15  14         64.26         35.17        14.26 o                         
   1   0  15          0.29          7.28         6.96 o                         
   2   0  15          4.20          6.05         4.91 o                         
   3   0  15       1119.26       1177.29        34.30 o                         
   4   0  15        294.62        308.84        13.82 o                         
   5   0  15         43.51         63.93        10.81 o                         
   6   0  15          6.40         28.54        14.03 o                         
  -6   1  15         21.18         52.28        14.09 o                         
  -5   1  15          8.42          4.62        10.47 o                         
  -4   1  15        408.59        381.77        17.23 o                         
  -3   1  15         43.11         45.20        10.11 o                         
  -2   1  15        144.08        139.22         7.40 o                         
  -1   1  15        238.24        239.14         9.64 o                         
   0   1  15         29.76         23.34         7.20 o                         
   1   1  15        237.86        245.04         9.52 o                         
   2   1  15        144.04        141.40         7.82 o                         
   3   1  15         43.07         52.70         9.94 o                         
   4   1  15        408.64        395.12        16.12 o                         
   5   1  15          8.45          6.53        10.45 o                         
   6   1  15         21.23         19.20        16.71 o                         
  -5   2  15        115.05        104.42        11.94 o                         
  -4   2  15         80.32         77.72        11.79 o                         
  -3   2  15        434.00        410.25        15.45 o                         
  -2   2  15        561.84        566.64        15.96 o                         
  -1   2  15        150.73        151.86         8.23 o                         
   0   2  15         12.17         14.52         7.36 o                         
   1   2  15        150.76        154.59         8.50 o                         
   2   2  15        562.05        537.92        15.81 o                         
   3   2  15        433.85        418.51        17.62 o                         
   4   2  15         80.09         73.48        10.92 o                         
   5   2  15        114.92        138.83        11.36 o                         
  -5   3  15         49.39         38.68        11.94 o                         
  -4   3  15        450.52        404.93        19.55 o                         
  -3   3  15        220.05        215.91        10.60 o                         
  -2   3  15        131.27        129.84         7.54 o                         
  -1   3  15        399.65        375.79        14.04 o                         
   0   3  15        348.76        357.35        29.67 o                         
   1   3  15        399.31        392.13        17.09 o                         
   2   3  15        131.26        149.65         8.41 o                         
   3   3  15        220.26        223.31        19.90 o                         
   4   3  15        450.25        409.36        16.63 o                         
   5   3  15         49.48         45.33        11.33 o                         
  -5   4  15        101.81        127.10        15.05 o                         
  -4   4  15          4.87          0.43         9.01 o                         
  -3   4  15        376.04        366.35        13.21 o                         
  -2   4  15        686.65        680.79        19.91 o                         
  -1   4  15         51.36         45.38         8.53 o                         
   0   4  15        804.77        852.47        30.29 o                         
   1   4  15         51.41         41.11         7.57 o                         
   2   4  15        686.32        697.53        18.41 o                         
   3   4  15        375.96        354.60        23.79 o                         
   4   4  15          4.95          6.35        10.78 o                         
   5   4  15        101.86        109.49        12.39 o                         
  -5   5  15         61.80         60.16        13.55 o                         
  -4   5  15         94.07         87.71         9.50 o                         
  -3   5  15        813.86        805.78        26.86 o                         
  -2   5  15        102.93         91.18         8.80 o                         
  -1   5  15         34.22         23.89         7.52 o                         
   0   5  15        276.07        282.81        22.60 o                         
   1   5  15         34.08         32.50         8.15 o                         
   2   5  15        103.01        104.30         9.68 o                         
   3   5  15        813.61        809.65        38.71 o                         
   4   5  15         94.00        114.69        12.12 o                         
   5   5  15         61.74         71.06        11.57 o                         
  -5   6  15         20.76         26.88        10.63 o                         
  -4   6  15        505.80        472.26        15.55 o                         
  -3   6  15        323.09        302.01        13.06 o                         
  -2   6  15        682.09        645.12        18.44 o                         
  -1   6  15         22.69         36.08         8.73 o                         
   0   6  15        115.94        104.01         9.59 o                         
   1   6  15         22.62         24.28         8.51 o                         
   2   6  15        682.59        675.75        18.43 o                         
   3   6  15        323.03        274.42        15.15 o                         
   4   6  15        506.22        449.09        21.66 o                         
   5   6  15         20.75         19.13        12.96 o                         
  -5   7  15         26.39         25.29        14.26 o                         
  -4   7  15         48.08         56.74        10.21 o                         
  -3   7  15         54.69         43.36         9.71 o                         
  -2   7  15        387.98        363.59        12.16 o                         
  -1   7  15        187.38        163.97        10.43 o                         
   0   7  15        907.60        910.22        21.71 o                         
   1   7  15        187.18        198.11        10.58 o                         
   2   7  15        388.04        366.66        13.97 o                         
   3   7  15         54.57         43.20         8.61 o                         
   4   7  15         48.17         72.78        18.34 o                         
   5   7  15         26.39         34.23        23.44 o                         
  -5   8  15         20.30         66.21        23.28 o                         
  -4   8  15        126.40        108.64        10.71 o                         
  -3   8  15         78.80         78.17         9.64 o                         
  -2   8  15        215.79        214.62        10.11 o                         
  -1   8  15        133.94        125.27         9.37 o                         
   0   8  15          1.60         20.95         7.86 o                         
   1   8  15        133.88        128.67         9.58 o                         
   2   8  15        215.85        233.08        11.67 o                         
   3   8  15         78.78         76.50         9.42 o                         
   4   8  15        126.72        113.33        15.69 o                         
   5   8  15         20.29         39.95        24.58 o                         
  -4   9  15         39.39         40.67        11.98 o                         
  -3   9  15        348.66        360.03        13.81 o                         
  -2   9  15        667.31        707.79        19.05 o                         
  -1   9  15         11.20         12.09         8.07 o                         
   0   9  15         20.52         26.95         8.08 o                         
   1   9  15         11.30         33.16         9.16 o                         
   2   9  15        667.21        656.46        20.98 o                         
   3   9  15        348.83        347.60        14.15 o                         
   4   9  15         39.50         45.01        17.98 o                         
  -4  10  15        227.61        226.44        18.19 o                         
  -3  10  15         89.00        109.06        10.60 o                         
  -2  10  15         67.09         58.47         9.30 o                         
  -1  10  15        450.21        429.88        18.44 o                         
   0  10  15        411.60        405.24        12.99 o                         
   1  10  15        450.59        415.28        14.26 o                         
   2  10  15         66.83         67.71         9.93 o                         
   3  10  15         89.01         86.75        12.12 o                         
   4  10  15        227.67        218.12        23.37 o                         
  -4  11  15        108.83        132.99        21.59 o                         
  -3  11  15         60.05         82.35        12.00 o                         
  -2  11  15        290.51        278.70        11.28 o                         
  -1  11  15         58.91         53.08         8.42 o                         
   0  11  15        126.58        124.75         8.98 o                         
   1  11  15         58.82         71.58        10.76 o                         
   2  11  15        290.47        267.65        14.12 o                         
   3  11  15         60.19         72.74        12.83 o                         
   4  11  15        108.89        133.33        14.67 o                         
  -3  12  15         38.29         58.11        16.90 o                         
  -2  12  15         27.31         29.79        11.68 o                         
  -1  12  15         41.71         40.75         8.65 o                         
   0  12  15          4.85         12.51         8.42 o                         
   1  12  15         41.76         41.61        11.54 o                         
   2  12  15         27.14         47.90        12.04 o                         
   3  12  15         38.26         25.92        15.38 o                         
  -3  13  15         19.79         52.82        16.25 o                         
  -2  13  15          9.34         -1.97        10.43 o                         
  -1  13  15        298.13        289.30        13.93 o                         
   0  13  15          2.81         20.42         9.11 o                         
   1  13  15        297.70        306.84        15.84 o                         
   2  13  15          9.36         31.24        12.07 o                         
   3  13  15         19.83         39.89        18.13 o                         
  -2  14  15         87.84         92.18        13.45 o                         
  -1  14  15        320.51        320.19        14.60 o                         
   0  14  15          5.10         29.49        10.13 o                         
   1  14  15        320.39        326.64        16.43 o                         
   2  14  15         87.74        100.31        12.99 o                         
  -1  15  15         32.73         63.68        10.99 o                         
   0  15  15        172.12        213.68        12.75 o                         
   1  15  15         32.79         43.92        14.57 o                         
   0   0  16        350.54        379.20        15.51 o                         
   1   0  16        842.57        861.61        22.45 o                         
   2   0  16        862.02        837.57        18.89 o                         
   3   0  16         24.38         19.63         9.79 o                         
   4   0  16        332.00        316.27        14.30 o                         
   5   0  16        404.21        433.13        17.97 o                         
  -5   1  16          4.78          7.51        11.91 o                         
  -4   1  16        142.51        163.12        11.87 o                         
  -3   1  16        196.71        209.13        12.51 o                         
  -2   1  16        187.58        189.44        13.11 o                         
  -1   1  16        150.95        144.79         9.28 o                         
   0   1  16         44.56         52.76         8.11 o                         
   1   1  16        150.89        145.60         8.05 o                         
   2   1  16        187.63        178.21         7.96 o                         
   3   1  16        196.36        187.00        11.47 o                         
   4   1  16        142.42        152.72        12.24 o                         
   5   1  16          4.86         15.88        11.95 o                         
  -5   2  16        200.40        174.11        13.19 o                         
  -4   2  16        123.87        107.62        12.82 o                         
  -3   2  16         93.84         85.24         9.42 o                         
  -2   2  16        125.14        110.98         7.57 o                         
  -1   2  16        107.30         86.91         9.14 o                         
   0   2  16         36.05         26.49         8.08 o                         
   1   2  16        107.26        125.90         9.25 o                         
   2   2  16        125.14        125.73         9.96 o                         
   3   2  16         93.62        116.03        10.26 o                         
   4   2  16        123.95        141.96        12.03 o                         
   5   2  16        200.45        198.97        12.57 o                         
  -5   3  16         72.16         62.87        12.59 o                         
  -4   3  16         58.19         71.75        10.86 o                         
  -3   3  16         34.18         14.43         8.90 o                         
  -2   3  16        843.41        866.09        22.45 o                         
  -1   3  16        273.73        269.75        12.20 o                         
   0   3  16        444.78        429.49        36.15 o                         
   1   3  16        273.49        262.18        11.42 o                         
   2   3  16        843.43        839.96        22.32 o                         
   3   3  16         34.00         28.88         9.45 o                         
   4   3  16         58.13         56.61        12.14 o                         
   5   3  16         72.29         60.52        12.51 o                         
  -5   4  16         65.94         96.76        14.44 o                         
  -4   4  16         85.46         71.40         9.79 o                         
  -3   4  16        243.89        252.67        11.54 o                         
  -2   4  16        489.45        461.05        14.58 o                         
  -1   4  16        214.52        206.18        11.31 o                         
   0   4  16        501.99        499.32        30.69 o                         
   1   4  16        214.30        203.62        13.93 o                         
   2   4  16        489.70        485.11        16.42 o                         
   3   4  16        243.80        274.81        15.80 o                         
   4   4  16         85.48         96.79        11.93 o                         
   5   4  16         66.07         41.09        14.02 o                         
  -5   5  16         67.56         84.39        11.87 o                         
  -4   5  16        313.11        265.58        17.54 o                         
  -3   5  16         95.75         81.66         9.48 o                         
  -2   5  16         24.25         26.13         7.81 o                         
  -1   5  16        147.20        146.71         9.16 o                         
   0   5  16         78.41         83.00        12.69 o                         
   1   5  16        147.15        131.84         9.64 o                         
   2   5  16         24.22         17.76         9.61 o                         
   3   5  16         95.52         75.53         8.58 o                         
   4   5  16        312.83        320.89        18.20 o                         
   5   5  16         67.57         95.85        12.82 o                         
  -5   6  16        111.56        132.94        12.31 o                         
  -4   6  16         74.45         66.88        10.50 o                         
  -3   6  16        102.13         90.60        10.36 o                         
  -2   6  16         92.51         84.61         8.56 o                         
  -1   6  16         22.29         16.46         9.00 o                         
   0   6  16         27.02         16.01         9.62 o                         
   1   6  16         22.22         12.47         9.54 o                         
   2   6  16         92.75         84.25        10.25 o                         
   3   6  16        102.03         84.32         9.94 o                         
   4   6  16         74.42         55.40        21.40 o                         
   5   6  16        111.72        111.72        16.54 o                         
  -5   7  16        140.67        115.64        15.17 o                         
  -4   7  16         81.84         94.06        10.96 o                         
  -3   7  16         20.09         30.68        10.22 o                         
  -2   7  16         65.65         73.36         8.25 o                         
  -1   7  16         97.83         98.16        10.09 o                         
   0   7  16        313.92        325.98        12.84 o                         
   1   7  16         97.74         84.94         9.60 o                         
   2   7  16         65.80         77.90         9.29 o                         
   3   7  16         20.02         25.28        10.21 o                         
   4   7  16         81.83         68.45        20.05 o                         
   5   7  16        140.59        238.49        49.10 o                         
  -4   8  16         50.34         69.99        13.18 o                         
  -3   8  16         12.13         29.15         9.74 o                         
  -2   8  16        184.17        170.50         9.69 o                         
  -1   8  16         37.09         40.33         9.33 o                         
   0   8  16        246.59        245.18        10.32 o                         
   1   8  16         37.19         51.62         9.22 o                         
   2   8  16        184.31        192.18        14.91 o                         
   3   8  16         12.13         18.42         9.09 o                         
   4   8  16         50.38         64.61        16.64 o                         
  -4   9  16         15.84         16.11        11.47 o                         
  -3   9  16        151.66        158.64        11.21 o                         
  -2   9  16        420.53        412.30        14.45 o                         
  -1   9  16         15.24          4.97         8.32 o                         
   0   9  16         90.76         80.84         8.71 o                         
   1   9  16         15.22         15.81         9.40 o                         
   2   9  16        420.31        389.13        19.29 o                         
   3   9  16        151.76        129.61        12.27 o                         
   4   9  16         15.87         22.31        18.79 o                         
  -4  10  16         39.57         59.97        16.69 o                         
  -3  10  16          0.80         10.82        11.02 o                         
  -2  10  16         94.23         80.44         9.81 o                         
  -1  10  16         43.89         54.61         8.48 o                         
   0  10  16        131.73        138.69         9.42 o                         
   1  10  16         43.91         38.68         9.77 o                         
   2  10  16         93.87         97.65        10.51 o                         
   3  10  16          0.79        -10.76        13.65 o                         
   4  10  16         39.46         58.52        13.83 o                         
  -3  11  16        203.86        213.80        14.14 o                         
  -2  11  16         83.84         95.69        11.54 o                         
  -1  11  16         51.57         49.56         8.65 o                         
   0  11  16        103.27        112.11        10.19 o                         
   1  11  16         51.65         41.95        11.03 o                         
   2  11  16         83.83         82.55        12.18 o                         
   3  11  16        203.34        183.66        17.46 o                         
  -3  12  16         20.30         33.33        17.30 o                         
  -2  12  16         84.20        117.05        11.66 o                         
  -1  12  16        125.51        129.72         9.62 o                         
   0  12  16         78.41         80.19         9.50 o                         
   1  12  16        125.49        150.59        12.49 o                         
   2  12  16         84.24         89.42        12.71 o                         
   3  12  16         20.30         20.39        14.77 o                         
  -2  13  16         44.77         34.99        12.13 o                         
  -1  13  16        160.49        167.64        11.57 o                         
   0  13  16        145.82        123.94        10.20 o                         
   1  13  16        160.54        162.36        14.58 o                         
   2  13  16         44.82         86.15        12.70 o                         
  -1  14  16         12.20         20.91        11.04 o                         
   0  14  16          0.21          7.50        10.94 o                         
   1  14  16         12.21         31.77        13.02 o                         
   1   0  17       1544.72       1568.16        40.15 o                         
   2   0  17        119.69        111.31         8.06 o                         
   3   0  17          1.01          1.43        10.02 o                         
   4   0  17        168.81        163.41        17.45 o                         
   5   0  17         43.64         46.23        12.49 o                         
  -5   1  17        678.57        650.18        22.24 o                         
  -4   1  17        121.66        129.00        11.84 o                         
  -3   1  17         10.39          5.37         9.22 o                         
  -2   1  17       1106.21       1138.92        29.47 o                         
  -1   1  17         27.75         31.53         8.71 o                         
   0   1  17         45.14         43.16         8.14 o                         
   1   1  17         27.79         31.92         7.53 o                         
   2   1  17       1105.97       1109.72        25.79 o                         
   3   1  17         10.34         19.13        10.16 o                         
   4   1  17        121.91        127.71        14.75 o                         
   5   1  17        678.70        659.98        22.74 o                         
  -5   2  17        145.16        134.83        13.22 o                         
  -4   2  17         28.90         24.81        10.95 o                         
  -3   2  17        148.51        140.81        11.63 o                         
  -2   2  17         57.95         58.82         7.15 o                         
  -1   2  17        438.20        457.52        14.54 o                         
   0   2  17        144.60        141.36         9.73 o                         
   1   2  17        438.36        443.55        14.07 o                         
   2   2  17         58.15         62.46         6.68 o                         
   3   2  17        148.60        153.63        10.86 o                         
   4   2  17         28.75         46.96        11.63 o                         
   5   2  17        145.06        172.60        16.40 o                         
  -5   3  17        439.39        453.91        22.20 o                         
  -4   3  17         65.09         64.05        10.78 o                         
  -3   3  17         27.63         32.77         9.53 o                         
  -2   3  17         49.77         53.12        11.17 o                         
  -1   3  17        375.21        347.72        14.08 o                         
   0   3  17        359.10        326.80        28.09 o                         
   1   3  17        375.70        350.19        15.95 o                         
   2   3  17         49.70         66.01         8.31 o                         
   3   3  17         27.50         26.65         9.80 o                         
   4   3  17         65.09         91.92        12.02 o                         
   5   3  17        439.21        408.05        32.28 o                         
  -5   4  17         98.78        105.18        17.44 o                         
  -4   4  17        175.09        163.94        15.88 o                         
  -3   4  17          2.49         -5.43         9.38 o                         
  -2   4  17        257.19        250.46        11.23 o                         
  -1   4  17        133.59        134.02        11.93 o                         
   0   4  17        167.43        188.78        14.62 o                         
   1   4  17        133.70        136.35         9.14 o                         
   2   4  17        257.55        243.10        11.34 o                         
   3   4  17          2.51         21.05        13.20 o                         
   4   4  17        175.45        179.28        21.56 o                         
   5   4  17         98.80         82.97        21.53 o                         
  -5   5  17         42.91         60.43        12.62 o                         
  -4   5  17          3.04          1.32        10.54 o                         
  -3   5  17         26.70         48.32         9.64 o                         
  -2   5  17         69.15         58.85         9.05 o                         
  -1   5  17         10.63          9.37         8.16 o                         
   0   5  17         33.56         27.90        17.40 o                         
   1   5  17         10.60         13.36         8.45 o                         
   2   5  17         69.24         72.18        12.92 o                         
   3   5  17         26.70         30.80         7.97 o                         
   4   5  17          3.04         25.36        14.90 o                         
   5   5  17         42.82         40.77        17.52 o                         
  -4   6  17        230.01        219.24        12.88 o                         
  -3   6  17        115.29        110.45        10.98 o                         
  -2   6  17        373.65        396.48        13.23 o                         
  -1   6  17         22.67         11.49        10.30 o                         
   0   6  17          1.53          8.55        11.95 o                         
   1   6  17         22.65         21.98         9.87 o                         
   2   6  17        373.97        393.44        21.79 o                         
   3   6  17        115.25        107.46        19.91 o                         
   4   6  17        229.99        169.31        26.39 o                         
  -4   7  17        185.79        172.25        12.47 o                         
  -3   7  17         75.93         74.16        10.94 o                         
  -2   7  17        376.75        364.03        17.82 o                         
  -1   7  17         57.91         47.19         9.53 o                         
   0   7  17         74.36         61.42         9.69 o                         
   1   7  17         57.75         66.36        10.45 o                         
   2   7  17        376.82        400.19        18.25 o                         
   3   7  17         75.78         69.72        10.36 o                         
   4   7  17        185.96        123.78        29.54 o                         
  -4   8  17        152.87        115.14        12.31 o                         
  -3   8  17        125.80        152.05        16.47 o                         
  -2   8  17         24.27         19.49         8.90 o                         
  -1   8  17         42.27         38.93         9.72 o                         
   0   8  17        119.40        128.87        10.60 o                         
   1   8  17         42.18         42.78         9.39 o                         
   2   8  17         24.37         41.26        11.16 o                         
   3   8  17        125.73        124.95        20.92 o                         
   4   8  17        152.55        125.80        16.46 o                         
  -4   9  17         93.35         92.89        17.42 o                         
  -3   9  17        122.53        113.37        11.97 o                         
  -2   9  17        524.71        565.80        17.60 o                         
  -1   9  17         38.47         39.77         8.68 o                         
   0   9  17         24.81         46.70        10.25 o                         
   1   9  17         38.61         69.14         9.96 o                         
   2   9  17        524.58        564.25        22.38 o                         
   3   9  17        122.35        132.54        15.51 o                         
   4   9  17         93.44         79.74        15.63 o                         
  -3  10  17          4.46         15.18        11.49 o                         
  -2  10  17        231.06        224.07        12.30 o                         
  -1  10  17        367.60        347.51        12.05 o                         
   0  10  17        225.96        249.00        11.09 o                         
   1  10  17        367.75        363.57        20.07 o                         
   2  10  17        231.31        226.41        14.05 o                         
   3  10  17          4.45          8.13        13.79 o                         
  -3  11  17         66.18         91.17        15.74 o                         
  -2  11  17         91.94         94.70        13.86 o                         
  -1  11  17         28.69         37.26         8.92 o                         
   0  11  17          0.31         13.16         9.08 o                         
   1  11  17         28.65         21.04        11.31 o                         
   2  11  17         92.05         95.56        12.69 o                         
   3  11  17         66.21         77.21        15.34 o                         
  -2  12  17         20.31         45.75        11.66 o                         
  -1  12  17        143.77        142.18        11.53 o                         
   0  12  17        370.12        383.15        13.54 o                         
   1  12  17        143.82        164.99        14.42 o                         
   2  12  17         20.40         36.51        12.54 o                         
  -1  13  17        195.68        172.79        11.89 o                         
   0  13  17         59.08         84.33        11.00 o                         
   1  13  17        195.79        191.58        16.19 o                         
   0   0  18         56.40         44.34        10.79 o                         
   1   0  18        319.80        321.80        11.83 o                         
   2   0  18       2044.96       2041.59        42.55 o                         
   3   0  18         58.03         58.89         9.83 o                         
   4   0  18        104.14        100.69        13.28 o                         
   5   0  18         38.26         52.98        17.08 o                         
  -5   1  18         86.44        105.94        16.26 o                         
  -4   1  18          6.62         14.31        12.05 o                         
  -3   1  18        186.82        157.93        10.82 o                         
  -2   1  18        183.49        182.23         9.10 o                         
  -1   1  18        221.23        210.31        10.73 o                         
   0   1  18         34.87         27.16         8.84 o                         
   1   1  18        220.93        239.15        11.25 o                         
   2   1  18        183.51        176.61        10.62 o                         
   3   1  18        186.94        197.36        12.45 o                         
   4   1  18          6.64         31.01        11.19 o                         
   5   1  18         86.37         90.15        17.29 o                         
  -5   2  18         86.26        115.15        20.57 o                         
  -4   2  18         85.87         85.40        11.24 o                         
  -3   2  18         86.65         93.97        10.24 o                         
  -2   2  18        318.82        327.90        12.01 o                         
  -1   2  18        180.54        189.03        12.80 o                         
   0   2  18          1.67          7.85         9.08 o                         
   1   2  18        180.48        198.95        10.60 o                         
   2   2  18        319.03        310.15        20.25 o                         
   3   2  18         86.63        117.64        11.75 o                         
   4   2  18         86.01         92.24        11.67 o                         
   5   2  18         86.30        104.36        17.76 o                         
  -5   3  18          9.12         10.49        16.90 o                         
  -4   3  18         47.89         47.04        11.27 o                         
  -3   3  18         55.49         45.86         9.86 o                         
  -2   3  18        185.06        171.21         9.27 o                         
  -1   3  18        306.24        310.56        13.80 o                         
   0   3  18        235.61        244.87        25.44 o                         
   1   3  18        305.96        327.91        22.68 o                         
   2   3  18        185.17        193.87         8.72 o                         
   3   3  18         55.44         59.35        11.71 o                         
   4   3  18         47.90         46.01        12.52 o                         
   5   3  18          9.06         51.60        22.11 o                         
  -4   4  18         43.15         38.11        12.77 o                         
  -3   4  18        369.64        339.69        20.02 o                         
  -2   4  18         14.86         16.49         7.88 o                         
  -1   4  18        368.26        369.78        15.10 o                         
   0   4  18        586.99        652.99        25.00 o                         
   1   4  18        368.59        379.06        17.55 o                         
   2   4  18         14.88         33.59         8.96 o                         
   3   4  18        369.59        415.04        21.25 o                         
   4   4  18         43.18         52.55        12.38 o                         
  -4   5  18        182.60        167.04        12.56 o                         
  -3   5  18        252.68        251.89        17.58 o                         
  -2   5  18        160.68        157.48        13.09 o                         
  -1   5  18         87.14        107.27         9.75 o                         
   0   5  18        306.81        307.02        20.51 o                         
   1   5  18         87.22        100.49         9.80 o                         
   2   5  18        160.71        149.53        13.34 o                         
   3   5  18        252.42        212.63        14.63 o                         
   4   5  18        182.52        162.05        21.90 o                         
  -4   6  18          8.57         24.78        11.22 o                         
  -3   6  18        619.41        582.06        19.39 o                         
  -2   6  18        110.89        103.45         8.93 o                         
  -1   6  18         38.02         28.70         9.77 o                         
   0   6  18          0.09          3.08        10.45 o                         
   1   6  18         37.95         38.08        10.28 o                         
   2   6  18        110.88         99.60        10.94 o                         
   3   6  18        619.19        562.53        46.98 o                         
   4   6  18          8.52         -1.97        27.42 o                         
  -4   7  18        138.36        127.73        12.67 o                         
  -3   7  18        236.06        237.14        13.34 o                         
  -2   7  18         78.66        106.38         9.14 o                         
  -1   7  18        166.34        143.46        11.71 o                         
   0   7  18        182.44        161.86        10.94 o                         
   1   7  18        166.33        147.57        12.14 o                         
   2   7  18         78.84         66.65        10.98 o                         
   3   7  18        235.80        219.91        22.54 o                         
   4   7  18        138.29        136.11        29.74 o                         
  -4   8  18        242.46        243.92        14.68 o                         
  -3   8  18         43.20         37.23        11.42 o                         
  -2   8  18         10.10         18.46         9.42 o                         
  -1   8  18          8.00         21.34         9.84 o                         
   0   8  18          1.99          9.57         9.97 o                         
   1   8  18          7.97          9.87         9.63 o                         
   2   8  18         10.13          0.93        11.19 o                         
   3   8  18         43.20         55.90        12.98 o                         
   4   8  18        242.50        213.35        20.83 o                         
  -3   9  18        579.97        606.35        20.51 o                         
  -2   9  18         82.34         93.48        10.59 o                         
  -1   9  18        193.15        191.49        11.04 o                         
   0   9  18         14.67         26.96        10.28 o                         
   1   9  18        193.38        197.32        12.81 o                         
   2   9  18         82.33         98.01        11.94 o                         
   3   9  18        580.17        608.27        27.50 o                         
  -3  10  18         73.86         88.58        13.41 o                         
  -2  10  18        318.39        288.20        14.83 o                         
  -1  10  18         94.89         90.45        10.03 o                         
   0  10  18        664.63        676.84        19.46 o                         
   1  10  18         94.72         87.31        12.88 o                         
   2  10  18        318.77        305.13        15.66 o                         
   3  10  18         73.92         93.42        14.99 o                         
  -2  11  18         92.10         94.86        12.80 o                         
  -1  11  18         40.52         35.84         9.58 o                         
   0  11  18        121.02        107.65        11.10 o                         
   1  11  18         40.48         35.25        14.34 o                         
   2  11  18         92.11        116.18        14.53 o                         
  -2  12  18         11.06         50.91        13.37 o                         
  -1  12  18        110.69        120.70        11.58 o                         
   0  12  18         54.54         52.58        12.30 o                         
   1  12  18        110.80        116.72        14.04 o                         
   2  12  18         11.05         47.95        14.29 o                         
   0  13  18         25.54         38.30        13.63 o                         
   1   0  19          1.11         15.87         8.24 o                         
   2   0  19        495.47        487.74        13.94 o                         
   3   0  19         20.00         10.35        10.04 o                         
   4   0  19         19.96         30.52        14.88 o                         
  -4   1  19         14.09         32.24        11.39 o                         
  -3   1  19          9.88          6.53        10.18 o                         
  -2   1  19        221.28        211.28        11.03 o                         
  -1   1  19        662.69        668.33        19.26 o                         
   0   1  19         70.17         69.48         9.14 o                         
   1   1  19        663.42        728.13        18.93 o                         
   2   1  19        221.43        206.13        11.02 o                         
   3   1  19          9.88         14.02         9.92 o                         
   4   1  19         14.16         51.38        16.59 o                         
  -4   2  19         61.66         73.28        11.61 o                         
  -3   2  19         22.42         30.36        10.14 o                         
  -2   2  19        108.26        133.55         8.65 o                         
  -1   2  19          5.44         -4.80         9.33 o                         
   0   2  19         13.98         18.25         9.37 o                         
   1   2  19          5.47         14.59         8.73 o                         
   2   2  19        107.97        133.62        10.68 o                         
   3   2  19         22.50         48.03        10.76 o                         
   4   2  19         61.84         62.90        16.34 o                         
  -4   3  19         43.49         40.83        11.72 o                         
  -3   3  19         50.68         62.40        12.54 o                         
  -2   3  19          6.12         11.51         7.20 o                         
  -1   3  19         45.81         47.43         9.98 o                         
   0   3  19         72.39        106.14        12.80 o                         
   1   3  19         45.91         42.69        10.12 o                         
   2   3  19          6.13         12.31         6.91 o                         
   3   3  19         50.55         50.03        12.04 o                         
   4   3  19         43.53         73.40        16.29 o                         
  -4   4  19        144.50        121.43        12.53 o                         
  -3   4  19        139.05        106.24        14.92 o                         
  -2   4  19        180.79        169.10        10.08 o                         
  -1   4  19        214.64        208.15        12.43 o                         
   0   4  19         25.60         33.63        12.29 o                         
   1   4  19        214.86        185.20        10.59 o                         
   2   4  19        180.69        206.20        10.75 o                         
   3   4  19        139.17        180.22        16.38 o                         
   4   4  19        144.56        136.29        17.89 o                         
  -4   5  19        127.77        145.93        13.09 o                         
  -3   5  19        248.31        230.07        17.97 o                         
  -2   5  19        230.73        204.91        12.92 o                         
  -1   5  19        247.14        231.01        13.67 o                         
   0   5  19         21.66         16.76        11.66 o                         
   1   5  19        247.02        232.61        11.85 o                         
   2   5  19        230.38        243.97        13.07 o                         
   3   5  19        248.19        159.46        33.38 o                         
   4   5  19        127.79        152.09        24.58 o                         
  -4   6  19         69.28         73.03        15.53 o                         
  -3   6  19          8.81          6.23        11.28 o                         
  -2   6  19         73.84         51.30         8.61 o                         
  -1   6  19          4.69         18.99        10.01 o                         
   0   6  19          6.68         20.60        10.73 o                         
   1   6  19          4.67          4.80        10.50 o                         
   2   6  19         73.75         74.74        11.30 o                         
   3   6  19          8.81         21.64        10.40 o                         
   4   6  19         69.27         60.66        28.33 o                         
  -4   7  19        134.91        115.34        14.92 o                         
  -3   7  19        106.85        110.27        12.25 o                         
  -2   7  19        284.92        261.12        12.90 o                         
  -1   7  19         57.91         55.77        10.23 o                         
   0   7  19         15.65         25.91        10.20 o                         
   1   7  19         57.57         60.25        13.09 o                         
   2   7  19        285.14        266.77        29.18 o                         
   3   7  19        107.04        116.45        26.36 o                         
   4   7  19        135.01         69.17        36.26 o                         
  -3   8  19        149.76        168.17        16.50 o                         
  -2   8  19         86.95         82.18        10.96 o                         
  -1   8  19        200.42        184.23        13.22 o                         
   0   8  19          7.49         12.78        10.27 o                         
   1   8  19        200.37        180.83        11.90 o                         
   2   8  19         86.97        109.27        13.53 o                         
   3   8  19        149.53        160.43        15.86 o                         
  -3   9  19        296.88        286.43        19.38 o                         
  -2   9  19         17.99          1.26        11.75 o                         
  -1   9  19        128.85        138.29        10.43 o                         
   0   9  19         22.07         40.44        10.83 o                         
   1   9  19        128.41        133.48        13.13 o                         
   2   9  19         17.96         39.75        13.26 o                         
   3   9  19        296.78        271.16        21.22 o                         
  -2  10  19         10.66         21.52        12.26 o                         
  -1  10  19          2.58          5.62         9.71 o                         
   0  10  19         31.29         44.58        12.01 o                         
   1  10  19          2.58          5.40        11.60 o                         
   2  10  19         10.60          4.67        13.70 o                         
  -2  11  19         20.51         34.19        11.95 o                         
  -1  11  19         14.81         47.31        10.58 o                         
   0  11  19         11.86         18.79        12.25 o                         
   1  11  19         14.77         29.69        11.99 o                         
   2  11  19         20.44         48.67        14.14 o                         
  -1  12  19        242.67        209.30        23.16 o                         
   0  12  19         44.34         57.02        12.76 o                         
   1  12  19        242.66        249.53        16.44 o                         
   0   0  20        314.23        291.45        25.73 o                         
   1   0  20          1.56         -1.38         8.45 o                         
   2   0  20         80.16         75.96         7.10 o                         
   3   0  20         41.78         18.55        11.61 o                         
   4   0  20        102.74         93.47        14.62 o                         
  -4   1  20         27.49         21.26        13.78 o                         
  -3   1  20         49.49         48.39        11.78 o                         
  -2   1  20        203.67        186.67        10.40 o                         
  -1   1  20        634.88        637.83        21.73 o                         
   0   1  20        286.34        316.99        12.54 o                         
   1   1  20        634.89        704.08        18.39 o                         
   2   1  20        203.83        190.31        13.88 o                         
   3   1  20         49.63         43.12        12.36 o                         
   4   1  20         27.49         32.23        16.85 o                         
  -4   2  20         16.14         14.24        13.74 o                         
  -3   2  20        123.54        131.31        11.99 o                         
  -2   2  20        134.79        139.89         8.80 o                         
  -1   2  20        214.71        210.28        11.40 o                         
   0   2  20        152.21        142.09        10.34 o                         
   1   2  20        214.68        234.86        13.01 o                         
   2   2  20        134.92        139.14         8.25 o                         
   3   2  20        123.52        111.93        14.10 o                         
   4   2  20         16.09         34.80        16.51 o                         
  -4   3  20        195.41        212.71        23.74 o                         
  -3   3  20        103.08         97.29        12.39 o                         
  -2   3  20         55.19         49.33         7.76 o                         
  -1   3  20        328.17        334.44        15.08 o                         
   0   3  20         38.42         46.60        12.57 o                         
   1   3  20        328.28        318.70        17.56 o                         
   2   3  20         55.20         74.52         8.69 o                         
   3   3  20        102.94        136.48        16.11 o                         
   4   3  20        195.27        250.79        20.97 o                         
  -4   4  20         38.67         32.46        12.70 o                         
  -3   4  20         19.16         22.87        11.83 o                         
  -2   4  20         18.40         12.86         8.48 o                         
  -1   4  20        206.02        215.11        12.96 o                         
   0   4  20         47.69         51.99        11.71 o                         
   1   4  20        206.15        195.53        10.92 o                         
   2   4  20         18.34         27.97         7.83 o                         
   3   4  20         19.19         62.60        17.39 o                         
   4   4  20         38.70         60.81        18.18 o                         
  -4   5  20         96.28        113.74        14.45 o                         
  -3   5  20         18.65         25.62        12.31 o                         
  -2   5  20          4.82         19.04         8.91 o                         
  -1   5  20        109.69        108.12        11.46 o                         
   0   5  20          6.07         -0.72        11.95 o                         
   1   5  20        109.75        113.11        10.64 o                         
   2   5  20          4.78         18.73        11.01 o                         
   3   5  20         18.74         32.18        27.05 o                         
   4   5  20         96.37        119.15        37.41 o                         
  -3   6  20        526.33        541.21        34.78 o                         
  -2   6  20          9.43         10.69         9.23 o                         
  -1   6  20         27.07         31.70        10.52 o                         
   0   6  20        528.24        520.01        18.84 o                         
   1   6  20         27.07         27.75        10.89 o                         
   2   6  20          9.37         12.81        12.14 o                         
   3   6  20        526.46        604.90        32.98 o                         
  -3   7  20        475.12        496.25        19.80 o                         
  -2   7  20         58.74         57.00        10.52 o                         
  -1   7  20        135.37        119.32        11.76 o                         
   0   7  20         10.67         35.83        10.53 o                         
   1   7  20        135.27        122.41        14.10 o                         
   2   7  20         58.75         62.55        14.48 o                         
   3   7  20        475.19        473.73        40.90 o                         
  -3   8  20         16.13         28.22        14.09 o                         
  -2   8  20        272.75        268.82        14.62 o                         
  -1   8  20          5.37         -7.37         9.91 o                         
   0   8  20        154.34        168.19        12.50 o                         
   1   8  20          5.37         16.58        12.00 o                         
   2   8  20        272.52        290.58        19.46 o                         
   3   8  20         16.09         34.08        13.33 o                         
  -2   9  20         58.28         59.75        12.53 o                         
  -1   9  20         39.83         40.31        10.74 o                         
   0   9  20        117.12        120.86        13.44 o                         
   1   9  20         39.74         50.60        12.61 o                         
   2   9  20         58.26         58.85        14.86 o                         
  -2  10  20        351.48        375.03        26.39 o                         
  -1  10  20         10.59         21.14        12.48 o                         
   0  10  20          0.69         19.89        12.72 o                         
   1  10  20         10.62         13.49        12.87 o                         
   2  10  20        351.74        369.10        26.69 o                         
  -1  11  20         64.99         66.93        14.16 o                         
   0  11  20          0.11         -0.87        13.07 o                         
   1  11  20         65.00         64.40        13.44 o                         
   1   0  21        582.65        618.11        20.84 o                         
   2   0  21         10.56          4.12        10.07 o                         
   3   0  21         36.86         54.95        14.77 o                         
   4   0  21         39.65         37.66        14.59 o                         
  -4   1  21         11.44          9.80        14.56 o                         
  -3   1  21         11.50          1.21        14.85 o                         
  -2   1  21        200.61        191.39        14.28 o                         
  -1   1  21        226.03        219.67        13.67 o                         
   0   1  21        127.42        134.62        13.32 o                         
   1   1  21        226.00        220.43        11.41 o                         
   2   1  21        200.79        194.12         9.95 o                         
   3   1  21         11.55         44.46        14.62 o                         
   4   1  21         11.47         35.99        17.09 o                         
  -4   2  21         48.28         56.36        14.86 o                         
  -3   2  21          5.55         13.11        13.95 o                         
  -2   2  21        427.35        442.91        20.57 o                         
  -1   2  21         79.30         82.59         9.68 o                         
   0   2  21          1.18          2.43        10.86 o                         
   1   2  21         79.19        104.84        12.02 o                         
   2   2  21        427.08        411.95        14.14 o                         
   3   2  21          5.54         11.68        13.67 o                         
   4   2  21         48.33         99.93        20.45 o                         
  -3   3  21        127.04        136.91        21.74 o                         
  -2   3  21        118.69        100.58         9.51 o                         
  -1   3  21        154.28        160.66        12.11 o                         
   0   3  21        167.17        196.27        18.96 o                         
   1   3  21        154.40        154.11        13.14 o                         
   2   3  21        118.67        137.81        17.46 o                         
   3   3  21        126.92        166.19        16.44 o                         
  -3   4  21         68.06         79.15        15.67 o                         
  -2   4  21        150.66        154.04        13.09 o                         
  -1   4  21         23.56         39.33        11.55 o                         
   0   4  21        658.23        688.32        25.39 o                         
   1   4  21         23.53         46.45        11.90 o                         
   2   4  21        150.81        153.04        14.51 o                         
   3   4  21         68.04         50.00        27.18 o                         
  -3   5  21        179.50        131.53        16.28 o                         
  -2   5  21         52.72         52.06         9.72 o                         
  -1   5  21        126.09        133.07        12.17 o                         
   0   5  21         63.43         76.43        13.86 o                         
   1   5  21        126.27        125.47        17.60 o                         
   2   5  21         52.62         49.79        12.46 o                         
   3   5  21        179.59        215.38        31.66 o                         
  -3   6  21         34.55         56.57        15.97 o                         
  -2   6  21         85.21         98.31        10.66 o                         
  -1   6  21         74.95         63.76        12.52 o                         
   0   6  21          1.08         12.94        13.85 o                         
   1   6  21         74.89         82.49        13.58 o                         
   2   6  21         85.03         89.31        13.27 o                         
   3   6  21         34.57         30.51         7.09 o                         
  -2   7  21         32.41         43.29        11.62 o                         
  -1   7  21          0.30         -7.96        18.45 o                         
   0   7  21        161.99        173.26        22.01 o                         
   1   7  21          0.28          7.17        13.15 o                         
   2   7  21         32.33         24.54        13.47 o                         
  -2   8  21         38.96         21.53        13.11 o                         
  -1   8  21        347.56        343.02        18.75 o                         
   0   8  21          3.94         27.23        12.35 o                         
   1   8  21        347.16        362.91        18.37 o                         
   2   8  21         39.03         51.64        15.14 o                         
  -1   9  21         30.73         29.25        12.32 o                         
   0   9  21          3.21         46.99        13.00 o                         
   1   9  21         30.60         38.94        13.10 o                         
   0  10  21         29.97         48.50        13.28 o                         
   0   0  22        234.49        271.60        74.72 o                         
   1   0  22        401.06        428.58        24.48 o                         
   2   0  22         55.81         49.03         7.47 o                         
   3   0  22          2.42          5.14        16.12 o                         
  -3   1  22         31.33         11.58        16.25 o                         
  -2   1  22        414.47        381.28        15.57 o                         
  -1   1  22         82.16         85.87        12.11 o                         
   0   1  22         62.89         71.56        12.87 o                         
   1   1  22         82.21        100.37        11.78 o                         
   2   1  22        414.25        345.59        14.80 o                         
   3   1  22         31.49         48.74        16.50 o                         
  -3   2  22         50.43         50.64        15.05 o                         
  -2   2  22         14.05         25.13        17.49 o                         
  -1   2  22        206.00        194.76        12.90 o                         
   0   2  22         26.32         21.42        12.57 o                         
   1   2  22        205.97        197.81        18.17 o                         
   2   2  22         13.99         23.18        11.90 o                         
   3   2  22         50.51         75.08        15.95 o                         
  -3   3  22          1.05          0.08        14.68 o                         
  -2   3  22         88.23         65.90         9.91 o                         
  -1   3  22         35.58         32.17        12.23 o                         
   0   3  22         61.19         78.66        13.24 o                         
   1   3  22         35.60         36.46        12.69 o                         
   2   3  22         88.20        100.30        11.16 o                         
   3   3  22          1.07         27.25        15.50 o                         
  -3   4  22        114.87        129.98        16.97 o                         
  -2   4  22          4.75         24.25         9.88 o                         
  -1   4  22         16.38         25.85        13.38 o                         
   0   4  22        875.11        777.44        47.61 o                         
   1   4  22         16.42         14.25        11.22 o                         
   2   4  22          4.75          8.27        11.04 o                         
   3   4  22        114.89        131.30        19.48 o                         
  -2   5  22         37.69         42.47        10.71 o                         
  -1   5  22         50.62         55.19        18.93 o                         
   0   5  22        240.19        229.66        20.45 o                         
   1   5  22         50.64         65.22        13.59 o                         
   2   5  22         37.73         41.01        10.34 o                         
  -2   6  22          7.05         23.49        11.28 o                         
  -1   6  22        111.67        103.59        16.29 o                         
   0   6  22         89.38         72.58        15.81 o                         
   1   6  22        111.53        126.61        14.55 o                         
   2   6  22          7.01         28.65        13.12 o                         
  -2   7  22         96.08         93.78        13.91 o                         
  -1   7  22         35.96         20.37        15.45 o                         
   0   7  22        460.10        487.22        25.74 o                         
   1   7  22         35.92         39.43        14.03 o                         
   2   7  22         95.97         83.97        14.11 o                         
  -1   8  22         29.15         19.69        14.85 o                         
   0   8  22        412.23        432.00        19.28 o                         
   1   8  22         29.11         51.60        13.29 o                         
   0   9  22         68.18         99.73        13.74 o                         
   1   0  23          3.54         12.06        12.29 o                         
   2   0  23         12.66         17.08         6.79 o                         
  -2   1  23         93.78         91.78         7.72 o                         
  -1   1  23        118.45        144.95        12.76 o                         
   0   1  23         21.01         32.05        15.86 o                         
   1   1  23        118.48        153.23        12.92 o                         
   2   1  23         93.82         93.68         8.28 o                         
  -2   2  23         59.51         75.51         9.68 o                         
  -1   2  23        162.71        182.61        13.46 o                         
   0   2  23         31.84         15.57        14.04 o                         
   1   2  23        162.57        177.94        13.34 o                         
   2   2  23         59.49         77.37         8.86 o                         
  -2   3  23        372.93        367.25        22.23 o                         
  -1   3  23         65.08         65.79        12.51 o                         
   0   3  23          3.09         -7.05        13.06 o                         
   1   3  23         65.14         66.39        13.23 o                         
   2   3  23        372.80        354.49        30.53 o                         
  -2   4  23        122.22        115.22        11.99 o                         
  -1   4  23        100.56         88.70        24.24 o                         
   0   4  23          7.21         27.07        15.03 o                         
   1   4  23        100.64        104.96        17.43 o                         
   2   4  23        122.49        132.35        15.64 o                         
  -2   5  23         31.62         40.06        12.53 o                         
  -1   5  23          6.96         25.18        13.61 o                         
   0   5  23         16.92         24.67        17.29 o                         
   1   5  23          7.00         28.18        13.59 o                         
   2   5  23         31.64         31.97        10.25 o                         
  -1   6  23         55.12         66.30        16.15 o                         
   0   6  23          2.66         10.55        15.16 o                         
   1   6  23         55.14         81.12        14.18 o                         
   0   7  23        145.29        137.02        13.99 o                         
   0   0  24         58.52         75.76        21.03 o                         
   1   0  24        575.31        508.90        29.19 o                         
   2   0  24         24.46         31.54         6.50 o                         
  -2   1  24         22.21         36.15        13.49 o                         
  -1   1  24         36.34         43.13        11.85 o                         
   0   1  24        182.69        174.14        16.63 o                         
   1   1  24         36.42         55.13        11.96 o                         
   2   1  24         22.23         42.04        15.53 o                         
  -1   2  24        179.31        209.82        14.25 o                         
   0   2  24        197.92        212.63        17.49 o                         
   1   2  24        179.51        222.92        15.63 o                         
  -1   3  24         37.66         44.48        13.56 o                         
   0   3  24        231.85        227.51        16.54 o                         
   1   3  24         37.65         67.13        11.66 o                         
  -1   4  24         54.08         66.46        15.46 o                         
   0   4  24         58.43         52.88        14.04 o                         
   1   4  24         54.00         44.55        11.73 o                         
   0   5  24          0.00          6.22        15.55 o                         
                                                                                
